# Supplementary material for: Heterogeneous digital biomarker integration out-performs patient self-reports in predicting Parkinson’s disease
Source: Commun Biol. 2022 Jan 17;5:58. doi: 10.1038/s42003-022-03002-x (PMC8763910; doi:10.1038/s42003-022-03002-x)
Supplement: Supplementary file 4 — Supplementary Data [file 42003_2022_3002_MOESM4_ESM.zip]

Archive with 18 entries (17 files):
- Supplmentary data/
- Supplmentary data/Figure4cd.xlsx
- __MACOSX/Supplmentary data/._Figure4cd.xlsx
- Supplmentary data/Figure2.csv
- __MACOSX/Supplmentary data/._Figure2.csv
- Supplmentary data/Figure3.csv
- __MACOSX/Supplmentary data/._Figure3.csv
- Supplmentary data/.DS_Store
- __MACOSX/Supplmentary data/._.DS_Store
- Supplmentary data/Figure6a.csv
- Supplmentary data/Figure6b.csv
- Supplmentary data/Figure6c.csv
- Supplmentary data/Figure4b.csv
- __MACOSX/Supplmentary data/._Figure4b.csv
- Supplmentary data/Figure5abc.csv
- __MACOSX/Supplmentary data/._Figure5abc.csv
- Supplmentary data/Figure5def.csv
- __MACOSX/Supplmentary data/._Figure5def.csv
