# Supplementary material for: Heterogeneous digital biomarker integration out-performs patient self-reports in predicting Parkinson’s disease
Source: Commun Biol. 2022 Jan 17;5:58. doi: 10.1038/s42003-022-03002-x (PMC8763910; doi:10.1038/s42003-022-03002-x)
Supplement: Supplementary file 4 — Supplementary Data [file 42003_2022_3002_MOESM4_ESM.zip › Supplmentary data/Figure4cd.xlsx]

## Sheet: Sheet1
AUC	AUPRC	pull_type	fold	model
0.9002	0.6955	Average	0	coord tap
0.8319	0.8751	All record	0	coord tap
0.9113	0.7795	Maximum	0	coord tap
0.9123	0.7799	Average	1	coord tap
0.8501	0.8865	All record	1	coord tap
0.9199	0.8052	Maximum	1	coord tap
0.9147	0.7633	Average	2	coord tap
0.8698	0.9215	All record	2	coord tap
0.9304	0.8291	Maximum	2	coord tap
0.9211	0.7611	Average	3	coord tap
0.8699	0.8856	All record	3	coord tap
0.9257	0.7999	Maximum	3	coord tap
0.9197	0.8031	Average	4	coord tap
0.8603	0.904	All record	4	coord tap
0.9313	0.8431	Maximum	4	coord tap
0.8742	0.6818	Average	0	accel tap
0.8278	0.8677	All record	0	accel tap
0.8986	0.7411	Maximum	0	accel tap
0.8707	0.6772	Average	1	accel tap
0.8006	0.8511	All record	1	accel tap
0.8976	0.7482	Maximum	1	accel tap
0.8898	0.7438	Average	2	accel tap
0.8252	0.8949	All record	2	accel tap
0.8901	0.7646	Maximum	2	accel tap
0.8909	0.7207	Average	3	accel tap
0.8444	0.8651	All record	3	accel tap
0.903	0.7686	Maximum	3	accel tap
0.881	0.7143	Average	4	accel tap
0.8124	0.871	All record	4	accel tap
0.9022	0.7786	Maximum	4	accel tap
0.8784	0.7046	Average	0	gait/rest
0.8149	0.8971	All record	0	gait/rest
0.8671	0.7287	Maximum	0	gait/rest
0.8949	0.7333	Average	1	gait/rest
0.7742	0.8476	All record	1	gait/rest
0.8766	0.7188	Maximum	1	gait/rest
0.8804	0.701	Average	2	gait/rest
0.8266	0.9187	All record	2	gait/rest
0.867	0.7229	Maximum	2	gait/rest
0.8901	0.6982	Average	3	gait/rest
0.7615	0.8215	All record	3	gait/rest
0.8703	0.6779	Maximum	3	gait/rest
0.8964	0.7393	Average	4	gait/rest
0.8846	0.895	All record	4	gait/rest
0.8852	0.7575	Maximum	4	gait/rest
0.7929	0.5098	Average	0	voice
0.7476	0.8307	All record	0	voice
0.8179	0.6227	Maximum	0	voice
0.8489	0.5767	Average	1	voice
0.7725	0.8419	All record	1	voice
0.8512	0.6499	Maximum	1	voice
0.8266	0.5615	Average	2	voice
0.7668	0.8641	All record	2	voice
0.8413	0.6388	Maximum	2	voice
0.8297	0.5485	Average	3	voice
0.7453	0.7953	All record	3	voice
0.8345	0.6027	Maximum	3	voice
0.8074	0.5492	Average	4	voice
0.741	0.8277	All record	4	voice
0.8227	0.6357	Maximum	4	voice
0.9359	0.8504		0	combine
0.9468	0.8558		1	combine
0.9462	0.8788		2	combine
0.9443	0.8385		3	combine
0.9459	0.8696		4	combine
