# Supplementary material for: Heterogeneous digital biomarker integration out-performs patient self-reports in predicting Parkinson’s disease
Source: Commun Biol. 2022 Jan 17;5:58. doi: 10.1038/s42003-022-03002-x (PMC8763910; doi:10.1038/s42003-022-03002-x)
Supplement: Supplementary file 4 — Supplementary Data [file 42003_2022_3002_MOESM4_ESM.zip › Supplmentary data/Figure2.csv]

AUC	pull_type	fold	model
0.8949	Average	0	Norm + Quaternion Rotation
0.8283	All record	0	Norm + Quaternion Rotation
0.92	Maximum	0	Norm + Quaternion Rotation
0.8899	Average	1	Norm + Quaternion Rotation
0.8305	All record	1	Norm + Quaternion Rotation
0.9112	Maximum	1	Norm + Quaternion Rotation
0.8857	Average	2	Norm + Quaternion Rotation
0.8218	All record	2	Norm + Quaternion Rotation
0.9058	Maximum	2	Norm + Quaternion Rotation
0.8893	Average	3	Norm + Quaternion Rotation
0.8012	All record	3	Norm + Quaternion Rotation
0.9082	Maximum	3	Norm + Quaternion Rotation
0.8832	Average	4	Norm + Quaternion Rotation
0.794	All record	4	Norm + Quaternion Rotation
0.9095	Maximum	4	Norm + Quaternion Rotation
0.8847	Average	0	Normalization
0.8106	All record	0	Normalization
0.9107	Maximum	0	Normalization
0.8785	Average	1	Normalization
0.8084	All record	1	Normalization
0.9019	Maximum	1	Normalization
0.8787	Average	2	Normalization
0.8004	All record	2	Normalization
0.9033	Maximum	2	Normalization
0.8801	Average	3	Normalization
0.7864	All record	3	Normalization
0.9059	Maximum	3	Normalization
0.8759	Average	4	Normalization
0.7664	All record	4	Normalization
0.9009	Maximum	4	Normalization
0.8649	Average	0	Plain Model
0.7954	All record	0	Plain Model
0.8908	Maximum	0	Plain Model
0.8509	Average	1	Plain Model
0.7878	All record	1	Plain Model
0.8797	Maximum	1	Plain Model
0.8473	Average	2	Plain Model
0.7767	All record	2	Plain Model
0.8701	Maximum	2	Plain Model
0.8616	Average	3	Plain Model
0.7575	All record	3	Plain Model
0.8866	Maximum	3	Plain Model
0.8502	Average	4	Plain Model
0.7468	All record	4	Plain Model
0.8834	Maximum	4	Plain Model
0.8954	Average	0	Norm + QR + Magnitude
0.8268	All record	0	Norm + QR + Magnitude
0.9195	Maximum	0	Norm + QR + Magnitude
0.8933	Average	1	Norm + QR + Magnitude
0.8328	All record	1	Norm + QR + Magnitude
0.9111	Maximum	1	Norm + QR + Magnitude
0.8873	Average	2	Norm + QR + Magnitude
0.8236	All record	2	Norm + QR + Magnitude
0.9087	Maximum	2	Norm + QR + Magnitude
0.889	Average	3	Norm + QR + Magnitude
0.8146	All record	3	Norm + QR + Magnitude
0.9103	Maximum	3	Norm + QR + Magnitude
0.8786	Average	4	Norm + QR + Magnitude
0.7879	All record	4	Norm + QR + Magnitude
0.9058	Maximum	4	Norm + QR + Magnitude
0.9028	Average	0	Norm + QR + Magnitude + Time
0.8402	All record	0	Norm + QR + Magnitude + Time
0.9246	Maximum	0	Norm + QR + Magnitude + Time
0.897	Average	1	Norm + QR + Magnitude + Time
0.8365	All record	1	Norm + QR + Magnitude + Time
0.9141	Maximum	1	Norm + QR + Magnitude + Time
0.8928	Average	2	Norm + QR + Magnitude + Time
0.838	All record	2	Norm + QR + Magnitude + Time
0.915	Maximum	2	Norm + QR + Magnitude + Time
0.8971	Average	3	Norm + QR + Magnitude + Time
0.8181	All record	3	Norm + QR + Magnitude + Time
0.9161	Maximum	3	Norm + QR + Magnitude + Time
0.8967	Average	4	Norm + QR + Magnitude + Time
0.8374	All record	4	Norm + QR + Magnitude + Time
0.9171	Maximum	4	Norm + QR + Magnitude + Time
