# Supplementary material for: Heterogeneous digital biomarker integration out-performs patient self-reports in predicting Parkinson’s disease
Source: Commun Biol. 2022 Jan 17;5:58. doi: 10.1038/s42003-022-03002-x (PMC8763910; doi:10.1038/s42003-022-03002-x)
Supplement: Supplementary file 4 — Supplementary Data [file 42003_2022_3002_MOESM4_ESM.zip › Supplmentary data/Figure3.csv]

AUC	pull_type	fold	model
0.9028	Average	0	Acceleration Data
0.8402	All record	0	Acceleration Data
0.9246	Maximum	0	Acceleration Data
0.897	Average	1	Acceleration Data
0.8365	All record	1	Acceleration Data
0.9141	Maximum	1	Acceleration Data
0.8928	Average	2	Acceleration Data
0.838	All record	2	Acceleration Data
0.915	Maximum	2	Acceleration Data
0.8971	Average	3	Acceleration Data
0.8181	All record	3	Acceleration Data
0.9161	Maximum	3	Acceleration Data
0.8967	Average	4	Acceleration Data
0.8374	All record	4	Acceleration Data
0.9171	Maximum	4	Acceleration Data
0.9074	Average	0	Coordinate Data (2500)
0.8282	All record	0	Coordinate Data (2500)
0.9281	Maximum	0	Coordinate Data (2500)
0.9172	Average	1	Coordinate Data (2500)
0.8605	All record	1	Coordinate Data (2500)
0.9325	Maximum	1	Coordinate Data (2500)
0.913	Average	2	Coordinate Data (2500)
0.85	All record	2	Coordinate Data (2500)
0.9282	Maximum	2	Coordinate Data (2500)
0.9122	Average	3	Coordinate Data (2500)
0.8485	All record	3	Coordinate Data (2500)
0.9301	Maximum	3	Coordinate Data (2500)
0.9077	Average	4	Coordinate Data (2500)
0.8393	All record	4	Coordinate Data (2500)
0.9207	Maximum	4	Coordinate Data (2500)
0.9077	Average	0	Coordinates Data (2500) + Timestamp
0.8393	All record	0	Coordinates Data (2500) + Timestamp
0.9207	Maximum	0	Coordinates Data (2500) + Timestamp
0.9198	Average	1	Coordinates Data (2500) + Timestamp
0.8522	All record	1	Coordinates Data (2500) + Timestamp
0.9375	Maximum	1	Coordinates Data (2500) + Timestamp
0.9079	Average	2	Coordinates Data (2500) + Timestamp
0.852	All record	2	Coordinates Data (2500) + Timestamp
0.9268	Maximum	2	Coordinates Data (2500) + Timestamp
0.9135	Average	3	Coordinates Data (2500) + Timestamp
0.8474	All record	3	Coordinates Data (2500) + Timestamp
0.9291	Maximum	3	Coordinates Data (2500) + Timestamp
0.9072	Average	4	Coordinates Data (2500) + Timestamp
0.8381	All record	4	Coordinates Data (2500) + Timestamp
0.9208	Maximum	4	Coordinates Data (2500) + Timestamp
0.9062	Average	0	Coordinate Data (800)
0.8327	All record	0	Coordinate Data (800)
0.9252	Maximum	0	Coordinate Data (800)
0.9181	Average	1	Coordinate Data (800)
0.8565	All record	1	Coordinate Data (800)
0.9364	Maximum	1	Coordinate Data (800)
0.9151	Average	2	Coordinate Data (800)
0.8611	All record	2	Coordinate Data (800)
0.9332	Maximum	2	Coordinate Data (800)
0.915	Average	3	Coordinate Data (800)
0.8425	All record	3	Coordinate Data (800)
0.9255	Maximum	3	Coordinate Data (800)
0.9102	Average	4	Coordinate Data (800)
0.8414	All record	4	Coordinate Data (800)
0.9267	Maximum	4	Coordinate Data (800)
0.9052	Average	0	Coordinates Data (800) + Timestamp
0.8264	All record	0	Coordinates Data (800) + Timestamp
0.9269	Maximum	0	Coordinates Data (800) + Timestamp
0.9216	Average	1	Coordinates Data (800) + Timestamp
0.8571	All record	1	Coordinates Data (800) + Timestamp
0.9378	Maximum	1	Coordinates Data (800) + Timestamp
0.9113	Average	2	Coordinates Data (800) + Timestamp
0.8585	All record	2	Coordinates Data (800) + Timestamp
0.9266	Maximum	2	Coordinates Data (800) + Timestamp
0.9137	Average	3	Coordinates Data (800) + Timestamp
0.8491	All record	3	Coordinates Data (800) + Timestamp
0.9264	Maximum	3	Coordinates Data (800) + Timestamp
0.9062	Average	4	Coordinates Data (800) + Timestamp
0.8436	All record	4	Coordinates Data (800) + Timestamp
0.9216	Maximum	4	Coordinates Data (800) + Timestamp
0.9034	Average	0	Coordinate Data (800) + Adam (8; 1e-4)
0.823	All record	0	Coordinate Data (800) + Adam (8; 1e-4)
0.9244	Maximum	0	Coordinate Data (800) + Adam (8; 1e-4)
0.9238	Average	1	Coordinate Data (800) + Adam (8; 1e-4)
0.8601	All record	1	Coordinate Data (800) + Adam (8; 1e-4)
0.9363	Maximum	1	Coordinate Data (800) + Adam (8; 1e-4)
0.9138	Average	2	Coordinate Data (800) + Adam (8; 1e-4)
0.8651	All record	2	Coordinate Data (800) + Adam (8; 1e-4)
0.9289	Maximum	2	Coordinate Data (800) + Adam (8; 1e-4)
0.917	Average	3	Coordinate Data (800) + Adam (8; 1e-4)
0.8508	All record	3	Coordinate Data (800) + Adam (8; 1e-4)
0.9297	Maximum	3	Coordinate Data (800) + Adam (8; 1e-4)
0.9098	Average	4	Coordinate Data (800) + Adam (8; 1e-4)
0.846	All record	4	Coordinate Data (800) + Adam (8; 1e-4)
0.9265	Maximum	4	Coordinate Data (800) + Adam (8; 1e-4)
0.9098	Average	0	Coordinate Data (800) + Adabound (8; 1e-4)
0.8252	All record	0	Coordinate Data (800) + Adabound (8; 1e-4)
0.9305	Maximum	0	Coordinate Data (800) + Adabound (8; 1e-4)
0.9247	Average	1	Coordinate Data (800) + Adabound (8; 1e-4)
0.8599	All record	1	Coordinate Data (800) + Adabound (8; 1e-4)
0.9376	Maximum	1	Coordinate Data (800) + Adabound (8; 1e-4)
0.9124	Average	2	Coordinate Data (800) + Adabound (8; 1e-4)
0.8562	All record	2	Coordinate Data (800) + Adabound (8; 1e-4)
0.9269	Maximum	2	Coordinate Data (800) + Adabound (8; 1e-4)
0.9128	Average	3	Coordinate Data (800) + Adabound (8; 1e-4)
0.8433	All record	3	Coordinate Data (800) + Adabound (8; 1e-4)
0.9294	Maximum	3	Coordinate Data (800) + Adabound (8; 1e-4)
0.9149	Average	4	Coordinate Data (800) + Adabound (8; 1e-4)
0.8472	All record	4	Coordinate Data (800) + Adabound (8; 1e-4)
0.9307	Maximum	4	Coordinate Data (800) + Adabound (8; 1e-4)
0.8993	Average	0	Coordinate Data (800) + Center
0.8265	All record	0	Coordinate Data (800) + Center
0.9224	Maximum	0	Coordinate Data (800) + Center
0.9214	Average	1	Coordinate Data (800) + Center
0.8648	All record	1	Coordinate Data (800) + Center
0.9361	Maximum	1	Coordinate Data (800) + Center
0.9161	Average	2	Coordinate Data (800) + Center
0.8721	All record	2	Coordinate Data (800) + Center
0.9315	Maximum	2	Coordinate Data (800) + Center
0.9157	Average	3	Coordinate Data (800) + Center
0.8569	All record	3	Coordinate Data (800) + Center
0.931	Maximum	3	Coordinate Data (800) + Center
0.9123	Average	4	Coordinate Data (800) + Center
0.8548	All record	4	Coordinate Data (800) + Center
0.922	Maximum	4	Coordinate Data (800) + Center
0.8993	Average	0	Coordinate Data (800) + Center + Adam (8; 1e-4)
0.8323	All record	0	Coordinate Data (800) + Center + Adam (8; 1e-4)
0.9215	Maximum	0	Coordinate Data (800) + Center + Adam (8; 1e-4)
0.9192	Average	1	Coordinate Data (800) + Center + Adam (8; 1e-4)
0.8666	All record	1	Coordinate Data (800) + Center + Adam (8; 1e-4)
0.9365	Maximum	1	Coordinate Data (800) + Center + Adam (8; 1e-4)
0.9186	Average	2	Coordinate Data (800) + Center + Adam (8; 1e-4)
0.8774	All record	2	Coordinate Data (800) + Center + Adam (8; 1e-4)
0.9338	Maximum	2	Coordinate Data (800) + Center + Adam (8; 1e-4)
0.9189	Average	3	Coordinate Data (800) + Center + Adam (8; 1e-4)
0.8598	All record	3	Coordinate Data (800) + Center + Adam (8; 1e-4)
0.9336	Maximum	3	Coordinate Data (800) + Center + Adam (8; 1e-4)
0.9142	Average	4	Coordinate Data (800) + Center + Adam (8; 1e-4)
0.8558	All record	4	Coordinate Data (800) + Center + Adam (8; 1e-4)
0.9269	Maximum	4	Coordinate Data (800) + Center + Adam (8; 1e-4)
0.911	Average	0	Coordinate Data (800) + Center + Adabound (8; 1e-4)
0.8474	All record	0	Coordinate Data (800) + Center + Adabound (8; 1e-4)
0.9306	Maximum	0	Coordinate Data (800) + Center + Adabound (8; 1e-4)
0.9292	Average	1	Coordinate Data (800) + Center + Adabound (8; 1e-4)
0.8739	All record	1	Coordinate Data (800) + Center + Adabound (8; 1e-4)
0.9409	Maximum	1	Coordinate Data (800) + Center + Adabound (8; 1e-4)
0.9254	Average	2	Coordinate Data (800) + Center + Adabound (8; 1e-4)
0.8887	All record	2	Coordinate Data (800) + Center + Adabound (8; 1e-4)
0.9388	Maximum	2	Coordinate Data (800) + Center + Adabound (8; 1e-4)
0.9242	Average	3	Coordinate Data (800) + Center + Adabound (8; 1e-4)
0.8632	All record	3	Coordinate Data (800) + Center + Adabound (8; 1e-4)
0.9328	Maximum	3	Coordinate Data (800) + Center + Adabound (8; 1e-4)
0.9209	Average	4	Coordinate Data (800) + Center + Adabound (8; 1e-4)
0.8692	All record	4	Coordinate Data (800) + Center + Adabound (8; 1e-4)
0.9284	Maximum	4	Coordinate Data (800) + Center + Adabound (8; 1e-4)
0.9019	Average	0	Coordinate Data (800) + Center + Center Timestamp
0.8294	All record	0	Coordinate Data (800) + Center + Center Timestamp
0.9223	Maximum	0	Coordinate Data (800) + Center + Center Timestamp
0.9186	Average	1	Coordinate Data (800) + Center + Center Timestamp
0.8635	All record	1	Coordinate Data (800) + Center + Center Timestamp
0.9359	Maximum	1	Coordinate Data (800) + Center + Center Timestamp
0.9188	Average	2	Coordinate Data (800) + Center + Center Timestamp
0.8756	All record	2	Coordinate Data (800) + Center + Center Timestamp
0.9376	Maximum	2	Coordinate Data (800) + Center + Center Timestamp
0.9156	Average	3	Coordinate Data (800) + Center + Center Timestamp
0.8574	All record	3	Coordinate Data (800) + Center + Center Timestamp
0.9321	Maximum	3	Coordinate Data (800) + Center + Center Timestamp
0.9108	Average	4	Coordinate Data (800) + Center + Center Timestamp
0.8503	All record	4	Coordinate Data (800) + Center + Center Timestamp
0.9238	Maximum	4	Coordinate Data (800) + Center + Center Timestamp
0.911	Average	0	Coordinate Data (800) + Center + Center Timestamp + Adabound (8; 1e-4)
0.8474	All record	0	Coordinate Data (800) + Center + Center Timestamp + Adabound (8; 1e-4)
0.9306	Maximum	0	Coordinate Data (800) + Center + Center Timestamp + Adabound (8; 1e-4)
0.9292	Average	1	Coordinate Data (800) + Center + Center Timestamp + Adabound (8; 1e-4)
0.8739	All record	1	Coordinate Data (800) + Center + Center Timestamp + Adabound (8; 1e-4)
0.9409	Maximum	1	Coordinate Data (800) + Center + Center Timestamp + Adabound (8; 1e-4)
0.9254	Average	2	Coordinate Data (800) + Center + Center Timestamp + Adabound (8; 1e-4)
0.8887	All record	2	Coordinate Data (800) + Center + Center Timestamp + Adabound (8; 1e-4)
0.9388	Maximum	2	Coordinate Data (800) + Center + Center Timestamp + Adabound (8; 1e-4)
0.9242	Average	3	Coordinate Data (800) + Center + Center Timestamp + Adabound (8; 1e-4)
0.8632	All record	3	Coordinate Data (800) + Center + Center Timestamp + Adabound (8; 1e-4)
0.9328	Maximum	3	Coordinate Data (800) + Center + Center Timestamp + Adabound (8; 1e-4)
0.9209	Average	4	Coordinate Data (800) + Center + Center Timestamp + Adabound (8; 1e-4)
0.8692	All record	4	Coordinate Data (800) + Center + Center Timestamp + Adabound (8; 1e-4)
0.9284	Maximum	4	Coordinate Data (800) + Center + Center Timestamp + Adabound (8; 1e-4)
0.8913	Average	0	Coordinate Data (800) + Bound
0.8138	All record	0	Coordinate Data (800) + Bound
0.9132	Maximum	0	Coordinate Data (800) + Bound
0.9025	Average	1	Coordinate Data (800) + Bound
0.8372	All record	1	Coordinate Data (800) + Bound
0.9221	Maximum	1	Coordinate Data (800) + Bound
0.8907	Average	2	Coordinate Data (800) + Bound
0.8579	All record	2	Coordinate Data (800) + Bound
0.9157	Maximum	2	Coordinate Data (800) + Bound
0.9003	Average	3	Coordinate Data (800) + Bound
0.8465	All record	3	Coordinate Data (800) + Bound
0.921	Maximum	3	Coordinate Data (800) + Bound
0.9013	Average	4	Coordinate Data (800) + Bound
0.8405	All record	4	Coordinate Data (800) + Bound
0.9159	Maximum	4	Coordinate Data (800) + Bound
0.8917	Average	0	Coordinate Data (800) + Bound + Center Timestamp
0.8188	All record	0	Coordinate Data (800) + Bound + Center Timestamp
0.9129	Maximum	0	Coordinate Data (800) + Bound + Center Timestamp
0.903	Average	1	Coordinate Data (800) + Bound + Center Timestamp
0.84	All record	1	Coordinate Data (800) + Bound + Center Timestamp
0.9236	Maximum	1	Coordinate Data (800) + Bound + Center Timestamp
0.8957	Average	2	Coordinate Data (800) + Bound + Center Timestamp
0.8593	All record	2	Coordinate Data (800) + Bound + Center Timestamp
0.9134	Maximum	2	Coordinate Data (800) + Bound + Center Timestamp
0.8893	Average	3	Coordinate Data (800) + Bound + Center Timestamp
0.8378	All record	3	Coordinate Data (800) + Bound + Center Timestamp
0.9126	Maximum	3	Coordinate Data (800) + Bound + Center Timestamp
0.8876	Average	4	Coordinate Data (800) + Bound + Center Timestamp
0.82	All record	4	Coordinate Data (800) + Bound + Center Timestamp
0.9099	Maximum	4	Coordinate Data (800) + Bound + Center Timestamp
0.8953	Average	0	Coordinate Data (800) + 2Drotation(360) + time scaling
0.8087	All record	0	Coordinate Data (800) + 2Drotation(360) + time scaling
0.9223	Maximum	0	Coordinate Data (800) + 2Drotation(360) + time scaling
0.8859	Average	1	Coordinate Data (800) + 2Drotation(360) + time scaling
0.8181	All record	1	Coordinate Data (800) + 2Drotation(360) + time scaling
0.9149	Maximum	1	Coordinate Data (800) + 2Drotation(360) + time scaling
0.8901	Average	2	Coordinate Data (800) + 2Drotation(360) + time scaling
0.8378	All record	2	Coordinate Data (800) + 2Drotation(360) + time scaling
0.918	Maximum	2	Coordinate Data (800) + 2Drotation(360) + time scaling
0.8697	Average	3	Coordinate Data (800) + 2Drotation(360) + time scaling
0.7975	All record	3	Coordinate Data (800) + 2Drotation(360) + time scaling
0.9021	Maximum	3	Coordinate Data (800) + 2Drotation(360) + time scaling
0.8802	Average	4	Coordinate Data (800) + 2Drotation(360) + time scaling
0.8164	All record	4	Coordinate Data (800) + 2Drotation(360) + time scaling
0.904	Maximum	4	Coordinate Data (800) + 2Drotation(360) + time scaling
0.8921	Average	0	Coordinate Data (800) + 2Drotation(-90~90) + time scaling
0.81	All record	0	Coordinate Data (800) + 2Drotation(-90~90) + time scaling
0.9203	Maximum	0	Coordinate Data (800) + 2Drotation(-90~90) + time scaling
0.8919	Average	1	Coordinate Data (800) + 2Drotation(-90~90) + time scaling
0.8278	All record	1	Coordinate Data (800) + 2Drotation(-90~90) + time scaling
0.9202	Maximum	1	Coordinate Data (800) + 2Drotation(-90~90) + time scaling
0.8902	Average	2	Coordinate Data (800) + 2Drotation(-90~90) + time scaling
0.8406	All record	2	Coordinate Data (800) + 2Drotation(-90~90) + time scaling
0.9191	Maximum	2	Coordinate Data (800) + 2Drotation(-90~90) + time scaling
0.8795	Average	3	Coordinate Data (800) + 2Drotation(-90~90) + time scaling
0.8004	All record	3	Coordinate Data (800) + 2Drotation(-90~90) + time scaling
0.9094	Maximum	3	Coordinate Data (800) + 2Drotation(-90~90) + time scaling
0.8759	Average	4	Coordinate Data (800) + 2Drotation(-90~90) + time scaling
0.807	All record	4	Coordinate Data (800) + 2Drotation(-90~90) + time scaling
0.9013	Maximum	4	Coordinate Data (800) + 2Drotation(-90~90) + time scaling
0.9007	Average	0	Coordinate Data (800) + 2Drotation(-90~90) + time scaling + Adabound (8; 1e-4)
0.8296	All record	0	Coordinate Data (800) + 2Drotation(-90~90) + time scaling + Adabound (8; 1e-4)
0.9227	Maximum	0	Coordinate Data (800) + 2Drotation(-90~90) + time scaling + Adabound (8; 1e-4)
0.9122	Average	1	Coordinate Data (800) + 2Drotation(-90~90) + time scaling + Adabound (8; 1e-4)
0.8387	All record	1	Coordinate Data (800) + 2Drotation(-90~90) + time scaling + Adabound (8; 1e-4)
0.929	Maximum	1	Coordinate Data (800) + 2Drotation(-90~90) + time scaling + Adabound (8; 1e-4)
0.9215	Average	2	Coordinate Data (800) + 2Drotation(-90~90) + time scaling + Adabound (8; 1e-4)
0.8667	All record	2	Coordinate Data (800) + 2Drotation(-90~90) + time scaling + Adabound (8; 1e-4)
0.9368	Maximum	2	Coordinate Data (800) + 2Drotation(-90~90) + time scaling + Adabound (8; 1e-4)
0.9111	Average	3	Coordinate Data (800) + 2Drotation(-90~90) + time scaling + Adabound (8; 1e-4)
0.8308	All record	3	Coordinate Data (800) + 2Drotation(-90~90) + time scaling + Adabound (8; 1e-4)
0.9278	Maximum	3	Coordinate Data (800) + 2Drotation(-90~90) + time scaling + Adabound (8; 1e-4)
0.9031	Average	4	Coordinate Data (800) + 2Drotation(-90~90) + time scaling + Adabound (8; 1e-4)
0.8474	All record	4	Coordinate Data (800) + 2Drotation(-90~90) + time scaling + Adabound (8; 1e-4)
0.9076	Maximum	4	Coordinate Data (800) + 2Drotation(-90~90) + time scaling + Adabound (8; 1e-4)
0.9472	Average	0	Coordinate Data (800) + Age+Gender
0.9216	All record	0	Coordinate Data (800) + Age+Gender
0.9498	Maximum	0	Coordinate Data (800) + Age+Gender
0.9416	Average	1	Coordinate Data (800) + Age+Gender
0.9351	All record	1	Coordinate Data (800) + Age+Gender
0.9446	Maximum	1	Coordinate Data (800) + Age+Gender
0.9415	Average	2	Coordinate Data (800) + Age+Gender
0.9348	All record	2	Coordinate Data (800) + Age+Gender
0.9449	Maximum	2	Coordinate Data (800) + Age+Gender
0.956	Average	3	Coordinate Data (800) + Age+Gender
0.9262	All record	3	Coordinate Data (800) + Age+Gender
0.9581	Maximum	3	Coordinate Data (800) + Age+Gender
0.9534	Average	4	Coordinate Data (800) + Age+Gender
0.9276	All record	4	Coordinate Data (800) + Age+Gender
0.9519	Maximum	4	Coordinate Data (800) + Age+Gender
0.945	Average	0	Coordinate Data (800) + Center + Center Timestamp + Age+Gender
0.9228	All record	0	Coordinate Data (800) + Center + Center Timestamp + Age+Gender
0.9494	Maximum	0	Coordinate Data (800) + Center + Center Timestamp + Age+Gender
0.9413	Average	1	Coordinate Data (800) + Center + Center Timestamp + Age+Gender
0.937	All record	1	Coordinate Data (800) + Center + Center Timestamp + Age+Gender
0.9427	Maximum	1	Coordinate Data (800) + Center + Center Timestamp + Age+Gender
0.9406	Average	2	Coordinate Data (800) + Center + Center Timestamp + Age+Gender
0.9271	All record	2	Coordinate Data (800) + Center + Center Timestamp + Age+Gender
0.9442	Maximum	2	Coordinate Data (800) + Center + Center Timestamp + Age+Gender
0.9552	Average	3	Coordinate Data (800) + Center + Center Timestamp + Age+Gender
0.9194	All record	3	Coordinate Data (800) + Center + Center Timestamp + Age+Gender
0.9577	Maximum	3	Coordinate Data (800) + Center + Center Timestamp + Age+Gender
0.9515	Average	4	Coordinate Data (800) + Center + Center Timestamp + Age+Gender
0.9166	All record	4	Coordinate Data (800) + Center + Center Timestamp + Age+Gender
0.9504	Maximum	4	Coordinate Data (800) + Center + Center Timestamp + Age+Gender
0.9358	Average	0	Coordinate Data (800) + Center + Center Timestamp + Age+Gender + Adabound (8; 1e-4)
0.9059	All record	0	Coordinate Data (800) + Center + Center Timestamp + Age+Gender + Adabound (8; 1e-4)
0.937	Maximum	0	Coordinate Data (800) + Center + Center Timestamp + Age+Gender + Adabound (8; 1e-4)
0.9377	Average	1	Coordinate Data (800) + Center + Center Timestamp + Age+Gender + Adabound (8; 1e-4)
0.9078	All record	1	Coordinate Data (800) + Center + Center Timestamp + Age+Gender + Adabound (8; 1e-4)
0.9397	Maximum	1	Coordinate Data (800) + Center + Center Timestamp + Age+Gender + Adabound (8; 1e-4)
0.9169	Average	2	Coordinate Data (800) + Center + Center Timestamp + Age+Gender + Adabound (8; 1e-4)
0.8779	All record	2	Coordinate Data (800) + Center + Center Timestamp + Age+Gender + Adabound (8; 1e-4)
0.9031	Maximum	2	Coordinate Data (800) + Center + Center Timestamp + Age+Gender + Adabound (8; 1e-4)
0.9475	Average	3	Coordinate Data (800) + Center + Center Timestamp + Age+Gender + Adabound (8; 1e-4)
0.891	All record	3	Coordinate Data (800) + Center + Center Timestamp + Age+Gender + Adabound (8; 1e-4)
0.9354	Maximum	3	Coordinate Data (800) + Center + Center Timestamp + Age+Gender + Adabound (8; 1e-4)
0.9355	Average	4	Coordinate Data (800) + Center + Center Timestamp + Age+Gender + Adabound (8; 1e-4)
0.8583	All record	4	Coordinate Data (800) + Center + Center Timestamp + Age+Gender + Adabound (8; 1e-4)
0.928	Maximum	4	Coordinate Data (800) + Center + Center Timestamp + Age+Gender + Adabound (8; 1e-4)
