# Supplementary material for: Heterogeneous digital biomarker integration out-performs patient self-reports in predicting Parkinson’s disease
Source: Commun Biol. 2022 Jan 17;5:58. doi: 10.1038/s42003-022-03002-x (PMC8763910; doi:10.1038/s42003-022-03002-x)
Supplement: Supplementary file 4 — Supplementary Data [file 42003_2022_3002_MOESM4_ESM.zip › Supplmentary data/Figure6a.csv]

fold	patient.num	Method	AUC
0	506	auc.mds.all	0.826441857353138
1	491	auc.mds.all	0.814386987656987
2	508	auc.mds.all	0.828314543776371
3	528	auc.mds.all	0.825223909038938
4	507	auc.mds.all	0.821708463949843
0	506	auc.mds1	0.616051117355814
1	491	auc.mds1	0.615414372593472
2	508	auc.mds1	0.620838277953586
3	528	auc.mds1	0.612295941053166
4	507	auc.mds1	0.600838724738211
0	506	auc.mds2	0.929337280877827
1	491	auc.mds2	0.930970887761344
2	508	auc.mds2	0.943548918776371
3	528	auc.mds2	0.930215016197675
4	507	auc.mds2	0.944023877809644
0	506	auc.our	0.941773718720728
1	491	auc.our	0.946345676346756
2	508	auc.our	0.951344936708861
3	528	auc.our	0.946087149844375
4	507	auc.our	0.957563529647169
