# Supplementary material for: Heterogeneous digital biomarker integration out-performs patient self-reports in predicting Parkinson’s disease
Source: Commun Biol. 2022 Jan 17;5:58. doi: 10.1038/s42003-022-03002-x (PMC8763910; doi:10.1038/s42003-022-03002-x)
Supplement: Supplementary file 4 — Supplementary Data [file 42003_2022_3002_MOESM4_ESM.zip › Supplmentary data/Figure6b.csv]

fold	patient.num	Method	AUC
0	506	cor.mds.all	0.415166865296799
1	491	cor.mds.all	0.401174494805339
2	508	cor.mds.all	0.431845976704276
3	528	cor.mds.all	0.44116014792434
4	507	cor.mds.all	0.430742028342313
0	506	cor.mds1	0.12757425070302
1	491	cor.mds1	0.138826148743831
2	508	cor.mds1	0.125226504424079
3	528	cor.mds1	0.184624468351656
4	507	cor.mds1	0.118779909691232
0	506	cor.mds2	0.527534936939053
1	491	cor.mds2	0.509302872681837
2	508	cor.mds2	0.556888889166814
3	528	cor.mds2	0.537143687418682
4	507	cor.mds2	0.557932897270996
