# Supplementary material for: Heterogeneous digital biomarker integration out-performs patient self-reports in predicting Parkinson’s disease
Source: Commun Biol. 2022 Jan 17;5:58. doi: 10.1038/s42003-022-03002-x (PMC8763910; doi:10.1038/s42003-022-03002-x)
Supplement: Supplementary file 4 — Supplementary Data [file 42003_2022_3002_MOESM4_ESM.zip › Supplmentary data/Figure6c.csv]

healthCode	label	out	rest	tpred	vpred	pred.mean	fold	Score	MDS.UPDRS
01b1ec31-0348-4148-a641-626d4391b4fb	0	0.763568275815189	0.712628849042632	0.8414	0.95134	0.817234281214455	0	MDS.ALL.MEAN	7
01b21550-2c5d-4b37-8a95-8d949beaf22e	0	0.22098	0.21206	0.4415	0.59614	0.36767	0	MDS.ALL.MEAN	6
01de0326-8f1c-4299-9307-76febd5a3161	0	0.628513333333333	0.48363	0.13638	0.844	0.523130833333333	0	MDS.ALL.MEAN	12
02bb6e94-69c8-41c7-a85f-618624d7b5d5	0	0.633895	0.54688	0.25954	0.7176	0.53947875	0	MDS.ALL.MEAN	5
02c7f33f-0dd9-41e1-adee-1d6f107c87a2	1	0.837673333333333	0.792453333333333	0.9502	0.41012	0.747611666666667	0	MDS.ALL.MEAN	11.5
030d48aa-0bbc-423a-a10c-f9694da25f33	0	0.398406666666667	0.347693333333333	0.2842	0.52098	0.38782	0	MDS.ALL.MEAN	4
057f125d-ada6-4c87-8da2-02a05e8819de	0	0.58087	0.67236	0.05906	0.24272	0.3887525	0	MDS.ALL.MEAN	2
05d4e71a-c792-4549-8ec7-6a7dc355a1bd	1	0.7982875	0.6724325	0.93478	0.93906	0.83614	0	MDS.ALL.MEAN	15
075e065a-ee03-49ca-9ce1-f68749809e2d	1	0.644383314285714	0.906225697891826	0.98988	0.94588	0.871592253044385	0	MDS.ALL.MEAN	4
07895188-2de1-4ab0-a640-2655f78514a7	0	0.5688	0.35916	0.7838	0.75438	0.616535	0	MDS.ALL.MEAN	0
07c2702c-c2f8-4d90-917a-8dbbb4bf2899	1	0.756442175438596	0.596600631578947	0.98048	0.99352	0.831760701754386	0	MDS.ALL.MEAN	21.8
080274a4-cddf-47b7-9b8e-679153859229	0	0.64275	0.534935882352941	0.987	0.96236	0.781761470588235	0	MDS.ALL.MEAN	1
083da88e-934e-40cc-b60e-13d671fb8c37	0	0.83768	0.33736	0.51206	0.7603	0.61185	0	MDS.ALL.MEAN	7
085d3a29-27eb-4aea-916f-723989b56763	1	0.48468	0.18852	0.43334	0.33	0.359135	0	MDS.ALL.MEAN	9
0a4662b0-9ee3-4029-af85-7e342cb87810	1	0.4951	0.649526188511584	0.9934	0.98856	0.781646547127896	0	MDS.ALL.MEAN	13.3333333333333
0bc051fe-d863-4e20-8fb9-cc899bf3b072	1	0.594105	0.68899	0.91874	0.9465	0.78708375	0	MDS.ALL.MEAN	28
0cd15828-8c34-40f3-90cd-88aad2307628	0	0.234816666666667	0.407593333333333	0.225	0.36242	0.3074575	0	MDS.ALL.MEAN	3
0d17e3b4-aa93-428d-b0b8-c4526cb34003	0	0.42282	0.21922	0.42136	0.71108	0.44362	0	MDS.ALL.MEAN	1
0d294ac6-1caf-4d6c-9a0c-ae53e5724499	0	0.24566	0.3957	0.62762	0.67866	0.48691	0	MDS.ALL.MEAN	2
0e3a3e5e-5566-4857-9ff7-3e142c29a5cf	0	0.65553	0.411126666666667	0.38006	0.7096	0.539079166666667	0	MDS.ALL.MEAN	1
0f2f073f-4f5d-4181-880d-07c833ada08e	0	0.619253333333333	0.51146	0.47296	0.63832	0.560498333333333	0	MDS.ALL.MEAN	2
0f5bca0c-0745-4a0d-af3a-e400fad16df2	0	0.66413652173913	0.607930434782609	0.96726	0.96444	0.800941739130435	0	MDS.ALL.MEAN	14
0f61f782-e71c-4096-b2ba-b281896bd434	0	0.392173333333333	0.16752	0.90684	0.63518	0.525428333333333	0	MDS.ALL.MEAN	2
0fa09de8-9c0d-4859-894f-d85f6e5e583e	0	0.205726666666667	0.382103333333333	0.32466	0.48022	0.3481775	0	MDS.ALL.MEAN	14
0fb2371f-2456-430e-a9a4-f0cfba39ae30	1	0.503859	0.503857	0.8682	0.9457	0.705404	0	MDS.ALL.MEAN	30
0ff80ad5-e74d-49ae-ad67-f113e3dbad06	0	0.572073333333333	0.450846666666667	0.95418	0.14804	0.531285	0	MDS.ALL.MEAN	2
10254517-055e-4a85-b07d-aadcaee16eda	1	0.759788	0.559068	0.40688	0.62778	0.588379	0	MDS.ALL.MEAN	9
1150f0bf-7c14-4633-afad-022ddcd50cef	0	0.02744	0.24358	0.53674	0.95066	0.439605	0	MDS.ALL.MEAN	8
118172c1-fca4-4bde-a5df-e5cc9ebf55a5	0	0.29262	0.77763	0.1153	0.89832	0.5209675	0	MDS.ALL.MEAN	3
11b74e3c-b973-4f74-b8db-47934ad0a55c	1	0.770017705936744	0.734823354821221	0.99714	0.99432	0.874075265189491	0	MDS.ALL.MEAN	8.25
11d2db10-7ee9-43e9-8d44-b49f45937cb7	1	0.77944	0.711552	0.27916	0.97884	0.687248	0	MDS.ALL.MEAN	1
13627002-073b-4366-8889-9561789c51be	0	0.30227	0.481634285714286	0.87046	0.66936	0.580931071428571	0	MDS.ALL.MEAN	1
146bbe75-ff8f-4b31-a887-710db7ad4883	0	0.325784	0.308616	0.70848	0.75526	0.524535	0	MDS.ALL.MEAN	2
14a539b0-3726-4904-9937-3639e6ef89c0	0	0.642146666666667	0.4731	0.05272	0.4321	0.400016666666667	0	MDS.ALL.MEAN	1
150afcae-0821-48d0-80c4-4106fca6a615	0	0.48032	0.32802	0.9448	0.0748	0.456985	0	MDS.ALL.MEAN	28
15c66b8c-1f91-461d-92cf-2bb6043dede5	1	0.744802736655358	0.764101025111834	0.99824	0.98912	0.874065940441798	0	MDS.ALL.MEAN	19.25
15cd9496-900a-44bb-948b-12a24b101615	1	0.810691866028708	0.608758373205742	0.9937	0.99468	0.851957559808613	0	MDS.ALL.MEAN	7
1624de72-40c9-4440-825d-e3c650abc25c	0	0.03634	0.28522	0.80706	0.7412	0.467455	0	MDS.ALL.MEAN	2
164d983f-0316-42ab-ae64-2a554ccae23c	0	0.03722	0.6179	0.10956	0.09562	0.215075	0	MDS.ALL.MEAN	1
16e88ad7-d8ea-4bb4-ad8e-f3dcb9a258bd	1	0.705289090909091	0.826112727272727	0.84788	0.99302	0.843075454545455	0	MDS.ALL.MEAN	5
1763614b-53fb-4d3d-a132-ad38d6a8cefa	1	0.641566666666667	0.817073333333333	0.65792	0.91198	0.757135	0	MDS.ALL.MEAN	12
181b71ab-2454-4a60-b968-834b0ca73b6a	0	0.51961	0.365495	0.25494	0.5851	0.43128625	0	MDS.ALL.MEAN	8
1a2fd9e0-5e4e-4e4b-97aa-6718196bf510	1	0.736794285714286	0.858885714285714	0.77838	0.90928	0.820835	0	MDS.ALL.MEAN	23
1a382d20-1b1b-46cb-aefc-3450645d108b	1	0.45149	0.9074	0.94854	0.48096	0.6970975	0	MDS.ALL.MEAN	22
1a4b6c93-2f9c-412f-8770-4e3f9d29df91	0	0.773232307692308	0.377681538461538	0.19682	0.20054	0.387068461538462	0	MDS.ALL.MEAN	0
1a9cbb0f-4ade-4da7-a798-35d04264b98f	0	0.754473333333333	0.68626	0.18602	0.12226	0.437253333333333	0	MDS.ALL.MEAN	4
1bbf0602-3e76-413e-9261-0a0804c2060d	0	0.695816666666667	0.54508	0.21038	0.7153	0.541644166666667	0	MDS.ALL.MEAN	4
1c10a5d2-ebff-4d88-b54d-5aef49de4b6e	1	0.732872068965517	0.591091379310345	0.96442	0.8871	0.793870862068966	0	MDS.ALL.MEAN	25
1c9d0333-b4ac-474d-ac87-f7941fb02443	0	0.20958	0.649526188511584	0.92652	0.28212	0.516936547127896	0	MDS.ALL.MEAN	0
1cce909d-d703-45ba-adbb-cf464c381620	0	0.751006666666667	0.59806	0.65814	0.61972	0.656731666666667	0	MDS.ALL.MEAN	20
1d8284ca-e867-4585-911a-79e81ca25b51	0	0.513846666666667	0.403813333333333	0.09306	0.6164	0.40678	0	MDS.ALL.MEAN	5
1e0888df-7059-4fab-9dd7-b0b6616442e6	1	0.743365	0.488634	0.90108	0.68896	0.70550975	0	MDS.ALL.MEAN	15
1e102518-aefb-40dd-b9bf-f2622458f1a1	0	0.05738	0.16736	0.14902	0.91346	0.321805	0	MDS.ALL.MEAN	0
1e39975b-18d1-4414-8275-2d4a5f7e035c	0	0.409542222222222	0.461871111111111	0.15182	0.87156	0.473698333333333	0	MDS.ALL.MEAN	7
1e5a92b9-37fa-4351-b5c5-28964fb42f7c	1	0.677972941176471	0.691922352941176	0.67002	0.92158	0.740373823529412	0	MDS.ALL.MEAN	11
1f2644c9-0117-4783-baad-974042878869	1	0.67892	0.47408	0.93106	0.94478	0.75721	0	MDS.ALL.MEAN	18
1ff805eb-4e96-4d64-b7a4-cc54aaddf2d6	1	0.89437472972973	0.886895743243243	0.99238	0.99284	0.941622618243243	0	MDS.ALL.MEAN	21.3333333333333
2010d9ae-4e47-4efb-8dfc-84189917534c	1	0.66125	0.61473	0.98528	0.73378	0.74876	0	MDS.ALL.MEAN	4
207a524b-9965-4366-bc4d-40009d081872	0	0.33924	0.02044	0.57928	0.67582	0.403695	0	MDS.ALL.MEAN	2
208e0cb4-6254-4c7c-bc12-ac2a60c3163d	1	0.612646875	0.764326875	0.98574	0.99102	0.8384334375	0	MDS.ALL.MEAN	15
2171dbeb-adc5-40f3-8f75-526bad06a6c2	0	0.22984	0.345593333333333	0.19358	0.87542	0.411108333333333	0	MDS.ALL.MEAN	3
217dc372-85f6-4eed-92d0-c80baae6af6d	1	0.757883157894737	0.798313684210526	0.9932	0.99138	0.885194210526316	0	MDS.ALL.MEAN	11
21a71204-0893-4c88-b6e3-8f101a25268c	1	0.587370334572491	0.742525914284602	0.99124	0.9969	0.829509062214273	0	MDS.ALL.MEAN	8.6
21e419bc-76c7-4350-8fc4-cc2231a10c3c	0	0.05392	0.34782	0.29614	0.65168	0.33739	0	MDS.ALL.MEAN	5
22fa2c34-0913-44ff-93ac-2a14da3a9c77	1	0.736282926829268	0.722075609756098	0.8984	0.94346	0.825054634146342	0	MDS.ALL.MEAN	16
231c45ce-c155-4a4d-a546-10a482a4eb59	0	0.576148	0.602536	0.79788	0.45546	0.608006	0	MDS.ALL.MEAN	0
23a9cf7c-a6ad-40dc-ab8f-3cedf57ccf24	0	0.2986	0.167633333333333	0.75052	0.06844	0.321298333333333	0	MDS.ALL.MEAN	0
25524235-269f-4138-8340-38bb08c95a43	0	0.417537142857143	0.439568571428571	0.4549	0.90736	0.554841428571428	0	MDS.ALL.MEAN	3
2571db2b-2f00-4d44-836b-afd7ce888c14	0	0.643775555555556	0.321731111111111	0.781	0.70176	0.612066666666667	0	MDS.ALL.MEAN	4
25f75a03-516d-4f1d-aa1e-c35d0183301f	0	0.438736666666667	0.612335	0.30336	0.58952	0.485987916666667	0	MDS.ALL.MEAN	4
2631db79-2bb0-461f-b592-bf764d933696	1	0.677986666666667	0.87516	0.94416	0.86822	0.841381666666667	0	MDS.ALL.MEAN	8
264f4192-a22a-4c00-a2fe-fc22fa4f650d	0	0.133	0.13156	0.44006	0.1667	0.21783	0	MDS.ALL.MEAN	5
27ff0841-8217-4371-9fff-0dbd5b2e1753	1	0.43558	0.52176	0.94682	0.32896	0.55828	0	MDS.ALL.MEAN	22
28476894-455d-45d3-9970-af08d06f11df	0	0.420065	0.50947	0.18792	0.31562	0.35826875	0	MDS.ALL.MEAN	10
287cbee1-c39b-4139-93a3-857b1d4def2a	0	0.30263	0.63716	0.4718	0.68558	0.5242925	0	MDS.ALL.MEAN	4
2951f8b7-24c5-4d72-8e79-b00fc126d76a	0	0.562513333333333	0.403326666666667	0.4871	0.79246	0.56135	0	MDS.ALL.MEAN	7
297f5df2-7109-4a1d-8acd-d9c0053f4634	0	0.426286666666667	0.388506666666667	0.2836	0.7337	0.458023333333334	0	MDS.ALL.MEAN	2
29ae201b-896f-42ad-b4e9-c146aafb33f6	1	0.772265714285714	0.953034285714286	0.83714	0.9135	0.868985	0	MDS.ALL.MEAN	13
2a5128d1-3ed7-49ee-a299-4025d6702faf	1	0.708525	0.67139	0.86722	0.90552	0.78816375	0	MDS.ALL.MEAN	15
2a56117b-1b94-4ea1-ade7-e21533af0c4f	1	0.703270735294118	0.852005735294118	0.95956	0.9797	0.873634117647059	0	MDS.ALL.MEAN	2.66666666666667
2a5669e4-ab53-4f97-97f6-0aa5604434c5	0	0.42336	0.25366	0.84284	0.98936	0.627305	0	MDS.ALL.MEAN	5
2b938bfa-331b-4919-a820-97962281b409	0	0.583615555555556	0.327253333333333	0.1003	0.77158	0.445687222222222	0	MDS.ALL.MEAN	6
2d08327e-f265-4507-8927-eac6fd315e6e	1	0.734686666666667	0.918653333333333	0.76798	0.98644	0.85194	0	MDS.ALL.MEAN	12
2d93640c-773c-4c6d-93b7-1e07dafa988c	0	0.51086	0.418326666666667	0.32726	0.84052	0.524241666666667	0	MDS.ALL.MEAN	2
2da71eb6-c9f5-4996-b79d-d49b5fcafd07	0	0.767331111111111	0.49888	0.30712	0.86146	0.608697777777778	0	MDS.ALL.MEAN	8
2e0b096b-04cb-4b7c-b4a0-4dd1970e01cd	0	0.647237142857143	0.429514285714286	0.15676	0.83078	0.516072857142857	0	MDS.ALL.MEAN	0
2e82bdc8-2b40-4d58-b393-0d229fd515b6	0	0.158266666666667	0.627846666666667	0.11462	0.00874	0.227368333333334	0	MDS.ALL.MEAN	5
2eaa0a8e-2e89-46bc-92c8-1d3bff6eef94	0	0.6705	0.64703	0.58926	0.8101	0.6792225	0	MDS.ALL.MEAN	3
2f30a0f1-393e-436c-a5f7-6832a1c89e1f	0	0.466314358974359	0.510905128205128	0.8381	0.95664	0.692989871794872	0	MDS.ALL.MEAN	0.333333333333333
308285a6-e641-4b5a-8b85-21a800c61f74	0	0.561752	0.354488	0.10924	0.79984	0.45633	0	MDS.ALL.MEAN	0
31c6ee10-7647-4328-9b44-a741c4c266cf	0	0.459417142857143	0.478226428571429	0.89774	0.94002	0.693850892857143	0	MDS.ALL.MEAN	2.5
325f3e23-408e-47bf-b8d1-6a9bcbfeec97	1	0.684975357142857	0.539427142857143	0.91656	0.98408	0.781260625	0	MDS.ALL.MEAN	16
328a8042-5059-4dee-ba70-62ec7883f414	0	0.00596	0.15894	0.23056	0.43882	0.20857	0	MDS.ALL.MEAN	6
32beeda6-7df9-454e-86c8-bc37fc2e5b3d	0	0.30244	0.08732	0.22584	0.14266	0.189565	0	MDS.ALL.MEAN	6
32e23bb4-c2ca-489e-a580-d432d05e015e	1	0.793322285714286	0.690727428571429	0.99616	0.93668	0.854222428571429	0	MDS.ALL.MEAN	6.5
32edb69f-c1ba-416b-81d0-63566cba8a47	0	0.39108	0.39798	0.39024	0.58444	0.440935	0	MDS.ALL.MEAN	6
334be7a8-26b2-402c-969b-35835693c80c	1	0.520320317460317	0.931286984126984	0.99246	0.97526	0.854831825396825	0	MDS.ALL.MEAN	10
3436bf34-bf8e-48ac-ad39-f4789084bdd3	1	0.288252	0.447461333333333	0.89082	0.79686	0.605848333333333	0	MDS.ALL.MEAN	19
344b785d-d12a-47b6-95ba-fa05eecd7e8b	1	0.753054181818182	0.603880242424242	0.97726	0.98292	0.829278606060606	0	MDS.ALL.MEAN	15.3333333333333
3460dd84-f16c-4720-9ab6-85a571cb884b	0	0.596497142857143	0.447528571428571	0.87068	0.5754	0.622526428571428	0	MDS.ALL.MEAN	13
34e2480b-3454-458b-86b0-47e176741b60	0	0.62860582278481	0.557724810126582	0.84246	0.95642	0.746302658227848	0	MDS.ALL.MEAN	4
3505f51a-467c-4fae-9025-eda3e517f313	1	0.7819775	0.915855	0.91782	0.85462	0.867568125	0	MDS.ALL.MEAN	16
350ea764-c5c0-421d-990f-8e971757f68b	0	0.468115	0.595205	0.70024	0.86276	0.65658	0	MDS.ALL.MEAN	4
3516da76-a3e1-47ac-9255-ee100797ba9b	1	0.78158	0.649526188511584	0.98204	0.95812	0.842816547127896	0	MDS.ALL.MEAN	6.5
352921ce-58ff-493b-b62e-4988eeb1011e	0	0.44264	0.7049	0.86588	0.71914	0.68314	0	MDS.ALL.MEAN	0
354ae435-e61c-49d6-92da-d9f657c6755d	0	0.181033333333333	0.45116	0.34126	0.46978	0.360808333333333	0	MDS.ALL.MEAN	3
3599ec25-58c9-4215-aac3-a1287f7a7601	1	0.800282076502732	0.931062362715974	0.98722	0.97838	0.924236109804677	0	MDS.ALL.MEAN	16
36f78c32-2c4d-4dc5-bd15-75f9a0e405c2	1	0.627193333333333	0.811966666666667	0.93392	0.95822	0.832825	0	MDS.ALL.MEAN	5
37a44dbc-b489-458f-adde-3697745d8c4a	0	0.39892	0.50824	0.32596	0.75136	0.49612	0	MDS.ALL.MEAN	1
37b967c4-0dc2-4aab-8d20-c35e855944bf	1	0.776799445751436	0.751559841117338	0.99612	0.99024	0.878679821717193	0	MDS.ALL.MEAN	12
37fb5ab6-9f13-4203-8dbe-b55e76a5f5c5	1	0.59014	0.73252	0.90176	0.75454	0.74474	0	MDS.ALL.MEAN	17
38156cd0-f836-4404-a063-728b5a936553	0	0.57632	0.79806	0.27204	0.4035	0.51248	0	MDS.ALL.MEAN	9
382dd1a5-818f-4d90-9cf2-fe44daca7649	0	0.7369	0.25624	0.25458	0.4577	0.426355	0	MDS.ALL.MEAN	14
387bd1c4-90df-48fa-8b8b-da2df2cfddde	1	0.693876666666667	0.67728	0.7253	0.5556	0.663014166666667	0	MDS.ALL.MEAN	4
389a67d6-c324-456c-a922-8d54519b85d7	1	0.669546666666667	0.510733333333333	0.8496	0.24394	0.568455	0	MDS.ALL.MEAN	16
389ca576-cff3-4aa4-a276-cd20e1904a2d	0	0.4288	0.4306	0.11654	0.90848	0.471105	0	MDS.ALL.MEAN	4
38b85468-181a-43c3-8e3e-d1207eabc85e	0	0.432193333333333	0.639113333333333	0.67104	0.1671	0.477361666666666	0	MDS.ALL.MEAN	2
399570ab-1cd6-4765-9bc3-e034761c7fc2	0	0.54365	0.19029	0.37416	0.23814	0.33656	0	MDS.ALL.MEAN	0
3a7ca1ec-448a-4423-b585-100a6d8f4009	0	0.148488	0.249352	0.69158	0.84226	0.48292	0	MDS.ALL.MEAN	1
3a8768ba-c0e0-4130-a59e-ddaa73fd4d5d	0	0.746806666666667	0.51736	0.88272	0.22828	0.593791666666667	0	MDS.ALL.MEAN	13
3b20c871-e212-4781-a30c-a0b31923fda2	1	0.493163333333333	0.543315899361755	0.95424	0.94432	0.733759808173772	0	MDS.ALL.MEAN	3.5
3b592544-8bec-4999-9142-c35073e2d1da	0	0.494156666666667	0.393726666666667	0.36196	0.70394	0.488445833333334	0	MDS.ALL.MEAN	6
3b5de131-3675-450f-9b29-3d1c68a88abc	0	0.565275	0.426885	0.24022	0.45336	0.421435	0	MDS.ALL.MEAN	3
3b85d532-0056-498f-88ba-c0701329a0ad	1	0.525285	0.358145	0.25016	0.70794	0.4603825	0	MDS.ALL.MEAN	13
3c276970-26c7-4b3d-9765-5336032f1853	0	0.6506	0.39804	0.3087	0.86624	0.555895	0	MDS.ALL.MEAN	15
3cc0721a-0baf-4b06-b3e9-2e367a07ad92	0	0.621313333333333	0.5322	0.40906	0.91602	0.619648333333333	0	MDS.ALL.MEAN	1
3cf8698b-0e0d-44db-8d6c-d6486c684418	1	0.72832	0.726714080790679	0.99278	0.778	0.80645352019767	0	MDS.ALL.MEAN	10
3d1e6a4d-1988-4e3d-ae43-6167593cef25	0	0.602006666666667	0.592786666666667	0.66292	0.80682	0.666133333333333	0	MDS.ALL.MEAN	6
3da1ee48-8a97-4296-98b8-72c2ae6b2bbd	0	0.271746666666667	0.504866666666667	0.42868	0.78018	0.496368333333334	0	MDS.ALL.MEAN	9
3e799759-fc47-4eac-9dce-0ec3c6a964b1	0	0.362714	0.372438	0.57756	0.8527	0.541353	0	MDS.ALL.MEAN	2
3ee6087b-7e4e-4f8b-97ec-78d3de73185a	0	0.331508	0.713736	0.17822	0.5762	0.449916	0	MDS.ALL.MEAN	1
3f1d98b1-4599-41fa-95d6-066f85ade1c4	0	0.32444	0.3443	0.42174	0.56976	0.41506	0	MDS.ALL.MEAN	9
3f40b78d-a861-4296-87fe-8fb973e892c0	0	0.680068888888889	0.548048888888889	0.63332	0.98906	0.712624444444445	0	MDS.ALL.MEAN	22
40e44939-7565-4624-99b7-702e444c6dab	0	0.48732380952381	0.467628571428571	0.65196	0.83264	0.609888095238095	0	MDS.ALL.MEAN	0
417e3de3-37c0-4696-aa7a-72464d3b7b7b	0	0.701618064516129	0.475585161290323	0.52596	0.7248	0.606990806451613	0	MDS.ALL.MEAN	1
41d411d7-4470-4453-90c4-067c4469f154	0	0.799995	0.544765	0.76016	0.6177	0.680655	0	MDS.ALL.MEAN	4
43319463-a0f0-478c-93a6-98c20d1bc770	1	0.562	0.649526188511584	0.94068	0.92702	0.769806547127896	0	MDS.ALL.MEAN	8
43b38884-ddf9-4612-b304-29ff3c25c07f	0	0.70753	0.17263	0.46292	0.72582	0.517225	0	MDS.ALL.MEAN	11
4471bf35-7da3-40d6-afdd-2854f15ca1c7	0	0.630426666666667	0.28471	0.05034	0.66352	0.407249166666667	0	MDS.ALL.MEAN	5
46f5740b-afa0-4432-94a4-4155ae963b75	0	0.64757	0.54227	0.96342	0.52478	0.66951	0	MDS.ALL.MEAN	14
48383cb5-cb57-41c5-a8ed-d651b2bccbe2	0	0.33728	0.32985	0.3526	0.40998	0.3574275	0	MDS.ALL.MEAN	3
48b3240e-3203-4b5f-b473-33f829281074	0	0.3778	0.564586666666667	0.04966	0.43882	0.357716666666667	0	MDS.ALL.MEAN	14
48c02c4f-0523-4753-bcf1-68d07bebc885	0	0.284785	0.369005	0.88146	0.97478	0.6275075	0	MDS.ALL.MEAN	2
48f10485-fd75-48a0-852e-8663f760c30e	1	0.99256	0.8884	0.84206	0.93522	0.91456	0	MDS.ALL.MEAN	1
49730843-dcd2-4f97-b719-c84a73132c37	0	0.576633333333333	0.597413333333333	0.72264	0.62492	0.630401666666667	0	MDS.ALL.MEAN	4
49cead59-3e1c-48ac-85c7-bffe67dbd09a	0	0.378884166666667	0.51402	0.96972	0.9607	0.705831041666667	0	MDS.ALL.MEAN	0
4a56ed37-6bca-4643-aa2f-24a71d4d63b0	0	0.8471	0.5152	0.90612	0.79458	0.76575	0	MDS.ALL.MEAN	3
4a61cb25-1f7d-48df-8b92-9cac13ebefd4	1	0.16419	0.58661	0.63616	0.86222	0.562295	0	MDS.ALL.MEAN	15
4b29f163-61b9-4fce-87be-79688e54b37d	0	0.691102295081967	0.452575737704918	0.6954	0.84246	0.670384508196721	0	MDS.ALL.MEAN	2
4b7f4e79-8579-4f85-8a08-4b6c3ab4a44b	0	0.52844	0.275906666666667	0.0932	0.86218	0.439931666666667	0	MDS.ALL.MEAN	1
4b86ef46-390f-4457-909c-17cb6667cdbc	0	0.43768	0.74368	0.24316	0.09904	0.38089	0	MDS.ALL.MEAN	2
4c1ccec7-d180-4c66-832b-67c0dc76d69e	0	0.52954	0.541873333333333	0.36068	0.9108	0.585723333333333	0	MDS.ALL.MEAN	2
4cf597f3-e118-4c2f-87b3-af476755e174	0	0.01708	0.2866	0.30912	0.50008	0.27822	0	MDS.ALL.MEAN	3
4d6cff55-48f0-42fb-b370-e01215d04982	0	0.42654	0.37375	0.25038	0.53758	0.3970625	0	MDS.ALL.MEAN	0
4edac50f-9afa-4196-95ca-965474662b42	0	0.484493333333333	0.45611	0.21582	0.11458	0.317750833333333	0	MDS.ALL.MEAN	4
4f055a5f-e130-4da8-b1d6-0a3d2879dd99	1	0.630842666666667	0.784964	0.92772	0.98372	0.831811666666667	0	MDS.ALL.MEAN	11
4f8a178b-3b90-4ed9-bec9-fe05a3a33b03	1	0.73302	0.772351666666667	0.94962	0.99364	0.862157916666667	0	MDS.ALL.MEAN	4
4fe21cc9-9590-4308-9ad0-01ec643de331	0	0.13146	0.223085	0.38802	0.53328	0.31896125	0	MDS.ALL.MEAN	6
5004485e-db99-4784-b4be-f91eee813dc0	0	0.53337	0.37285	0.4252	0.8175	0.53723	0	MDS.ALL.MEAN	0
51936928-41d2-4090-8d27-751866298d3d	0	0.36728	0.197206666666667	0.42706	0.89798	0.472381666666667	0	MDS.ALL.MEAN	6
520917c2-1a2f-46d4-beed-5a104e630bd5	0	0.481164	0.441688	0.33818	0.30154	0.390643	0	MDS.ALL.MEAN	1
5252c381-5a51-4441-b78a-40ee93c638f2	0	0.362962222222222	0.412655555555556	0.7175	0.77122	0.566084444444445	0	MDS.ALL.MEAN	7
52f94274-efc4-4055-9dc8-fe318a402750	0	0.41138	0.549313333333333	0.13952	0.7036	0.450953333333333	0	MDS.ALL.MEAN	4
530bc9ed-d545-4252-9660-2ce2f916a9bd	1	0.698784285714286	0.604257142857143	0.79032	0.93656	0.757480357142857	0	MDS.ALL.MEAN	19
5406ea75-329b-42e0-95f1-1b23c40b2a3b	1	0.69622	0.554086666666667	0.3817	0.90764	0.634911666666667	0	MDS.ALL.MEAN	9
549e0f48-4f8c-41be-9912-d85c709bdbdf	1	0.819212057641141	0.731179220943837	0.99298	0.9936	0.884242819646245	0	MDS.ALL.MEAN	22.8
55ca2fac-0579-4287-8930-8757529b8203	0	0.53139	0.51486	0.33168	0.79826	0.5440475	0	MDS.ALL.MEAN	2
5726fd8b-667a-40fd-859f-1d2c13d1a14f	1	0.578206666666667	0.786533333333333	0.60676	0.89864	0.717535	0	MDS.ALL.MEAN	9
5817b6fb-1a2e-4519-8289-4ec3c59b70f9	0	0.0408	0.22732	0.7936	0.58874	0.412615	0	MDS.ALL.MEAN	4
58a709ab-6799-47fb-9f49-e968e429e000	0	0.361791666666667	0.410496666666667	0.12018	0.78046	0.418232083333334	0	MDS.ALL.MEAN	1
58d4a192-7e7b-4aa0-8635-958ecd2be870	0	0.45991	0.647935	0.83074	0.46028	0.59971625	0	MDS.ALL.MEAN	4
58ecd2e3-66be-4596-bc48-dfb2d009528a	1	0.711014207650273	0.855018032786885	0.99172	0.98632	0.88601806010929	0	MDS.ALL.MEAN	25
5a5cf85d-8a6b-4f24-b4d2-4d9e94a3b9c7	0	0.0915	0.5854	0.50966	0.4753	0.415465	0	MDS.ALL.MEAN	5
5a72bd77-fcb3-4440-a550-b4344c864822	0	0.42052	0.46336	0.20514	0.71042	0.44986	0	MDS.ALL.MEAN	4
5abddbd9-d95f-409b-b4c6-e852116a737b	0	0.86814	0.441773333333333	0.5091	0.7555	0.643628333333333	0	MDS.ALL.MEAN	7
5afeffab-a95c-4059-a2f9-3c272c69bef1	0	0.17434	0.4293	0.56044	0.16906	0.333285	0	MDS.ALL.MEAN	9
5b4115a0-8bd8-46ca-9835-db4517e762b6	1	0.701946666666667	0.529366666666667	0.93776	0.98998	0.789763333333333	0	MDS.ALL.MEAN	6.5
5c0a01da-d196-4dc3-9dcf-f6097093d8de	0	0.546718181818182	0.553316363636364	0.9758	0.67418	0.687503636363637	0	MDS.ALL.MEAN	7
5c27c37f-d1ed-4091-9783-5ef61078019b	1	0.6235	0.53324	0.92286	0.66968	0.68732	0	MDS.ALL.MEAN	30
5ce69643-aeec-44e5-a5cc-4c06d36f5979	1	0.587026705202312	0.511831676300578	0.97026	0.93896	0.752019595375722	0	MDS.ALL.MEAN	12
5da10054-a850-40c5-854d-99e057ee83ec	0	0.315446666666667	0.684286666666667	0.85814	0.9663	0.706043333333334	0	MDS.ALL.MEAN	9
5e50a110-a16f-4c18-98cd-dbd4b275aff5	0	0.244506666666667	0.208533333333333	0.08708	0.38966	0.232445	0	MDS.ALL.MEAN	4
5e5e1d18-94ef-451f-98cb-10dd33dd1ce5	1	0.805792	0.920538666666667	0.97438	0.97026	0.917742666666667	0	MDS.ALL.MEAN	18.5
5eb96837-4853-4329-bb25-13a8e1728542	0	0.0720666666666667	0.319026666666667	0.34198	0.67546	0.352133333333333	0	MDS.ALL.MEAN	2
6087042c-e093-4baa-aaa3-a47231d35f14	0	0.25438	0.5446	0.01592	0.523	0.334475	0	MDS.ALL.MEAN	2
60b8d326-8e3f-472d-8c94-3690e2023a3f	0	0.427613333333333	0.407766666666667	0.10004	0.15192	0.271835	0	MDS.ALL.MEAN	5
611d082e-e6df-4914-b92d-fb6d0fb7fcfc	0	0.12342	0.470886666666667	0.93336	0.9073	0.608741666666667	0	MDS.ALL.MEAN	16
6134a5c5-2912-4cb0-87aa-10dee483b686	1	0.745336666666667	0.69737	0.85856	0.88182	0.795771666666667	0	MDS.ALL.MEAN	5
615e9dd7-ab41-4326-9301-5aff56aaddc4	0	0.533562	0.636078	0.1921	0.79164	0.538345	0	MDS.ALL.MEAN	9
61dd170c-f681-4c2a-86cd-c8c60d9780d4	1	0.663662857142857	0.713077142857143	0.62354	0.7114	0.67792	0	MDS.ALL.MEAN	20
629cbf35-2c63-41f3-b7d7-3b220ca4afda	0	0.4846	0.6763	0.45648	0.74764	0.591255	0	MDS.ALL.MEAN	14
63d2d660-2feb-4d32-9977-97d63f133e64	0	0.40247	0.51577	0.4766	0.27946	0.418575	0	MDS.ALL.MEAN	3
647b619b-64bd-4336-890e-0a9b43476b7c	1	0.738440434782609	0.705141883460047	0.9856	0.91918	0.837090579560664	0	MDS.ALL.MEAN	8.33333333333333
64aedea6-b1f9-49da-8b10-3f02d8ed04b6	0	0.690784508247333	0.813342768066959	0.9563	0.96982	0.857561819078573	0	MDS.ALL.MEAN	4.66666666666667
654d7eb7-4ee7-46af-aed8-1fd1561e36f5	0	0.59425	0.14578	0.15688	0.45274	0.3374125	0	MDS.ALL.MEAN	4
668766f9-7922-47f8-8f88-c40451851220	1	0.674603448275862	0.772468965517241	0.99454	0.96138	0.850748103448276	0	MDS.ALL.MEAN	13
66af2645-3e24-4db7-b17c-bbe01b04dd76	0	0.703897222222222	0.682736111111111	0.46052	0.91632	0.690868333333333	0	MDS.ALL.MEAN	4
66b63e38-1a3c-410e-b309-3bdccc08c632	0	0.473203333333333	0.186553333333333	0.13972	0.5911	0.347644166666666	0	MDS.ALL.MEAN	2
66da555a-c871-491f-a70a-737e30497f2a	0	0.55186	0.406253454545455	0.51256	0.94404	0.603678363636364	0	MDS.ALL.MEAN	0
672ccbff-403d-4453-a4e5-10fa429a22b6	1	0.715432343306177	0.682330172639789	0.9894	0.8765	0.815915628986492	0	MDS.ALL.MEAN	3
67309892-9752-43e3-9651-e971bc9ced37	0	0.05258	0.2911	0.13648	0.03516	0.12883	0	MDS.ALL.MEAN	1
67440fc1-d449-4f9a-8f0d-8d8a77a492dc	1	0.759086666666667	0.689906666666667	0.64486	0.79144	0.721323333333334	0	MDS.ALL.MEAN	28
67f1c9a8-cc73-4fb1-8950-714d56a7c2cb	0	0.45214	0.310644444444444	0.466	0.6175	0.461571111111111	0	MDS.ALL.MEAN	7
68582509-2528-4401-ae80-fdddd00a8558	1	0.6679	0.2169	0.86852	0.57156	0.58122	0	MDS.ALL.MEAN	18
6899ba07-f868-49db-9651-3504b6d754d6	1	0.580583577235772	0.554743414634146	0.98292	0.95152	0.76744174796748	0	MDS.ALL.MEAN	12.5
69e73a84-0924-4112-8fbe-9803feaf1cef	1	0.2437	0.521473333333333	0.9791	0.54496	0.572308333333333	0	MDS.ALL.MEAN	21
6ab8c333-e607-475d-93d8-1949c14bd2a2	0	0.539148	0.352652	0.77378	0.796	0.615395	0	MDS.ALL.MEAN	6
6b104542-0b0a-4421-a490-568f66c7ebc4	1	0.729347659574468	0.825790344436417	0.97922	0.98036	0.878679501002721	0	MDS.ALL.MEAN	5
6bdfb93d-86f5-4d8a-b283-22a2265b1c9a	0	0.279085	0.22004	0.64004	0.5736	0.42819125	0	MDS.ALL.MEAN	0
6c00ec12-c3cd-4c8c-8796-5febfa9f72f6	0	0.33424	0.45888	0.10422	0.3597	0.31426	0	MDS.ALL.MEAN	3
6c03b508-d521-46ea-8e69-4143e8dbfdfd	1	0.824792	0.985224	0.96128	0.83266	0.900989	0	MDS.ALL.MEAN	24
6c50f995-ae47-4b3a-b966-88d48779635c	0	0.704795555555556	0.498507777777778	0.92936	0.82946	0.740530833333333	0	MDS.ALL.MEAN	4
6c6528de-6c71-4001-b5b7-eac789b92a45	0	0.518368	0.466252	0.29148	0.7906	0.516675	0	MDS.ALL.MEAN	3
6cfb4610-8fc7-4b86-8249-dd22abd64675	0	0.824725	0.339356666666667	0.95986	0.82964	0.738395416666667	0	MDS.ALL.MEAN	0
6d7022a2-4b6c-4be1-b61d-699bf2fb4ec9	0	0.586626666666667	0.53458	0.0635	0.27064	0.363836666666667	0	MDS.ALL.MEAN	4
6dee211a-f79f-42c0-96bd-ae68056ea9d4	1	0.36553	0.46573	0.97802	0.59902	0.602075	0	MDS.ALL.MEAN	33
6e19dc65-c5a0-4fac-9465-ce75e004696f	1	0.621522222222222	0.654053051000858	0.91912	0.97168	0.79159381830577	0	MDS.ALL.MEAN	9
6e2f881b-f2a2-4493-8593-e7a50d96874c	1	0.484457142857143	0.573822857142857	0.94124	0.78782	0.696835	0	MDS.ALL.MEAN	18
6e668775-4ee9-4141-bad6-0ad358955832	0	0.50761	0.220195	0.41296	0.74748	0.47206125	0	MDS.ALL.MEAN	4
6ed887bb-394b-40dc-a8d5-96e836468a8b	0	0.621449302325581	0.798749302325581	0.98236	0.88392	0.82161965116279	0	MDS.ALL.MEAN	12
6f169765-e151-4214-a3de-0c9ed13380cc	0	0.583553333333333	0.457313333333333	0.37274	0.58944	0.500761666666667	0	MDS.ALL.MEAN	2
6f3fab97-ba5c-4ed4-80fd-637e43139fa2	0	0.33512	0.6335	0.36086	0.91418	0.560915	0	MDS.ALL.MEAN	13
6f44ba4b-ca1e-42e8-b25d-4dc9e508bd16	0	0.522076666666667	0.476778849042632	0.34094	0.90314	0.560733878927325	0	MDS.ALL.MEAN	3
6f615077-303b-49b2-8a44-daa947527b25	0	0.586465	0.36655	0.83608	0.92834	0.67935875	0	MDS.ALL.MEAN	0
6f99fa6b-b8b7-4eec-94ee-90520a377367	0	0.73126	0.396056	0.11202	0.85568	0.523754	0	MDS.ALL.MEAN	3
71ca638e-6c37-48b4-a161-a0f3f8cf6581	0	0.420866666666667	0.21986	0.79796	0.84974	0.572106666666667	0	MDS.ALL.MEAN	1
71f7aad9-8d7f-4929-86ef-8592fbef8d94	0	0.08838	0.20638	0.58628	0.91086	0.447975	0	MDS.ALL.MEAN	15
72c95fc8-db97-4865-8bc3-a42e21d43e75	1	0.597262068965517	0.820881379310345	0.97008	0.86598	0.813550862068966	0	MDS.ALL.MEAN	22
72f75a4d-de63-4077-b77e-49d98f559e8c	1	0.729039139636245	0.864449723394428	0.9788	0.98952	0.890452215757668	0	MDS.ALL.MEAN	6.75
73d67610-d66b-4a4b-b606-d98a8ada5f03	1	0.77139768707483	0.731853605442177	0.97864	0.98128	0.865792823129252	0	MDS.ALL.MEAN	5
74de3c85-715c-4962-9cd7-28bdf4e96a73	1	0.58082961038961	0.675994545454545	0.99092	0.96962	0.804341038961039	0	MDS.ALL.MEAN	4
75088bad-12e0-438b-a224-2c53d70c4b0b	0	0.700282666666667	0.491181333333333	0.83074	0.82994	0.713036	0	MDS.ALL.MEAN	2
751a69db-6a32-45fd-9267-e4d4235a7ceb	1	0.774713333333333	0.691923333333333	0.97426	0.87082	0.827929166666666	0	MDS.ALL.MEAN	12
7533e420-2c4c-4362-a7e1-bc77c46b200e	0	0.47962	0.41252	0.1777	0.83434	0.476045	0	MDS.ALL.MEAN	10
75b63b7c-7752-4097-89ae-f9e339b26835	1	0.695912173913043	0.89942	0.96332	0.76786	0.831628043478261	0	MDS.ALL.MEAN	14
75c3f076-214e-4d85-ae66-7f7f39fab0b4	0	0.15636	0.2399	0.20706	0.39512	0.24961	0	MDS.ALL.MEAN	7
767a067f-10ae-49db-9efe-d2db66074e37	1	0.52189	0.50368	0.80368	0.75492	0.6460425	0	MDS.ALL.MEAN	6
7697d1e8-bd4a-42b9-8166-1a873edd1bd5	0	0.443466666666667	0.474633333333333	0.48612	0.46522	0.46736	0	MDS.ALL.MEAN	3
76b57038-76d9-4f1f-859f-88defa36dd97	0	0.55943	0.40485	0.73394	0.65374	0.58799	0	MDS.ALL.MEAN	11
77803679-1c7d-4bac-8a00-ffd97eb87bfc	0	0.315365454545455	0.405712727272727	0.37852	0.84408	0.485919545454546	0	MDS.ALL.MEAN	4
77e38deb-054e-4f9b-b9c1-777afdb0b538	0	0.210481755434752	0.246947272727273	0.77416	0.39704	0.407157257040506	0	MDS.ALL.MEAN	11
77e3b8c0-9b8b-486a-b92f-6bcc420b6ba4	1	0.75931	0.72771375	0.93792	0.58284	0.7519459375	0	MDS.ALL.MEAN	7
7905632a-2798-4790-b7cb-bef62ff84d32	0	0.32466	0.0683	0.54034	0.5103	0.3609	0	MDS.ALL.MEAN	4
79ef2bb2-d464-4fff-97c8-eec045e2242f	1	0.558675531914894	0.510613404255319	0.83944	0.90462	0.703337234042553	0	MDS.ALL.MEAN	8
7a52a4fc-ae1d-491e-b845-b2e2d32b6dc8	0	0.6945	0.27124	0.38584	0.95816	0.577435	0	MDS.ALL.MEAN	3
7a7ac4f1-5765-4190-af71-e5419d4154d8	0	0.541626666666667	0.537666666666667	0.44866	0.93866	0.616653333333333	0	MDS.ALL.MEAN	0
7a837f11-98c5-422f-8b27-0653a6b6a47e	0	0.211866666666667	0.195164	0.49224	0.83242	0.432922666666667	0	MDS.ALL.MEAN	1
7b6285c1-1b41-44c0-988b-24e6303bd254	0	0.669373333333333	0.649526188511584	0.88844	0.79748	0.751204880461229	0	MDS.ALL.MEAN	15
7c7d7ac4-e94e-4310-8339-286a1963e8dd	1	0.422653333333333	0.916986666666667	0.98152	0.83138	0.788135	0	MDS.ALL.MEAN	7
7c902767-b9b7-44dc-978f-7f246ef3c09b	1	0.79833	0.92117	0.9977	0.78194	0.874785	0	MDS.ALL.MEAN	17
7c9abd12-6e97-46a1-8ecd-c6957994ae67	0	0.29512	0.2393	0.33364	0.62668	0.373685	0	MDS.ALL.MEAN	5
7db8d93d-ec5b-4a21-930f-ffeaceac4eb1	0	0.27423619047619	0.350193333333333	0.75884	0.8163	0.549892380952381	0	MDS.ALL.MEAN	2
7e9517e0-470d-4849-aa11-0e0ce9db5224	0	0.765564	0.781212	0.44978	0.94934	0.736474	0	MDS.ALL.MEAN	3
7f75418c-457c-4e45-a81a-ffc432e415c8	0	0.04522	0.18408	0.54268	0.28604	0.264505	0	MDS.ALL.MEAN	2
80059abf-3dae-4b08-8453-36cc29e34f72	0	0.05236	0.21084	0.0637	0.08354	0.10261	0	MDS.ALL.MEAN	5
8005bcc4-cc1c-4162-817d-1806b9494fe0	0	0.596105925925926	0.600877777777778	0.61698	0.9398	0.688440925925926	0	MDS.ALL.MEAN	7
80398a1f-9dea-4ab4-90a6-49508a73ad63	0	0.579093333333333	0.57578	0.7665	0.85698	0.694588333333333	0	MDS.ALL.MEAN	3
808bd714-1d45-4db7-8910-db3eed15a011	1	0.692216923076923	0.596664615384615	0.95906	0.98836	0.809075384615385	0	MDS.ALL.MEAN	6
80eb3a0d-50eb-43d6-a96f-39da7b127fbc	0	0.304313333333333	0.54078	0.18274	0.69952	0.431838333333333	0	MDS.ALL.MEAN	0
810b6795-e764-4bff-b80a-5009b9d149cd	0	0.49982	0.520408	0.90802	0.7253	0.663387	0	MDS.ALL.MEAN	13
81434ce9-c1db-4717-81e4-f49b0942e321	1	0.781433	0.871573	0.94206	0.9677	0.8906915	0	MDS.ALL.MEAN	28
81b8a9ba-11e2-4c5c-b961-b9475f55a23a	0	0.0915171428571429	0.328391428571429	0.745	0.67124	0.459037142857143	0	MDS.ALL.MEAN	2
8210648a-6785-4894-ac94-91b665424200	0	0.31723	0.13554	0.65282	0.67632	0.4454775	0	MDS.ALL.MEAN	2
822a0c4e-928d-42de-8430-6e2dabcd759e	0	0.480353333333333	0.44934	0.19688	0.8919	0.504618333333333	0	MDS.ALL.MEAN	5
8355ff33-b52f-4667-a2f9-09737395e37d	1	0.767164337349398	0.707638313253012	0.9982	0.98416	0.864290662650603	0	MDS.ALL.MEAN	7
83e05a40-bd94-4d5e-87c4-fbc266fc5dc3	0	0.853091333333333	0.668201333333333	0.9772	0.9889	0.871848166666666	0	MDS.ALL.MEAN	12
85ca2391-8679-4b7b-90d8-9097cc4481e9	0	0.649655555555556	0.605251111111111	0.52674	0.87022	0.662966666666667	0	MDS.ALL.MEAN	7
862227ea-122b-462f-ac5f-af1a9c7626be	0	0.29554	0.65048	0.23648	0.31498	0.37437	0	MDS.ALL.MEAN	3
863ddb69-fb81-4e17-8273-845c5aaa2fb6	1	0.556322058823529	0.647195	0.98104	0.93702	0.780394264705882	0	MDS.ALL.MEAN	4
86461a34-4e95-46c9-825a-9235dbb1bf74	0	0.570234324324324	0.464607837837838	0.53732	0.96726	0.63485554054054	0	MDS.ALL.MEAN	14
87072ea9-3048-484b-bdc8-a87a38d57c95	0	0.39484	0.8772	0.52568	0.60894	0.601665	0	MDS.ALL.MEAN	8
873c1263-d757-4dbf-9b48-facf75ab003e	0	0.728165	0.406998333333333	0.96352	0.9493	0.761995833333333	0	MDS.ALL.MEAN	3
8745e5f5-648b-4d46-bc7d-045fa6e2d628	1	0.773161842105263	0.462755263157895	0.73192	0.94726	0.72877427631579	0	MDS.ALL.MEAN	30
8769c844-9e0e-449a-ab1e-6949b19dfc27	0	0.641316363636364	0.583714545454545	0.83406	0.82844	0.721882727272727	0	MDS.ALL.MEAN	6
877f8fcf-4491-42f0-883b-f2e4e0a32854	1	0.705906666666667	0.88849	0.94036	0.94708	0.870459166666667	0	MDS.ALL.MEAN	4
88e34406-7ca2-4490-8b54-b975850eedfc	1	0.52282	0.63098	0.79918	0.40142	0.5886	0	MDS.ALL.MEAN	16
8923a4d0-6223-4285-bef5-0ed3b5d76bf6	0	0.455253333333333	0.33933	0.9334	0.75098	0.619740833333333	0	MDS.ALL.MEAN	0
8963c822-4eb5-45f8-b126-9934a18cc5dc	1	0.70529	0.72359	0.84354	0.4881	0.69013	0	MDS.ALL.MEAN	16
8a4780f3-efdb-42cc-8f8f-63cf3a92e5b4	0	0.189573333333333	0.617813333333333	0.8268	0.93088	0.641266666666667	0	MDS.ALL.MEAN	0
8a67d54a-74e9-4a06-90bd-ad052ffd27b2	1	0.826501904761905	0.684970476190476	0.9832	0.86896	0.840908095238095	0	MDS.ALL.MEAN	27
8ac90d4b-fc41-4ca6-b31c-99b9bde3f50f	0	0.2903575	0.3939075	0.5797	0.94568	0.55241125	0	MDS.ALL.MEAN	1
8af46bf1-2594-4757-93c8-0d4cb21eef1e	0	0.600066666666667	0.355151111111111	0.32488	0.29378	0.393469444444444	0	MDS.ALL.MEAN	9
8b1c19df-5f39-47d2-ab47-e98d8bfa45bf	0	0.1702	0.37024	0.17734	0.1552	0.218245	0	MDS.ALL.MEAN	3
8b238303-9260-4590-adf0-82a76e3590f9	0	0.483807222222222	0.253013333333333	0.88566	0.93498	0.639365138888889	0	MDS.ALL.MEAN	6
8b694c8e-3ce1-4e55-89ae-d034e1602bdf	1	0.51030715542522	0.770582697947214	0.98032	0.987	0.812052463343109	0	MDS.ALL.MEAN	12.25
8beab5c6-6067-4c47-b655-1901f5a534a8	1	0.717773726134891	0.553795934063883	0.84506	0.99114	0.776942415049694	0	MDS.ALL.MEAN	7
8bfd5491-d025-4c98-9adf-b22d8a0e513b	0	0.54516	0.30505	0.30022	0.90034	0.5126925	0	MDS.ALL.MEAN	3
8d62ec4d-6ea6-4894-9212-7ec8e334dff6	0	0.361	0.14232	0.22858	0.49906	0.30774	0	MDS.ALL.MEAN	6
8da79786-988c-441c-899a-5e83a1469120	0	0.11394	0.68866	0.5405	0.66704	0.502535	0	MDS.ALL.MEAN	1
8ea5430d-1751-4718-a4f1-9343176af19b	1	0.720396	0.649526188511584	0.99596	0.87208	0.809490547127896	0	MDS.ALL.MEAN	31.5
8eddc4b5-2f37-4a51-b659-25d1577150d3	0	0.51868	0.410928	0.33538	0.57064	0.458907	0	MDS.ALL.MEAN	6
8eff683a-5bfe-4c5c-b686-07dbb7c36326	1	0.748746855025038	0.904477834627418	0.99346	0.9885	0.908796172413114	0	MDS.ALL.MEAN	6.5
8fe66a0f-f6c8-40e2-9b11-c30fd832e4d8	0	0.10606	0.0689	0.4981	0.86826	0.38533	0	MDS.ALL.MEAN	2
8fed26f5-2b44-485e-a68c-c0fd670f9ad8	1	0.593633333333333	0.558448888888889	0.98158	0.66452	0.699545555555556	0	MDS.ALL.MEAN	6
925e8166-6d62-42f6-abb7-dfa7f0459786	1	0.563306153846154	0.774796923076923	0.67498	0.9617	0.743695769230769	0	MDS.ALL.MEAN	12
93402e1d-fdae-4966-ac04-c12e32d2865f	0	0.35172	0.21324	0.30942	0.75522	0.4074	0	MDS.ALL.MEAN	6
937682c3-93f8-4c5f-bf6d-2563389b9145	1	0.622472745098039	0.716526078431373	0.92356	0.98792	0.812619705882353	0	MDS.ALL.MEAN	13
939d3fed-4900-4447-b1f6-0078b3654140	0	0.3284225	0.458485	0.38106	0.5473	0.428816875	0	MDS.ALL.MEAN	5
93b9641c-9493-4ca3-8095-de52d808d138	1	0.727950666666667	0.527736	0.83594	0.76088	0.713126666666667	0	MDS.ALL.MEAN	7
93f5051f-d649-43e7-a123-bb0388647e78	0	0.769444444444444	0.434717777777778	0.44792	0.71874	0.592705555555555	0	MDS.ALL.MEAN	4
945bb372-bfbe-4ef0-87d9-d268bc0b2d8e	1	0.610979722222222	0.540470833333333	0.93158	0.98912	0.768037638888889	0	MDS.ALL.MEAN	13
94976ab1-1c1c-4c1f-9508-648cc84e4972	1	0.621534285714286	0.424208571428571	0.79872	0.88106	0.681380714285714	0	MDS.ALL.MEAN	17
94c5b58f-e328-430a-bfd2-ba06e02d582a	1	0.766084	0.876155	0.98718	0.97106	0.90011975	0	MDS.ALL.MEAN	13
952a8bb9-63de-4f84-be00-71edcbc816b6	0	0.469626666666667	0.379186666666667	0.2343	0.61324	0.424088333333334	0	MDS.ALL.MEAN	2
95e124bb-e9bf-4f06-916c-4a679be5c623	1	0.705742790930696	0.88159716508648	0.99282	0.98774	0.891974989004294	0	MDS.ALL.MEAN	6
961a4ac3-d753-474a-957a-f9137527effa	1	0.74074	0.63842	0.97084	0.6896	0.7599	0	MDS.ALL.MEAN	6
96b6f59c-8fc9-4567-a8a5-461643da3331	0	0.35192	0.45972	0.18066	0.83132	0.455905	0	MDS.ALL.MEAN	3
98753b69-11dd-43f4-8eff-a54e052da982	1	0.773964576271186	0.797840677966102	0.9689	0.97796	0.879666313559322	0	MDS.ALL.MEAN	3.66666666666667
998a7da0-a59a-480c-b87d-6a7277a7fb4b	0	0.243493333333333	0.486495396170528	0.15278	0.8992	0.445492182375965	0	MDS.ALL.MEAN	4
9a41dd95-337d-4f23-8b3e-f0f0dd40fc4d	0	0.665116116504854	0.730120873786408	0.95986	0.96554	0.830159247572815	0	MDS.ALL.MEAN	4.6
9ad045ed-44d3-4753-8605-1693da008a1e	0	0.03247	0.21724	0.10792	0.73074	0.2720925	0	MDS.ALL.MEAN	0
9b3adfa3-30cc-4ef2-9ad6-fbc964f19982	1	0.59244	0.649526188511584	0.97382	0.96958	0.796341547127896	0	MDS.ALL.MEAN	6
9b5306c4-3913-47b1-bdfb-06b0ad5d9fbf	0	0.743408888888889	0.518284444444444	0.17758	0.62202	0.515323333333333	0	MDS.ALL.MEAN	7
9c0103df-38e2-4739-aed1-e4c179868035	0	0.75858	0.519393333333333	0.28982	0.8564	0.606048333333333	0	MDS.ALL.MEAN	6
9cc31b82-c614-4bc0-82f2-580391ec23ae	0	0.531495930978227	0.32687	0.44578	0.50588	0.452506482744557	0	MDS.ALL.MEAN	6
9d0f5683-b050-4910-b797-c0fa5883c7b4	0	0.172433333333333	0.294513333333333	0.04208	0.27698	0.196501666666666	0	MDS.ALL.MEAN	6
9ee94d29-09f8-4488-a556-3d70ce04a72d	1	0.40632	0.506911428571429	0.97432	0.91098	0.699632857142857	0	MDS.ALL.MEAN	22
9f471e6a-7ca6-48c1-b8db-9b9a324aa913	0	0.00854	0.1242	0.2935	0.325	0.18781	0	MDS.ALL.MEAN	4
9f8cbfdc-3e66-404c-8447-7a1569543ff2	0	0.536399166666667	0.379560833333333	0.5573	0.75826	0.55788	0	MDS.ALL.MEAN	11
a0519a95-7aff-4e13-81a6-a629c81e329d	0	0.245501666666667	0.359888333333333	0.63606	0.68178	0.4808075	0	MDS.ALL.MEAN	5
a07c589a-e016-4c98-970c-53dd52d696d2	1	0.667778588235294	0.506884705882353	0.98482	0.9382	0.774420823529412	0	MDS.ALL.MEAN	8
a0fae775-5d2e-4dbd-9c16-563aca7efc95	0	0.57444	0.69482	0.58382	0.86616	0.67981	0	MDS.ALL.MEAN	20
a18e3822-ae45-4788-a3e1-c8842e8f31eb	0	0.668003333333333	0.495013333333333	0.52962	0.90918	0.650454166666666	0	MDS.ALL.MEAN	7
a1c06776-5fd4-4689-b968-5c5b67ddd8e2	0	0.52	0.32026	0.55674	0.27262	0.417405	0	MDS.ALL.MEAN	3
a1ee77ea-113f-408c-a8ae-f2d215cf899c	1	0.72686	0.76356	0.98728	0.24012	0.679455	0	MDS.ALL.MEAN	36
a385a882-e932-425a-9fcd-d08c1aa1666f	0	0.460536666666667	0.31059	0.61404	0.59362	0.494696666666667	0	MDS.ALL.MEAN	3
a3c0566e-a1a4-45d3-a376-381f0e6d1fff	0	0.641	0.458235	0.13896	0.83294	0.51778375	0	MDS.ALL.MEAN	5
a43aa5cc-4264-41ee-a3de-f0901114378c	1	0.82974	0.38918	0.94248	0.90386	0.766315	0	MDS.ALL.MEAN	20
a4a661cf-95f9-4389-a334-8c88a8e06711	0	0.325605714285714	0.427574285714286	0.70006	0.76482	0.554515	0	MDS.ALL.MEAN	9
a4cd10f2-2159-4c1d-9b7f-02d68e14407c	0	0.27792	0.76156	0.05956	0.29826	0.349325	0	MDS.ALL.MEAN	5
a5951aaf-e67c-4835-81fb-5c41c90b9db2	0	0.568222222222222	0.407388888888889	0.33856	0.95424	0.567102777777778	0	MDS.ALL.MEAN	1
a6152ed8-13e2-4831-92f1-5ba8c0af2c9a	1	0.749198181818182	0.766652727272727	0.64528	0.84872	0.752462727272727	0	MDS.ALL.MEAN	30
a648f333-9581-4159-93f9-77af6203af05	0	0.39809	0.47241	0.47152	0.09542	0.35936	0	MDS.ALL.MEAN	1
a64e5451-3f82-4c01-8c43-f419bc82e9dc	1	0.619395	0.649526188511584	0.79958	0.87962	0.737030297127896	0	MDS.ALL.MEAN	17
a65ca7f8-7e6b-47df-be66-16b32b70f782	1	0.73402	0.931766666666667	0.96382	0.97066	0.900066666666667	0	MDS.ALL.MEAN	12
a688c2c9-adc5-4b0a-8abb-70c43f74793f	0	0.376477142857143	0.412894285714286	0.60646	0.7089	0.526182857142857	0	MDS.ALL.MEAN	2
a6d4f070-075a-4bae-bc81-1a3b62be01bf	0	0.547956	0.54466	0.35054	0.72856	0.542929	0	MDS.ALL.MEAN	1
a724b198-2cdf-40b6-89ef-1cf230093e26	1	0.390178461538462	0.420133846153846	0.88544	0.9536	0.662338076923077	0	MDS.ALL.MEAN	20
a7b4d126-78bc-4a91-afbb-2164b53f36b8	0	0.629532307692308	0.400487692307692	0.53806	0.69262	0.565175	0	MDS.ALL.MEAN	1
a7e09a7f-d74b-4c06-8e5f-f011eabbcadb	0	0.398777142857143	0.456134285714286	0.51518	0.76818	0.534567857142857	0	MDS.ALL.MEAN	12
a85c3d2b-b6e7-4165-b4c7-3d8d9b32dc3f	0	0.464173333333333	0.429133333333333	0.47436	0.85312	0.555196666666666	0	MDS.ALL.MEAN	2
a9019c9c-4981-41fc-b9d4-ebad1818c239	1	0.53462	0.9194	0.7837	0.88388	0.7804	0	MDS.ALL.MEAN	7
a96a56cd-3cb1-4fa7-a227-0edf6bcc7ccb	0	0.07648	0.74834	0.10822	0.57518	0.377055	0	MDS.ALL.MEAN	6
a9c2e65b-de14-470e-bccf-3a542b219444	0	0.449866470588235	0.373224705882353	0.63382	0.79166	0.562142794117647	0	MDS.ALL.MEAN	3
aa7989be-a371-46d1-afd8-2d731bb1593c	1	0.683909090909091	0.912300562591962	0.97392	0.87338	0.860877413375263	0	MDS.ALL.MEAN	24
ab0b71a9-ad46-47fd-b3ef-8b1b83412599	1	0.595373333333333	0.50676	0.9521	0.93882	0.748263333333333	0	MDS.ALL.MEAN	17
ab6244b9-1f60-452d-9c06-df0209e9e5e9	1	0.730660909090909	0.769122727272727	0.9673	0.98372	0.862700909090909	0	MDS.ALL.MEAN	10
ac01f080-96a4-4faf-bc80-291a996f6edd	1	0.76832612244898	0.682181020408163	0.9684	0.91042	0.832331785714286	0	MDS.ALL.MEAN	16
ac1d66d8-2fcc-4c1c-9c4b-c0ad05c50dee	1	0.71486	0.7559	0.80596	0.89088	0.7919	0	MDS.ALL.MEAN	16
ac954b14-2675-4682-972c-49e293613243	0	0.470864	0.379904	0.47916	0.62224	0.488042	0	MDS.ALL.MEAN	1
adbc93a3-8214-4649-aa6c-15a34bb51509	1	0.799692	0.860716	0.93352	0.9305	0.881107	0	MDS.ALL.MEAN	11
af074a2d-5487-4b1e-9b91-8c733f2ce4bf	0	0.24233	0.27684	0.52538	0.95788	0.5006075	0	MDS.ALL.MEAN	5
af2b1f3e-e029-49d8-9a23-e903a1d990a4	0	0.45658	0.649526188511584	0.1139	0.29288	0.378221547127896	0	MDS.ALL.MEAN	0
b2a83371-f8d6-43cd-9b42-4931c1e47bdd	0	0.41372	0.48964	0.81042	0.68814	0.60048	0	MDS.ALL.MEAN	8
b2b801a2-9297-4f9a-8bce-9b8a5ec3dc5e	0	0.599246666666667	0.49778	0.744	0.41206	0.563271666666667	0	MDS.ALL.MEAN	1
b2c6a6ec-e867-4dbb-bf42-8dd7fb2a088d	1	0.550003414634146	0.509820487804878	0.9493	0.90504	0.728540975609756	0	MDS.ALL.MEAN	17
b32e227a-d07f-41bf-8f9b-bf0e1cb9c4d1	1	0.68289	0.913675	0.99324	0.88552	0.86883125	0	MDS.ALL.MEAN	6
b3404b35-b8f8-4f14-afc6-92f0d1bdf920	1	0.710471111111111	0.576716666666667	0.98468	0.82014	0.773001944444444	0	MDS.ALL.MEAN	4
b39fd37b-919d-44c6-9be5-862749169046	0	0.08576	0.252413333333333	0.36004	0.5815	0.319928333333333	0	MDS.ALL.MEAN	6
b4fea8c3-1f44-4020-8ca2-46c478ce6c3b	0	0.46996	0.21006	0.68748	0.83562	0.55078	0	MDS.ALL.MEAN	21
b5315634-7d84-47d0-bca2-192c32802266	0	0.14116	0.37546	0.0376	0.4675	0.25543	0	MDS.ALL.MEAN	3
b541c2be-7005-404d-af94-0e13de467e6d	0	0.26044	0.42924	0.21758	0.3226	0.307465	0	MDS.ALL.MEAN	6
b617f24d-4586-4a97-89f1-ac181f6e8c5d	0	0.215166666666667	0.228033333333333	0.1027	0.6915	0.30935	0	MDS.ALL.MEAN	1
b6b04cba-5ae9-4da3-bcab-135df88e0f56	1	0.594834545454546	0.6198	0.64556	0.95816	0.704588636363636	0	MDS.ALL.MEAN	13
b72761a5-1b95-4a71-bf37-4d3364e07bd7	0	0.656800740740741	0.356162222222222	0.83604	0.9089	0.689475740740741	0	MDS.ALL.MEAN	1
b78c0046-9026-4f26-b88b-52ac26fb2d67	0	0.343405	0.714645	0.53416	0.57796	0.5425425	0	MDS.ALL.MEAN	0
b7ac2ee2-6e0b-444b-a2aa-35d0838522bc	1	0.76589	0.62829	0.8005	0.83928	0.75849	0	MDS.ALL.MEAN	4
b8a9d62f-cdec-4cee-9cfb-5572f8db2ff9	1	0.496890909090909	0.896703636363636	0.98904	0.86826	0.812723636363636	0	MDS.ALL.MEAN	7
b9150e23-66e4-41b9-bf8b-1600e33777c2	0	0.51936	0.33586	0.16494	0.3471	0.341815	0	MDS.ALL.MEAN	5
b920f3d8-722e-404d-a711-8ed99b708883	0	0.556946666666667	0.388333333333333	0.60794	0.47158	0.5062	0	MDS.ALL.MEAN	1
ba57aa62-a034-4ffb-ab2b-2d2c3173ff08	0	0.228237142857143	0.294062857142857	0.43864	0.19456	0.288875	0	MDS.ALL.MEAN	1
bab29b7e-9b17-420c-b17b-f9f957eaf374	1	0.634182695035461	0.557864822695035	0.79936	0.93212	0.730881879432624	0	MDS.ALL.MEAN	6
bb995d58-226f-4ca8-9980-de75908755a8	0	0.530446666666667	0.384186666666667	0.40178	0.65428	0.492673333333334	0	MDS.ALL.MEAN	2
bbf83ccf-d2cb-40af-bab9-93d04e8a884c	0	0.663365454545455	0.408723636363636	0.72646	0.8605	0.664762272727273	0	MDS.ALL.MEAN	5
bc11d792-ee81-4d6a-80fc-7a6def4a9d35	1	0.655936666666667	0.671126	0.94072	0.97406	0.810460666666667	0	MDS.ALL.MEAN	9
bc53f23e-bf00-402d-93ed-3030cc15b582	1	0.770486666666667	0.582753333333333	0.94132	0.88814	0.795675	0	MDS.ALL.MEAN	4
bce9fbbb-5634-4924-9eed-4312ca868857	1	0.74825	0.986865	0.96228	0.9405	0.90947375	0	MDS.ALL.MEAN	33
be0e3c5f-e290-44a3-968b-2604d2603f65	1	0.792673333333333	0.649526188511584	0.97336	0.43992	0.713869880461229	0	MDS.ALL.MEAN	38
be1821f6-7616-4440-8edc-1baca63e2856	0	0.494525555555556	0.426244444444444	0.45722	0.884	0.5654975	0	MDS.ALL.MEAN	15
beb80def-8dab-4210-9513-61094cf83019	1	0.48614	0.866733333333333	0.96164	0.84728	0.790448333333333	0	MDS.ALL.MEAN	15
bf8a9d17-f9d5-4403-9978-759aa4395944	0	0.0854466666666667	0.48318	0.10526	0.8396	0.378371666666667	0	MDS.ALL.MEAN	2
c0306265-b79c-4be0-a762-f10d492919a6	0	0.59756	0.294713333333333	0.2112	0.2173	0.330193333333333	0	MDS.ALL.MEAN	1
c03f7785-d690-400f-b558-a27380341d53	1	0.694089166666667	0.475241666666667	0.96152	0.97074	0.775397708333334	0	MDS.ALL.MEAN	10
c04334a1-39e7-4d95-b0a9-a6b18ee8e3be	0	0.112333333333333	0.646513333333333	0.0971	0.9412	0.449286666666667	0	MDS.ALL.MEAN	3
c108b15c-3da6-4fca-8861-200795111980	1	0.534382222222222	0.446022222222222	0.86288	0.97654	0.704956111111111	0	MDS.ALL.MEAN	2
c17abeb7-bfdb-4ddd-859e-2d336f96c7ca	1	0.6147825	0.531985	0.9853	0.983	0.778766875	0	MDS.ALL.MEAN	5.5
c1caeee0-2ec4-4ff7-aee4-2acf69b75054	1	0.66708375	0.556756875	0.96656	0.95388	0.78607015625	0	MDS.ALL.MEAN	9
c1e900ca-cfe6-4873-9212-0b49b9797e7b	0	0.25665	0.44774	0.4635	0.7886	0.4891225	0	MDS.ALL.MEAN	6
c22f5fd4-ac1c-4547-be21-a2aeb21d1254	0	0.27303	0.30654	0.43462	0.39358	0.3519425	0	MDS.ALL.MEAN	12
c2de5c4c-9de5-4978-8f9f-9c783ea06ae2	1	0.883821960784314	0.98264862745098	0.97116	0.97924	0.954217647058824	0	MDS.ALL.MEAN	29.3333333333333
c3bca364-8887-4fad-93e4-655d633a25f1	0	0.568375	0.506575	0.4105	0.77386	0.5648275	0	MDS.ALL.MEAN	3
c52f272a-728f-4c68-ab52-7f86162ea8b8	1	0.23034	0.44472	0.47654	0.3071	0.364675	0	MDS.ALL.MEAN	3
c572fd93-61de-46dc-9a7f-f41a20a1c475	1	0.642315	0.831308333333333	0.79402	0.80456	0.768050833333333	0	MDS.ALL.MEAN	9
c656669a-8015-4f35-a7d3-f2d26bf6eb8b	0	0.52734	0.27204	0.54236	0.47442	0.45404	0	MDS.ALL.MEAN	5
c6c9d080-a615-48f5-861c-b961ab95d706	0	0.110123333333333	0.349906666666667	0.13812	0.8496	0.3619375	0	MDS.ALL.MEAN	0
c6d662c2-5af8-4781-bb68-d99162d9d1fa	1	0.669924144144144	0.926305523371674	0.9976	0.9852	0.894757416878954	0	MDS.ALL.MEAN	16.5
c7077543-6171-41db-a929-30e9355fc378	0	0.341946666666667	0.414236666666667	0.90454	0.47704	0.534440833333333	0	MDS.ALL.MEAN	0
c7cdf9f7-0c93-4e13-a8fe-d4ad66404e25	1	0.572604444444444	0.559391111111111	0.94778	0.97566	0.763858888888889	0	MDS.ALL.MEAN	27
caf22d0c-9371-47bb-a194-dd54a41c6fc1	0	0.354306666666667	0.636923333333333	0.88318	0.85046	0.6812175	0	MDS.ALL.MEAN	2
cb314fc9-09e5-47fa-a867-59f6629f8664	0	0.14914	0.14164	0.18514	0.6308	0.27668	0	MDS.ALL.MEAN	6
cbc1d177-1165-498d-86b3-077930720531	0	0.413226666666667	0.37986	0.32402	0.5027	0.404951666666667	0	MDS.ALL.MEAN	10
cbc65362-9f6a-40a7-8b7f-96f8a9e7c44d	1	0.433113714285714	0.66902	0.89796	0.96718	0.741818428571428	0	MDS.ALL.MEAN	2
cca0e761-68e4-4131-826c-9cc4883cc4de	1	0.56242	0.474739	0.81568	0.94446	0.69932475	0	MDS.ALL.MEAN	4
cd970c0a-5414-4a79-8778-9ecd7c377584	0	0.71340375	0.725544375	0.46022	0.90294	0.70052703125	0	MDS.ALL.MEAN	2
cddf8d7c-bd2b-4f6d-8b2f-5be21e36fbda	1	0.73076	0.765815	0.26132	0.75774	0.62890875	0	MDS.ALL.MEAN	7
cde001b7-c3f1-4b31-a2a1-049a1bc3f8f5	1	0.71926	0.06892	0.90466	0.85696	0.63745	0	MDS.ALL.MEAN	4
cde05521-c092-40ad-babc-d80092a43efa	0	0.474684444444444	0.358368888888889	0.94606	0.80414	0.645813333333333	0	MDS.ALL.MEAN	9
ce0433d3-cc03-4491-8fd4-58a39dd6ff35	0	0.15806	0.24852	0.78246	0.1147	0.325935	0	MDS.ALL.MEAN	5
ce5cb455-f71f-4727-94d5-13f860bf4ce0	1	0.81955431372549	0.650609803921569	0.90456	0.97882	0.838386029411765	0	MDS.ALL.MEAN	15
cec326d8-383b-49ca-bf53-cb0c990df1f0	0	0.315923333333333	0.54043	0.34134	0.47836	0.419013333333333	0	MDS.ALL.MEAN	0
cfd48634-5f84-4a76-a7a0-c49f4314a189	0	0.38262	0.26312	0.91292	0.38256	0.485305	0	MDS.ALL.MEAN	4
d08cc1ef-4a7c-48a8-b0ab-bff913a7c243	0	0.760411666666667	0.314696666666667	0.55932	0.8774	0.627957083333334	0	MDS.ALL.MEAN	7
d0ae0ee1-165b-4e5a-9caa-ad8a17688445	1	0.874665492957746	0.653525	0.98286	0.97094	0.870497623239436	0	MDS.ALL.MEAN	15.5
d19cb2d6-71dd-4b9f-97a7-f2dc355958f2	1	0.643276	0.535716	0.84714	0.97178	0.749478	0	MDS.ALL.MEAN	16
d20eb8d7-37cb-4224-9117-410733a433d5	1	0.49842	0.51207	0.20174	0.6692	0.4703575	0	MDS.ALL.MEAN	11
d2952892-cd20-4d2c-826e-b068596ef45a	0	0.519316111111111	0.331054444444444	0.37078	0.905	0.531537638888889	0	MDS.ALL.MEAN	2
d3699d69-c06e-435f-997b-7b07e800aae9	0	0.376468571428571	0.530891428571429	0.72422	0.94806	0.64491	0	MDS.ALL.MEAN	30
d41cc881-9477-403a-92dd-e78f59cb5aa0	0	0.554083333333333	0.517726666666667	0.59622	0.91896	0.6467475	0	MDS.ALL.MEAN	7
d45d88b2-c933-4422-ba68-20a78d862371	1	0.622507965367965	0.697302071712272	0.99662	0.978	0.823607509270059	0	MDS.ALL.MEAN	9.33333333333333
d49fcd5c-3952-49ba-bc03-261b83a7ab6e	1	0.626103333333333	0.878973333333333	0.9598	0.96252	0.856849166666667	0	MDS.ALL.MEAN	4
d4ea550a-172e-4a63-a4a2-6759370119d4	0	0.35471	0.300685	0.54826	0.72518	0.48220875	0	MDS.ALL.MEAN	5
d57b53b1-c34d-42e2-8756-40e0cdf5d87d	1	0.550608571428571	0.795057142857143	0.95718	0.86416	0.791751428571429	0	MDS.ALL.MEAN	17
d5beac9a-bfeb-4289-843d-be317b5e9f9a	0	0.66576	0.41576	0.93704	0.93344	0.738	0	MDS.ALL.MEAN	6
d5de1afc-f9fe-4b04-8d67-06574c6c05e9	0	0.334693333333333	0.302666666666667	0.80332	0.6381	0.519695	0	MDS.ALL.MEAN	4
d618285b-f99c-4a15-8add-95582b58a9ba	0	0.77164	0.651736	0.1578	0.69356	0.568684	0	MDS.ALL.MEAN	1
d7208508-2a79-4d66-9848-0df8420238bf	0	0.44758	0.252116666666667	0.83878	0.87374	0.603054166666667	0	MDS.ALL.MEAN	2
d7956523-80fc-4cb4-80e1-8ae5cceabc7b	1	0.848033333333333	0.73582	0.93204	0.9398	0.863923333333333	0	MDS.ALL.MEAN	4
d7b2697f-c530-4fd0-8328-6a7962576f9f	0	0.540875555555556	0.496391111111111	0.31822	0.956	0.577871666666667	0	MDS.ALL.MEAN	0
d7d6f17b-3fb3-43c0-af64-65203eac196f	0	0.574114285714286	0.500477142857143	0.29132	0.8683	0.558552857142857	0	MDS.ALL.MEAN	4
d81ab8b8-fbcc-428f-ba38-a185fa8365ec	1	0.830566222222222	0.820642222222222	0.98502	0.97788	0.903527111111111	0	MDS.ALL.MEAN	8
da3c3ff5-2ddd-41f7-ace9-4d231880c9cc	1	0.756964	0.666552	0.98808	0.84616	0.814439	0	MDS.ALL.MEAN	15
dacd2d5f-d133-4c09-9dc3-b3dddc9a426d	1	0.693998260869565	0.803634347826087	0.90028	0.91774	0.828913152173913	0	MDS.ALL.MEAN	5
db10e575-9622-4563-aab4-247e8e39b6ac	0	0.334723333333333	0.524226666666667	0.67858	0.70454	0.5605175	0	MDS.ALL.MEAN	6
dbf66348-3c90-4aba-a621-a1edb092d8e3	0	0.07618	0.122946666666667	0.76286	0.13974	0.275431666666667	0	MDS.ALL.MEAN	2
dbfdaf53-55b4-4347-8a35-988f05a7965d	1	0.724530795454545	0.891594204545455	0.98938	0.98052	0.89650625	0	MDS.ALL.MEAN	15.6666666666667
dc0bcf7b-8bb4-45db-9833-8db974753366	0	0.586193333333333	0.0764666666666667	0.54848	0.91192	0.530765	0	MDS.ALL.MEAN	2
dd1a6829-c4d8-4c71-83fd-03161411fadf	0	0.3023	0.13877	0.18152	0.67656	0.3247875	0	MDS.ALL.MEAN	10
dd6278ef-16ed-4f04-adab-b0183d2b10b7	0	0.36678	0.28496	0.68358	0.5443	0.469905	0	MDS.ALL.MEAN	1
ddfe845c-d260-4563-861c-5de5f5fdf6db	0	0.3192	0.494722857142857	0.5799	0.81438	0.552050714285714	0	MDS.ALL.MEAN	1
de288811-ecf6-476e-8220-0c9c971b7edd	0	0.588066666666667	0.256333333333333	0.96758	0.6692	0.620295	0	MDS.ALL.MEAN	0
de45b74c-4d1c-49a1-8790-fa40511e9b0d	0	0.407863333333333	0.626063333333333	0.91996	0.80156	0.688861666666666	0	MDS.ALL.MEAN	25
de5b1d47-3d43-4723-8d2d-e0c5b98a8b98	1	0.43634	0.22276	0.90772	0.57946	0.53657	0	MDS.ALL.MEAN	11
de61ada8-ff6b-4b0e-a11b-cd9f7a5d721b	1	0.734246666666667	0.21614	0.83858	0.29676	0.521431666666667	0	MDS.ALL.MEAN	10
e074f25b-7b5a-45c4-8f44-2ee75e240518	0	0.479876	0.18932	0.44826	0.73522	0.463169	0	MDS.ALL.MEAN	8
e0e5b57b-5ea4-4d57-ac51-acef6d838ec2	0	0.32647	0.422065	0.27662	0.42356	0.36217875	0	MDS.ALL.MEAN	0
e2d5bbbb-e1a8-47b2-8789-e12b23b6b244	0	0.61212	0.388605	0.3145	0.7244	0.50990625	0	MDS.ALL.MEAN	5
e2f53a6e-aa4c-481b-b4e3-c06468aea61b	1	0.792931111111111	0.741924125674389	0.95954	0.9614	0.863948809196375	0	MDS.ALL.MEAN	2
e378b34a-4e22-4a75-a0fd-808f40595d50	1	0.888774117647059	0.732685882352941	0.89342	0.97708	0.87299	0	MDS.ALL.MEAN	9
e44b1f10-dd22-4bec-974b-f1cd489d1e28	1	0.458968571428571	0.622005714285714	0.86708	0.8739	0.705488571428571	0	MDS.ALL.MEAN	3
e4793747-dfca-4690-bfac-0fca86f40837	1	0.705612800963002	0.781457410123213	0.97554	0.9616	0.856052552771554	0	MDS.ALL.MEAN	9
e4cb272c-0b5b-4a65-a4f0-76697a8703ed	0	0.33604	0.148	0.20602	0.87722	0.39182	0	MDS.ALL.MEAN	12
e5465719-b5fb-4d6f-87f9-90c9b91cc1f0	0	0.351683333333333	0.427973333333333	0.84486	0.93594	0.640114166666667	0	MDS.ALL.MEAN	2
e5bb566a-9f26-496f-89be-f940162a536c	1	0.6105	0.614344	0.98024	0.9615	0.791646	0	MDS.ALL.MEAN	4
e697c56e-1b27-4d60-a346-8d8407c1601c	1	0.85406	0.649526188511584	0.95626	0.803	0.815711547127896	0	MDS.ALL.MEAN	9.5
e747d437-6fd3-406b-9477-8579a5658525	0	0.491073333333333	0.544826666666667	0.74374	0.91262	0.673065	0	MDS.ALL.MEAN	6
e80b3a75-be0d-4458-8499-9c85bad1d174	0	0.222586666666667	0.35446	0.42812	0.53146	0.384156666666667	0	MDS.ALL.MEAN	8
e81bacd9-9df1-4441-8116-811003ea5346	0	0.77535	0.39426	0.58984	0.78336	0.6357025	0	MDS.ALL.MEAN	2
e89d35b9-9000-4432-8307-c518320d92f0	1	0.773773535353535	0.787602222222222	0.94294	0.98906	0.873343939393939	0	MDS.ALL.MEAN	3
e8b3b9a4-a48e-4212-aad8-0ee8d9a4f911	1	0.738352893772894	0.795377655677656	0.9579	0.94536	0.859247637362637	0	MDS.ALL.MEAN	4
e8c9152d-c1a2-4bbc-9fb0-8d327220ed45	0	0.561943157894737	0.409674736842105	0.51186	0.72164	0.55127947368421	0	MDS.ALL.MEAN	5
ea0252eb-1817-4335-9d07-346ecdc54a84	1	0.750077547169811	0.821471509433962	0.96306	0.884	0.854652264150943	0	MDS.ALL.MEAN	8
ea4c2d74-4b41-45db-8d11-620bbf4dd601	1	0.40405	0.789155	0.98198	0.7874	0.74064625	0	MDS.ALL.MEAN	16
ea7f3270-6d34-4ad6-90c0-f6422639f3b4	0	0.60389	0.399335	0.20386	0.91134	0.52960625	0	MDS.ALL.MEAN	7
eb0e8e58-7c7f-4f8d-8f24-4a62167b3d1f	0	0.440743333333333	0.38395	0.71346	0.36116	0.474828333333333	0	MDS.ALL.MEAN	1
eb842eaa-897a-4227-822b-ba14b22057c4	0	0.574063636363636	0.515967878787879	0.9785	0.8925	0.740257878787879	0	MDS.ALL.MEAN	6
ebfa1ce3-9993-4188-a531-3ba017c7b9ba	0	0.6365	0.357353333333333	0.41042	0.86516	0.567358333333333	0	MDS.ALL.MEAN	6
ec4b1d9c-4093-4a8d-84a2-672ac9bc511d	0	0.310125	0.539655	0.4506	0.36866	0.41726	0	MDS.ALL.MEAN	0
ec822b07-4b4b-4117-9f7d-7e92e0fee1d3	1	0.73886	0.734896363636364	0.93034	0.9258	0.832474090909091	0	MDS.ALL.MEAN	4
ece2ceac-1d65-4a06-be5d-2f7fa4c6af0d	0	0.25671	0.50687	0.23648	0.56886	0.39223	0	MDS.ALL.MEAN	2
ed54c38c-3688-4ea3-a9d9-db0d1c5e0e35	0	0.175876	0.310264	0.0399	0.88218	0.352055	0	MDS.ALL.MEAN	1
edabf0ed-e6b3-43dc-a271-7b35b683e96a	1	0.664935652173913	0.871878260869565	0.96052	0.95418	0.862878478260869	0	MDS.ALL.MEAN	16
edf2bd5f-b185-4a82-997e-6ac080d5eb04	0	0.46221	0.505165	0.03946	0.29542	0.32556375	0	MDS.ALL.MEAN	0
edfab0c7-6bd1-424e-b459-6417c5a726fe	1	0.72180972972973	0.658886216216216	0.97656	0.87534	0.808148986486486	0	MDS.ALL.MEAN	5
ee8b704b-5930-4fd8-aa15-058986e26254	0	0.25632	0.30416	0.06912	0.84824	0.36946	0	MDS.ALL.MEAN	6
eea2bc0d-e013-4def-b184-8f153023c890	1	0.789991111111111	0.627791111111111	0.978	0.85364	0.812355555555555	0	MDS.ALL.MEAN	19
eeb6fa00-57ef-460b-8b1a-ec65fd79ba2c	0	0.450802	0.55116	0.19608	0.51716	0.4288005	0	MDS.ALL.MEAN	10
ef281d10-9a48-4033-b25b-6873caf37cef	0	0.529112	0.476032	0.75524	0.66216	0.605636	0	MDS.ALL.MEAN	5
ef3f0c87-fe38-401b-ba53-b2e78a3b4a0b	0	0.29976	0.3738	0.06074	0.58998	0.33107	0	MDS.ALL.MEAN	9
ef6b9a98-6766-4072-80f7-65f66d900f85	0	0.714328571428571	0.630498026930226	0.55658	0.76226	0.665916649589699	0	MDS.ALL.MEAN	2
efcf9116-6643-465b-8168-cbbb51fae35d	1	0.78231	0.645834	0.85412	0.97734	0.814901	0	MDS.ALL.MEAN	8
f0d89c81-bd48-4eb8-9ca6-aa750316faff	0	0.4291	0.6251	0.57686	0.7293	0.59009	0	MDS.ALL.MEAN	3
f18a80b0-aea3-4e3d-bf80-8f438614834c	0	0.254226666666667	0.253853333333333	0.34498	0.70084	0.388475	0	MDS.ALL.MEAN	13
f30d09f6-9d7a-43bf-8374-49cd1038bd00	0	0.20514	0.33146	0.8865	0.98156	0.601165	0	MDS.ALL.MEAN	6
f3717639-aa99-462e-8514-6312d1e98e41	0	0.172513333333333	0.41942	0.11528	0.3942	0.275353333333333	0	MDS.ALL.MEAN	6
f3946774-3d55-46b7-a830-92c838dc2a9d	0	0.650904	0.234592	0.55204	0.8623	0.574959	0	MDS.ALL.MEAN	8
f4910fb6-da07-47b1-9e80-f2af028f8e9e	1	0.686203333333333	0.669146666666667	0.95566	0.96746	0.8196175	0	MDS.ALL.MEAN	9
f53eb68e-1c17-424f-a486-ddda29e8827d	1	0.637583333333333	0.64442	0.92476	0.84446	0.762805833333333	0	MDS.ALL.MEAN	7
f5bd40c6-2007-4c0c-8701-c4607595a396	0	0.52494	0.67638	0.4578	0.83398	0.623275	0	MDS.ALL.MEAN	4
f66d5489-3e2a-4274-a3bc-49ff4b243a7e	0	0.02794	0.1755725	0.58984	0.34624	0.284898125	0	MDS.ALL.MEAN	2
f6bdbd53-2248-4cf3-beb6-14161b589b9c	0	0.571313333333333	0.675706666666667	0.0094	0.64402	0.47511	0	MDS.ALL.MEAN	4
f75ebae0-a58b-440e-b57d-609bedb06181	0	0.662743333333333	0.27167	0.14756	0.8591	0.485268333333333	0	MDS.ALL.MEAN	0
f7dfe721-193c-43eb-9b02-900099ca2cb5	1	0.682644	0.783572	0.56446	0.97066	0.750334	0	MDS.ALL.MEAN	33
f7f4a294-3757-45ab-8d75-94e3b06e844f	1	0.829084	0.735068	0.824	0.71672	0.776218	0	MDS.ALL.MEAN	12
f7fa05e4-1568-4272-b202-52af1d0ceba6	0	0.615262352941176	0.395222352941176	0.86056	0.8987	0.692436176470588	0	MDS.ALL.MEAN	2
f86ae25b-7d8e-44f9-9713-cd00331fb6da	0	0.373564	0.609464	0.23922	0.55326	0.443877	0	MDS.ALL.MEAN	3
f8eea344-0215-4fc9-8012-1362b63aff2c	0	0.468153333333333	0.374653333333333	0.12264	0.56904	0.383621666666666	0	MDS.ALL.MEAN	4
f96e1363-ff49-4103-89f9-01c87b5cbffc	1	0.369462857142857	0.561382857142857	0.94764	0.90368	0.695541428571429	0	MDS.ALL.MEAN	2
fa735991-ec53-4763-9fa1-2fb499e3efcb	1	0.710337073170732	0.587501951219512	0.86602	0.9933	0.789289756097561	0	MDS.ALL.MEAN	10
faeab8f9-5e6b-48ef-8e87-3cc7e6da3e5f	1	0.979132	0.649526188511584	0.99566	0.96422	0.897134547127896	0	MDS.ALL.MEAN	14.5
fd2c4077-3d7b-434f-9498-889c12e2cadb	0	0.08652	0.15371	0.36602	0.9353	0.3853875	0	MDS.ALL.MEAN	3
fd90f699-307a-477e-b888-d3676279e0de	0	0.02538	0.18352	0.29912	0.64094	0.28724	0	MDS.ALL.MEAN	3
fdb35bb1-f26b-48c8-bac0-d2003925bdf0	0	0.66196	0.467126666666667	0.1705	0.74398	0.510891666666667	0	MDS.ALL.MEAN	2
fde429ed-1f7c-42a5-9b08-e556626cfffb	0	0.524902222222222	0.524118888888889	0.41038	0.83826	0.574415277777778	0	MDS.ALL.MEAN	3
ff699dbc-26d4-4dae-8c34-d0fb7b96ae21	0	0.40221	0.387425	0.9273	0.83868	0.63890375	0	MDS.ALL.MEAN	10
ff87c0f8-227e-4f76-be46-c65e23653deb	0	0.70250375	0.54715625	0.54162	0.58782	0.594775	0	MDS.ALL.MEAN	9
ffd42c31-63ae-49aa-93fc-04e276b6d945	0	0.55698	0.44364	0.7491	0.247	0.49918	0	MDS.ALL.MEAN	5
008b878d-8b12-428a-99bb-d39e1db26512	0	0.527708571428571	0.547858571428571	0.79222	0.85556	0.680836785714286	1	MDS.ALL.MEAN	8
0160664a-f4af-4071-a4aa-2967f3ea0503	1	0.884977260273973	0.85031698630137	0.97934	0.95064	0.916318561643836	1	MDS.ALL.MEAN	11
01b1ec31-0348-4148-a641-626d4391b4fb	0	0.725472803059273	0.764312331492541	0.92194	0.89362	0.826336283637954	1	MDS.ALL.MEAN	7
02c7f33f-0dd9-41e1-adee-1d6f107c87a2	1	0.763006666666667	0.902066666666667	0.93282	0.73616	0.833513333333334	1	MDS.ALL.MEAN	11.5
030d48aa-0bbc-423a-a10c-f9694da25f33	0	0.61478	0.251786666666667	0.20492	0.585	0.414121666666667	1	MDS.ALL.MEAN	4
057f125d-ada6-4c87-8da2-02a05e8819de	0	0.54523	0.58648	0.1027	0.3069	0.3853275	1	MDS.ALL.MEAN	2
061c32e2-359e-4eb6-9795-24cd8bcccd6d	0	0.01776	0.28806	0.13318	0.57786	0.254215	1	MDS.ALL.MEAN	11
06651da4-0fd7-48c1-be70-c19f39101d1f	1	0.579082222222222	0.723677777777778	0.98626	0.81892	0.776985	1	MDS.ALL.MEAN	23
06dd40d6-1f10-471c-b336-6b7d580e79b2	0	0.21718	0.03786	0.29574	0.7583	0.32727	1	MDS.ALL.MEAN	0
07895188-2de1-4ab0-a640-2655f78514a7	0	0.378326666666667	0.306993333333333	0.77648	0.3047	0.441625	1	MDS.ALL.MEAN	0
083da88e-934e-40cc-b60e-13d671fb8c37	0	0.90894	0.3198	0.32166	0.63368	0.54602	1	MDS.ALL.MEAN	7
09592ab5-605a-4df2-8fec-d21b63f542c7	0	0.631869333333333	0.588826666666667	0.89688	0.90804	0.756404	1	MDS.ALL.MEAN	4
099fa3fb-332f-4bd1-bb38-215d02e84472	0	0.25814	0.5478	0.77982	0.65838	0.561035	1	MDS.ALL.MEAN	9
0b95e050-a6d1-433c-80d6-1573a9457da0	1	0.698478214285714	0.453131785714286	0.94242	0.95588	0.7624775	1	MDS.ALL.MEAN	2
0bc051fe-d863-4e20-8fb9-cc899bf3b072	1	0.616815	0.56481	0.91552	0.90162	0.74969125	1	MDS.ALL.MEAN	28
0c618056-a00a-4d3f-90af-76574fce3cff	0	0.51264	0.680733333333333	0.45508	0.85696	0.626353333333333	1	MDS.ALL.MEAN	4
0c9ae5ab-4f7a-4339-b6cf-f4e35e2558d0	0	0.0548866666666667	0.15172	0.49298	0.07766	0.194311666666667	1	MDS.ALL.MEAN	0
0d089b7f-84dd-4bd5-b3ec-f10b11d2107c	0	0.83302	0.27549	0.7591	0.85666	0.6810675	1	MDS.ALL.MEAN	0
0d17e3b4-aa93-428d-b0b8-c4526cb34003	0	0.25034	0.0712	0.45036	0.9527	0.43115	1	MDS.ALL.MEAN	1
0d3ecc36-fd07-466c-8c91-47631232a8cb	0	0.53156	0.32596	0.53754	0.34406	0.43478	1	MDS.ALL.MEAN	7
0e3a3e5e-5566-4857-9ff7-3e142c29a5cf	0	0.375516666666667	0.236006666666667	0.23466	0.82612	0.418075833333333	1	MDS.ALL.MEAN	1
0f377187-304a-411a-92e7-8ffad7816a1c	1	0.878006666666667	0.645607977910486	0.7616	0.98942	0.818658661144288	1	MDS.ALL.MEAN	5
0f5bca0c-0745-4a0d-af3a-e400fad16df2	0	0.655131304347826	0.576282608695652	0.95588	0.94514	0.783108478260869	1	MDS.ALL.MEAN	14
0f61f782-e71c-4096-b2ba-b281896bd434	0	0.31174	0.550113333333333	0.93146	0.6486	0.610478333333333	1	MDS.ALL.MEAN	2
10254517-055e-4a85-b07d-aadcaee16eda	1	0.70232	0.587612	0.91188	0.8753	0.769278	1	MDS.ALL.MEAN	9
1108280e-7cfa-4d36-b108-6fb9290bc4d7	0	0.37634	0.6178	0.6311	0.58206	0.551825	1	MDS.ALL.MEAN	6
1120a72b-37ee-4a31-a036-9778165a5bf6	0	0.150251111111111	0.488057777777778	0.1592	0.1464	0.235977222222222	1	MDS.ALL.MEAN	5
1150f0bf-7c14-4633-afad-022ddcd50cef	0	0.25992	0.37824	0.6841	0.92788	0.562535	1	MDS.ALL.MEAN	8
116072b2-8c6f-4d85-9ee2-b94d02b9e754	0	0.491987916666667	0.543824166666667	0.88182	0.88932	0.701738020833333	1	MDS.ALL.MEAN	2
118172c1-fca4-4bde-a5df-e5cc9ebf55a5	0	0.29964	0.64114	0.2499	0.64618	0.459215	1	MDS.ALL.MEAN	3
11aae9b1-d683-4704-9e4a-2da604e60060	1	0.710165	0.772895	0.89928	0.7381	0.78011	1	MDS.ALL.MEAN	4
11d2db10-7ee9-43e9-8d44-b49f45937cb7	1	0.809548	0.849964	0.39726	0.98836	0.761283	1	MDS.ALL.MEAN	1
13627002-073b-4366-8889-9561789c51be	0	0.312618571428571	0.467515714285714	0.90958	0.85896	0.637168571428571	1	MDS.ALL.MEAN	1
13b0f9d1-8ed3-4e65-bdb3-b2db5d16f92a	0	0.32918	0.46259	0.62842	0.36198	0.4455425	1	MDS.ALL.MEAN	1
13b715e3-bbb5-47ae-afd0-8653536836b9	1	0.13556	0.44826	0.81932	0.80834	0.55287	1	MDS.ALL.MEAN	10
14a539b0-3726-4904-9937-3639e6ef89c0	0	0.673126666666667	0.459253333333333	0.06848	0.15382	0.33867	1	MDS.ALL.MEAN	1
15c66b8c-1f91-461d-92cf-2bb6043dede5	1	0.800981126231565	0.71648980821371	0.99816	0.96174	0.869342733611319	1	MDS.ALL.MEAN	19.25
1624de72-40c9-4440-825d-e3c650abc25c	0	0.09464	0.46142	0.77262	0.48898	0.454415	1	MDS.ALL.MEAN	2
164d983f-0316-42ab-ae64-2a554ccae23c	0	0.08602	0.80624	0.16378	0.20916	0.3163	1	MDS.ALL.MEAN	1
168948fc-d25f-4a09-8024-d5578021eac4	0	0.51463	0.291093333333333	0.8465	0.86446	0.629170833333333	1	MDS.ALL.MEAN	3
17556b18-e4f4-4c76-a832-f5d22577eb77	0	0.523535384615385	0.526886153846154	0.9549	0.73282	0.684535384615385	1	MDS.ALL.MEAN	10
179eda15-daea-426f-bf5f-a909688bcdde	1	0.87168	0.44528	0.96846	0.25458	0.635	1	MDS.ALL.MEAN	21
181b71ab-2454-4a60-b968-834b0ca73b6a	0	0.34834	0.347085	0.29346	0.53508	0.38099125	1	MDS.ALL.MEAN	8
18d1efec-f958-4fcb-a726-6c2d05910fc6	0	0.38824	0.601976666666667	0.64048	0.48508	0.528944166666667	1	MDS.ALL.MEAN	15
1a2fd9e0-5e4e-4e4b-97aa-6718196bf510	1	0.843194285714286	0.845331428571429	0.81004	0.88888	0.846861428571429	1	MDS.ALL.MEAN	23
1b660ba9-e247-46d5-a145-35703a04299d	0	0.671283333333333	0.518073333333333	0.46736	0.66836	0.581269166666667	1	MDS.ALL.MEAN	8
1bc4e225-7dd2-439a-8546-e66ebd98a4f0	0	0.219191111111111	0.303615555555556	0.68548	0.61366	0.455486666666667	1	MDS.ALL.MEAN	4
1c10a5d2-ebff-4d88-b54d-5aef49de4b6e	1	0.589258620689655	0.554395172413793	0.9847	0.90166	0.757503448275862	1	MDS.ALL.MEAN	25
1c9d0333-b4ac-474d-ac87-f7941fb02443	0	0.2566	0.645607977910486	0.84182	0.46462	0.552161994477621	1	MDS.ALL.MEAN	0
1cce909d-d703-45ba-adbb-cf464c381620	0	0.90226	0.699966666666667	0.6898	0.71038	0.750601666666667	1	MDS.ALL.MEAN	20
1d46bacf-a194-4d50-aa15-05dbcb7e754b	0	0.706986666666667	0.44494	0.45708	0.08804	0.424261666666667	1	MDS.ALL.MEAN	3
1d7e6ef7-775e-4e68-a974-cc143c204335	0	0.13594	0.08488	0.47528	0.71372	0.352455	1	MDS.ALL.MEAN	19
1db1ed03-b5ea-48ba-a5a6-54936d19639e	1	0.668593333333333	0.636306666666667	0.94566	0.81008	0.76516	1	MDS.ALL.MEAN	19
1e0888df-7059-4fab-9dd7-b0b6616442e6	1	0.435763	0.614768	0.93486	0.94172	0.73177775	1	MDS.ALL.MEAN	15
1e39975b-18d1-4414-8275-2d4a5f7e035c	0	0.475488888888889	0.477706666666667	0.20398	0.86766	0.506208888888889	1	MDS.ALL.MEAN	7
1f2644c9-0117-4783-baad-974042878869	1	0.51844	0.60164	0.85972	0.91678	0.724145	1	MDS.ALL.MEAN	18
1ff805eb-4e96-4d64-b7a4-cc54aaddf2d6	1	0.966604662162162	0.884147094594595	0.9958	0.99338	0.959982939189189	1	MDS.ALL.MEAN	21.3333333333333
2010d9ae-4e47-4efb-8dfc-84189917534c	1	0.728103333333333	0.656986666666667	0.97456	0.85524	0.8037225	1	MDS.ALL.MEAN	4
207a524b-9965-4366-bc4d-40009d081872	0	0.22968	0.1282	0.66174	0.83688	0.464125	1	MDS.ALL.MEAN	2
20b7b674-39e1-4a73-b4a8-8d9da92cbb93	0	0.651673333333333	0.386213333333333	0.5076	0.88348	0.607241666666667	1	MDS.ALL.MEAN	0
20e7103c-69c3-497d-a533-188e199d2286	0	0.3542	0.14552	0.51726	0.61838	0.40884	1	MDS.ALL.MEAN	3
214d0161-a5cb-4ddd-a285-c29a6a07fe3e	0	0.250806666666667	0.26992	0.88966	0.47388	0.471066666666667	1	MDS.ALL.MEAN	2
21e419bc-76c7-4350-8fc4-cc2231a10c3c	0	0.2315	0.4083	0.71674	0.84344	0.549995	1	MDS.ALL.MEAN	5
237386d0-909f-45ce-a86f-aa6643d93c9f	0	0.172946666666667	0.194933333333333	0.15126	0.82444	0.335895	1	MDS.ALL.MEAN	2
23c1a565-1761-4fe4-90a6-dcc9b9a4ee47	1	0.425093296703297	0.565428736263736	0.95564	0.90746	0.713405508241758	1	MDS.ALL.MEAN	12.75
249e7e51-13a1-40af-8fb4-e8c992028964	0	0.40121	0.2857	0.33858	0.46984	0.3738325	1	MDS.ALL.MEAN	2
25f75a03-516d-4f1d-aa1e-c35d0183301f	0	0.638628333333333	0.542935	0.42716	0.5497	0.539605833333333	1	MDS.ALL.MEAN	4
26108325-be0b-4c88-b7c0-ef2e8248ff11	0	0.576171111111111	0.424293333333333	0.50952	0.8915	0.600371111111111	1	MDS.ALL.MEAN	3
27196fe1-fc62-4e61-ace3-6e223203b3a4	0	0.24836	0.25372	0.10088	0.28602	0.222245	1	MDS.ALL.MEAN	0
273fbe56-c785-4a37-a0b2-6efe1fd4ecae	0	0.522775	0.492405	0.12806	0.64802	0.447815	1	MDS.ALL.MEAN	5
27fe6352-b3cc-415e-9e11-40d984cf5447	0	0.0269	0.23152	0.02566	0.65542	0.234875	1	MDS.ALL.MEAN	1
286c60b3-1a5c-41e1-9354-ca5836b37f37	0	0.6982	0.34154	0.878	0.74456	0.665575	1	MDS.ALL.MEAN	15
287cbee1-c39b-4139-93a3-857b1d4def2a	0	0.20169	0.21389	0.6214	0.42484	0.365455	1	MDS.ALL.MEAN	4
2911f2f3-feb8-4de5-9ef9-3685e1fdbfa3	0	0.875691724137931	0.584213793103448	0.60628	0.91002	0.744051379310345	1	MDS.ALL.MEAN	4
2951c494-015e-48df-af05-a8a06707204c	0	0.468845822057687	0.201874893617021	0.81358	0.81948	0.575945178918677	1	MDS.ALL.MEAN	2
2951f8b7-24c5-4d72-8e79-b00fc126d76a	0	0.344673333333333	0.395133333333333	0.57672	0.68572	0.500561666666666	1	MDS.ALL.MEAN	7
2a5128d1-3ed7-49ee-a299-4025d6702faf	1	0.668513333333333	0.704048333333333	0.95148	0.80552	0.782390416666667	1	MDS.ALL.MEAN	15
2a56117b-1b94-4ea1-ade7-e21533af0c4f	1	0.786746764705882	0.902068088235294	0.98538	0.9743	0.912123713235294	1	MDS.ALL.MEAN	2.66666666666667
2b938bfa-331b-4919-a820-97962281b409	0	0.463908888888889	0.33652	0.10752	0.76834	0.419072222222222	1	MDS.ALL.MEAN	6
2b9b86b0-9b88-4e8a-a60f-2b5e33051d41	0	0.81592	0.54686	0.02836	0.78082	0.54299	1	MDS.ALL.MEAN	8
2c4eb79e-059e-4f32-9dfe-2e023cf792c3	0	0.3123925	0.3736375	0.51738	0.8398	0.5108025	1	MDS.ALL.MEAN	10
2c62b194-f0e3-4072-a695-cdbcc96c69be	0	0.308	0.28684	0.22428	0.2253	0.261105	1	MDS.ALL.MEAN	2
2ca837c8-6e74-4e1c-a14e-209edca3ad9e	1	0.830572941176471	0.987970588235294	0.98658	0.91024	0.928840882352941	1	MDS.ALL.MEAN	6.5
2d08327e-f265-4507-8927-eac6fd315e6e	1	0.564186666666667	0.947686666666667	0.856	0.9553	0.830793333333333	1	MDS.ALL.MEAN	12
2da71eb6-c9f5-4996-b79d-d49b5fcafd07	0	0.581622222222222	0.51482	0.26986	0.83798	0.551070555555556	1	MDS.ALL.MEAN	8
2e0b096b-04cb-4b7c-b4a0-4dd1970e01cd	0	0.61208	0.409022857142857	0.4438	0.83896	0.575965714285714	1	MDS.ALL.MEAN	0
2e82bdc8-2b40-4d58-b393-0d229fd515b6	0	0.145866666666667	0.51112	0.20482	0.02258	0.221096666666667	1	MDS.ALL.MEAN	5
2fd74767-4602-423c-9997-d24aa7237d77	0	0.636962222222222	0.640151111111111	0.52006	0.81754	0.653678333333333	1	MDS.ALL.MEAN	4
303e809c-703c-4224-9ddf-97155a764f56	0	0.404563076923077	0.434486153846154	0.71494	0.94352	0.624377307692308	1	MDS.ALL.MEAN	0
3070acf0-23ab-40c5-8afc-ba869e122c00	1	0.746293793103448	0.652446724137931	0.82266	0.98142	0.800705129310345	1	MDS.ALL.MEAN	6.33333333333333
321e32af-3966-4fb4-a9ce-f7ae4781bc5d	0	0.473383333333333	0.5602	0.73994	0.701	0.618630833333333	1	MDS.ALL.MEAN	10
32359828-ef0d-47ca-bcd8-2b076e249077	0	0.313066666666667	0.292573333333333	0.68986	0.65586	0.48784	1	MDS.ALL.MEAN	3
32e23bb4-c2ca-489e-a580-d432d05e015e	1	0.777749142857143	0.764331428571429	0.99558	0.9811	0.879690142857143	1	MDS.ALL.MEAN	6.5
32edb69f-c1ba-416b-81d0-63566cba8a47	0	0.19852	0.56069	0.5985	0.7687	0.5316025	1	MDS.ALL.MEAN	6
341a3fde-86c0-464e-a442-d9fb294a53fc	1	0.56827	0.484923333333333	0.98406	0.82634	0.715898333333333	1	MDS.ALL.MEAN	4
344b785d-d12a-47b6-95ba-fa05eecd7e8b	1	0.776919636363636	0.673649454545455	0.98872	0.99836	0.859412272727273	1	MDS.ALL.MEAN	15.3333333333333
3460dd84-f16c-4720-9ab6-85a571cb884b	0	0.478514285714286	0.26504	0.84288	0.25506	0.460373571428571	1	MDS.ALL.MEAN	13
34b7efd2-3db0-412e-993d-0816729df0a0	0	0.15312	0.474346666666667	0.09246	0.5903	0.327556666666667	1	MDS.ALL.MEAN	0
34e2480b-3454-458b-86b0-47e176741b60	0	0.565735696202532	0.514057215189873	0.78562	0.89206	0.689368227848101	1	MDS.ALL.MEAN	4
3516da76-a3e1-47ac-9255-ee100797ba9b	1	0.48814	0.645607977910486	0.9943	0.9519	0.769986994477621	1	MDS.ALL.MEAN	6.5
354ae435-e61c-49d6-92da-d9f657c6755d	0	0.4606	0.444446666666667	0.84662	0.4665	0.554541666666667	1	MDS.ALL.MEAN	3
3612ee96-df93-4b30-a9a0-02f197df6cf3	0	0.0394	0.07686	0.70782	0.28016	0.27606	1	MDS.ALL.MEAN	2
36d2fd51-1b90-43fc-9076-19b1c5262b0f	1	0.681564444444444	0.616664444444444	0.52526	0.8987	0.680547222222222	1	MDS.ALL.MEAN	21
36db4e88-0c6d-464a-9c5c-f6b128db78d9	0	0.277541052631579	0.369488421052632	0.84736	0.6971	0.547872368421053	1	MDS.ALL.MEAN	5
37a44dbc-b489-458f-adde-3697745d8c4a	0	0.04704	0.48458	0.39316	0.78032	0.426275	1	MDS.ALL.MEAN	1
37a788b9-3cf0-482b-8007-e326fdfaa4d3	0	0.467898666666667	0.523313333333333	0.95298	0.81588	0.690018	1	MDS.ALL.MEAN	0
37b967c4-0dc2-4aab-8d20-c35e855944bf	1	0.874048069741655	0.809798975454239	0.9845	0.97834	0.911671761298974	1	MDS.ALL.MEAN	12
382dd1a5-818f-4d90-9cf2-fe44daca7649	0	0.488526666666667	0.331246666666667	0.30112	0.32996	0.362713333333333	1	MDS.ALL.MEAN	14
3a7ca1ec-448a-4423-b585-100a6d8f4009	0	0.19164	0.232104	0.80452	0.81104	0.509826	1	MDS.ALL.MEAN	1
3ac0729e-0bff-4876-9d0a-19030ee717a6	0	0.344796666666667	0.66719	0.70102	0.23746	0.487616666666667	1	MDS.ALL.MEAN	2
3b20c871-e212-4781-a30c-a0b31923fda2	1	0.355011111111111	0.648495998772805	0.97664	0.962	0.735536777470979	1	MDS.ALL.MEAN	3.5
3b592544-8bec-4999-9142-c35073e2d1da	0	0.58942	0.510606666666667	0.52886	0.85742	0.621576666666667	1	MDS.ALL.MEAN	6
3b8574ca-f720-4363-815b-23e730acb10f	0	0.05278	0.25144	0.13118	0.55396	0.24734	1	MDS.ALL.MEAN	14
3b85d532-0056-498f-88ba-c0701329a0ad	1	0.3897075	0.272025	0.38758	0.7557	0.451253125	1	MDS.ALL.MEAN	13
3b96ed25-a60b-4fcd-a734-4bf3cae6f4bb	0	0.14796	0.05038	0.15972	0.13336	0.122855	1	MDS.ALL.MEAN	4
3bdde942-e7b9-498b-bde9-6fad671385af	1	0.773219090909091	0.628588181818182	0.99096	0.92908	0.830461818181818	1	MDS.ALL.MEAN	4
3c276970-26c7-4b3d-9765-5336032f1853	0	0.666746666666667	0.35594	0.43754	0.79842	0.564661666666667	1	MDS.ALL.MEAN	15
3c80d9c7-14f2-4118-9e3e-a21a36095075	0	0.5256	0.30776	0.78348	0.36614	0.495745	1	MDS.ALL.MEAN	3
3cf8698b-0e0d-44db-8d6c-d6486c684418	1	0.801737142857143	0.660814847675923	0.98888	0.85254	0.825992997633267	1	MDS.ALL.MEAN	10
3d1e6a4d-1988-4e3d-ae43-6167593cef25	0	0.61436	0.518556666666667	0.75874	0.54806	0.609929166666667	1	MDS.ALL.MEAN	6
3da1ee48-8a97-4296-98b8-72c2ae6b2bbd	0	0.19036	0.728933333333333	0.62244	0.90814	0.612468333333333	1	MDS.ALL.MEAN	9
3e3dab8f-87e1-42c8-a091-9202fb089a03	1	0.771071111111111	0.674233333333333	0.98878	0.85804	0.823031111111111	1	MDS.ALL.MEAN	16
3e799759-fc47-4eac-9dce-0ec3c6a964b1	0	0.31339	0.296006	0.55894	0.59268	0.440254	1	MDS.ALL.MEAN	2
3e7e6085-a641-4b0f-bcda-c4fb3c0d3fe4	1	0.634741666666667	0.508211666666667	0.77754	0.91732	0.709453333333333	1	MDS.ALL.MEAN	11
3ee6087b-7e4e-4f8b-97ec-78d3de73185a	0	0.216436	0.647932	0.13604	0.76772	0.442032	1	MDS.ALL.MEAN	1
3f1d98b1-4599-41fa-95d6-066f85ade1c4	0	0.216646666666667	0.44636	0.55854	0.72992	0.487866666666667	1	MDS.ALL.MEAN	9
3f40b78d-a861-4296-87fe-8fb973e892c0	0	0.633108888888889	0.554204444444444	0.8466	0.9538	0.746928333333333	1	MDS.ALL.MEAN	22
3f997724-f0e4-4a31-9ef7-57bbb8cf3188	1	0.661608333333333	0.596788333333333	0.96882	0.96446	0.797919166666667	1	MDS.ALL.MEAN	19
40a139ac-5883-48e8-8dd5-b47e584196b8	0	0.53211	0.688955	0.45912	0.74112	0.60532625	1	MDS.ALL.MEAN	1
416a984c-4a94-452b-93be-499c1ac374d6	1	0.302477984204838	0.45290347826087	0.88606	0.96286	0.651075365616427	1	MDS.ALL.MEAN	16
41d411d7-4470-4453-90c4-067c4469f154	0	0.57086	0.63094	0.85176	0.683	0.68414	1	MDS.ALL.MEAN	4
4254ec6b-3a08-4baa-a909-e7737189bb06	1	0.744322601626016	0.66159918699187	0.98586	0.98496	0.844185447154472	1	MDS.ALL.MEAN	13
428ed7ea-448e-4ad2-8ca6-e68178ca6248	1	0.801706666666667	0.374253333333333	0.31718	0.91518	0.60208	1	MDS.ALL.MEAN	1
43319463-a0f0-478c-93a6-98c20d1bc770	1	0.719946666666667	0.645607977910486	0.98424	0.96838	0.829543661144288	1	MDS.ALL.MEAN	8
4471bf35-7da3-40d6-afdd-2854f15ca1c7	0	0.36029	0.326953333333333	0.1936	0.64784	0.382170833333333	1	MDS.ALL.MEAN	5
45e954bf-4cec-4b56-a957-d305029baba2	1	0.662852307692308	0.58634	0.93378	0.91338	0.774088076923077	1	MDS.ALL.MEAN	23
4670b822-389f-45ed-bb14-3f12e25d92ec	0	0.61556	0.48032	0.7496	0.71232	0.63945	1	MDS.ALL.MEAN	7
46f5740b-afa0-4432-94a4-4155ae963b75	0	0.61676	0.44881	0.95868	0.67714	0.6753475	1	MDS.ALL.MEAN	14
47d3ef30-9526-407a-850d-04689f4da169	0	0.46322	0.69398	0.03836	0.28154	0.369275	1	MDS.ALL.MEAN	0
48636df4-7e93-496f-967f-83e6488c2a58	0	0.164406666666667	0.21516	0.76148	0.45574	0.399196666666667	1	MDS.ALL.MEAN	4.5
48f10485-fd75-48a0-852e-8663f760c30e	1	0.99962	0.87342	0.88562	0.77364	0.883075	1	MDS.ALL.MEAN	1
48f65ce7-091f-4179-b1a2-b36ec2fce6db	1	0.608703157894737	0.612910526315789	0.97194	0.9646	0.789538421052632	1	MDS.ALL.MEAN	7
493ffbff-4f9b-419f-9db9-584fc27ae9fc	1	0.65119	0.732465	0.97284	0.81954	0.79400875	1	MDS.ALL.MEAN	19
49cead59-3e1c-48ac-85c7-bffe67dbd09a	0	0.236378333333333	0.580749166666667	0.95598	0.95522	0.682081875	1	MDS.ALL.MEAN	0
4a56ed37-6bca-4643-aa2f-24a71d4d63b0	0	0.78222	0.68408	0.7556	0.81136	0.758315	1	MDS.ALL.MEAN	3
4a61cb25-1f7d-48df-8b92-9cac13ebefd4	1	0.55723	0.66114	0.9584	0.8523	0.7572675	1	MDS.ALL.MEAN	15
4b52f3cc-09b7-4ad1-98c4-7a8eb1e9ec74	1	0.689988450704225	0.566949577464789	0.9206	0.95444	0.782994507042253	1	MDS.ALL.MEAN	16.5
4b7f4e79-8579-4f85-8a08-4b6c3ab4a44b	0	0.69034	0.42484	0.11852	0.82938	0.51577	1	MDS.ALL.MEAN	1
4b86ef46-390f-4457-909c-17cb6667cdbc	0	0.08974	0.43124	0.2917	0.03606	0.212185	1	MDS.ALL.MEAN	2
4bc54c5e-2d96-4e93-98c7-062534f1b7c5	0	0.560806666666667	0.378766666666667	0.79654	0.87716	0.653318333333334	1	MDS.ALL.MEAN	3
4c623832-42d1-436e-a022-773222312425	1	0.789908115942029	0.927777101449275	0.98254	0.9462	0.911606304347826	1	MDS.ALL.MEAN	3
4d6cff55-48f0-42fb-b370-e01215d04982	0	0.41958	0.3172	0.45414	0.44342	0.408585	1	MDS.ALL.MEAN	0
4edac50f-9afa-4196-95ca-965474662b42	0	0.456673333333333	0.345446666666667	0.39958	0.37904	0.395185	1	MDS.ALL.MEAN	4
4fe21cc9-9590-4308-9ad0-01ec643de331	0	0.185075	0.3294	0.41438	0.5827	0.37788875	1	MDS.ALL.MEAN	6
50ed5188-9843-435b-854c-235a4a7cb1c8	0	0.121233333333333	0.239517777777778	0.41674	0.85542	0.408227777777778	1	MDS.ALL.MEAN	4
51c8083c-a40f-47cb-9f02-1f5ba6ccbaf5	0	0.27005	0.567996666666667	0.66496	0.4522	0.488801666666667	1	MDS.ALL.MEAN	0
520917c2-1a2f-46d4-beed-5a104e630bd5	0	0.306032	0.427544	0.4504	0.5825	0.441619	1	MDS.ALL.MEAN	1
523283b6-acc9-4375-ab7a-d7240cd690c3	1	0.692262083333333	0.719694166666667	0.99188	0.8698	0.8184090625	1	MDS.ALL.MEAN	5.5
5252c381-5a51-4441-b78a-40ee93c638f2	0	0.317113333333333	0.46132	0.70424	0.86676	0.587358333333333	1	MDS.ALL.MEAN	7
52f94274-efc4-4055-9dc8-fe318a402750	0	0.27432	0.35444	0.11834	0.52382	0.31773	1	MDS.ALL.MEAN	4
53fc50e0-d63f-4767-8c80-b07a2d938d4c	0	0.68883	0.52175	0.3036	0.8369	0.58777	1	MDS.ALL.MEAN	11
5406ea75-329b-42e0-95f1-1b23c40b2a3b	1	0.626002222222222	0.571226666666667	0.42656	0.72814	0.587982222222222	1	MDS.ALL.MEAN	9
54ce4e9c-5cd2-4989-a383-1cdcf513dbc8	0	0.3179	0.317917142857143	0.11004	0.52418	0.317509285714286	1	MDS.ALL.MEAN	0
55ca2fac-0579-4287-8930-8757529b8203	0	0.51451	0.489245	0.34428	0.76754	0.52889375	1	MDS.ALL.MEAN	2
55cc7a36-8d55-4641-90ed-3a131f26b3bc	0	0.272646666666667	0.17902	0.24428	0.24918	0.236281666666667	1	MDS.ALL.MEAN	2
5629e1ed-0102-44f8-81db-891cb51ae7fe	0	0.183	0.32602	0.06178	0.23536	0.20154	1	MDS.ALL.MEAN	0
563945fa-a039-49be-810c-903f94c19a48	0	0.13054	0.344766666666667	0.94556	0.18144	0.400576666666667	1	MDS.ALL.MEAN	2
56f50323-3032-4c7e-94f8-39d3b037a455	0	0.234126666666667	0.46552	0.0423	0.773	0.378736666666667	1	MDS.ALL.MEAN	2
5726fd8b-667a-40fd-859f-1d2c13d1a14f	1	0.49662	0.850006666666667	0.74436	0.74658	0.709391666666667	1	MDS.ALL.MEAN	9
58c5e051-4c71-498e-8f6e-0133245cd004	0	0.19584	0.26476	0.57772	0.65374	0.423015	1	MDS.ALL.MEAN	6
5a5b0173-3d27-412c-84f3-57534bf1414f	1	0.399508630136986	0.800516684628911	0.9344	0.92988	0.766076328691474	1	MDS.ALL.MEAN	8.5
5a5cf85d-8a6b-4f24-b4d2-4d9e94a3b9c7	0	0.03298	0.6919	0.41436	0.33606	0.368825	1	MDS.ALL.MEAN	5
5a72bd77-fcb3-4440-a550-b4344c864822	0	0.45894	0.494255	0.4455	0.74554	0.53605875	1	MDS.ALL.MEAN	4
5afeffab-a95c-4059-a2f9-3c272c69bef1	0	0.25828	0.2159	0.4777	0.2768	0.30717	1	MDS.ALL.MEAN	9
5b4115a0-8bd8-46ca-9835-db4517e762b6	1	0.78238	0.71945	0.953	0.96648	0.8553275	1	MDS.ALL.MEAN	6.5
5b528917-274d-4f3d-8239-e378cd2f1ff5	0	0.4534	0.326972	0.66628	0.40906	0.463928	1	MDS.ALL.MEAN	0
5c7ab631-b144-4ff9-a825-f7a98f8b9428	0	0.45236	0.314186666666667	0.45054	0.95266	0.542436666666667	1	MDS.ALL.MEAN	19
5ce69643-aeec-44e5-a5cc-4c06d36f5979	1	0.779311213872832	0.716504277456647	0.99322	0.96654	0.86389387283237	1	MDS.ALL.MEAN	12
5d4dafaf-7161-43d7-b7da-59dfd905c51e	1	0.52926	0.54824	0.99154	0.98618	0.763805	1	MDS.ALL.MEAN	10
5e50a110-a16f-4c18-98cd-dbd4b275aff5	0	0.424746666666667	0.15244	0.13318	0.27588	0.246561666666667	1	MDS.ALL.MEAN	4
5e5e1d18-94ef-451f-98cb-10dd33dd1ce5	1	0.743881333333333	0.940304666666667	0.99828	0.98102	0.9158715	1	MDS.ALL.MEAN	18.5
5e7fba64-bc6f-4987-b3d4-97328d805f4f	1	0.4486575	0.645607977910486	0.9853	0.96	0.759891369477621	1	MDS.ALL.MEAN	34
5e936ca1-9865-4b3a-a9f3-6de4591eb474	0	0.20251	0.22728	0.07808	0.7095	0.3043425	1	MDS.ALL.MEAN	2
5f52189f-204f-4c82-a4e0-f368f199a2e5	0	0.233053333333333	0.0409066666666667	0.65224	0.63388	0.39002	1	MDS.ALL.MEAN	9
5fe0830d-9fc2-493f-a9e7-2e900b9e37a8	1	0.779925	0.87153	0.99514	0.97036	0.90423875	1	MDS.ALL.MEAN	6
6053fa31-b3b9-49ec-8344-3e57692ab997	0	0.51934	0.732835	0.81126	0.93378	0.74930375	1	MDS.ALL.MEAN	3
6087042c-e093-4baa-aaa3-a47231d35f14	0	0.32344	0.34624	0.04566	0.46458	0.29498	1	MDS.ALL.MEAN	2
60b8d326-8e3f-472d-8c94-3690e2023a3f	0	0.307046666666667	0.409246666666667	0.20754	0.16204	0.271468333333333	1	MDS.ALL.MEAN	5
60c67049-c4c9-4176-9993-73abf6f12888	1	0.50182	0.839385714285714	0.88828	0.57676	0.701561428571428	1	MDS.ALL.MEAN	26
6134a5c5-2912-4cb0-87aa-10dee483b686	1	0.764683333333333	0.754786666666667	0.8535	0.95526	0.8320575	1	MDS.ALL.MEAN	5
615e9dd7-ab41-4326-9301-5aff56aaddc4	0	0.54357	0.715571	0.31074	0.8941	0.61599525	1	MDS.ALL.MEAN	9
621a9865-f339-4596-9b2c-6da1f5ba0ae6	0	0.0176333333333333	0.34088	0.24954	0.1994	0.201863333333333	1	MDS.ALL.MEAN	15
6509f5e8-ff11-4eeb-9673-5b98024a155d	0	0.460891111111111	0.306075555555556	0.35872	0.71174	0.459356666666667	1	MDS.ALL.MEAN	11
654d7eb7-4ee7-46af-aed8-1fd1561e36f5	0	0.39652	0.2385	0.29428	0.44526	0.34364	1	MDS.ALL.MEAN	4
668766f9-7922-47f8-8f88-c40451851220	1	0.665186896551724	0.813363793103448	0.99282	0.96532	0.859172672413793	1	MDS.ALL.MEAN	13
66af2645-3e24-4db7-b17c-bbe01b04dd76	0	0.678923888888889	0.752227222222222	0.39288	0.72218	0.636552777777778	1	MDS.ALL.MEAN	4
67f1c9a8-cc73-4fb1-8950-714d56a7c2cb	0	0.604928888888889	0.252393333333333	0.70708	0.51268	0.519270555555555	1	MDS.ALL.MEAN	7
68582509-2528-4401-ae80-fdddd00a8558	1	0.79324	0.3245	0.88046	0.68254	0.670185	1	MDS.ALL.MEAN	18
69e73a84-0924-4112-8fbe-9803feaf1cef	1	0.4619	0.629226666666667	0.94452	0.81	0.711411666666667	1	MDS.ALL.MEAN	21
6a6a768b-94ff-41c8-b42f-c2db47efa2e4	1	0.52559298013245	0.661307218543046	0.99276	0.97834	0.789500049668874	1	MDS.ALL.MEAN	6.2
6ab8c333-e607-475d-93d8-1949c14bd2a2	0	0.462136	0.250762	0.93308	0.74292	0.5972245	1	MDS.ALL.MEAN	6
6b104542-0b0a-4421-a490-568f66c7ebc4	1	0.808893191489362	0.902755914423627	0.99434	0.97438	0.920092276478247	1	MDS.ALL.MEAN	5
6c130d05-41af-49e9-9212-aaae738d3ec1	1	0.396419761904762	0.276472857142857	0.94966	0.97978	0.650583154761905	1	MDS.ALL.MEAN	15
6c50f995-ae47-4b3a-b966-88d48779635c	0	0.741913333333333	0.616476666666667	0.82492	0.863	0.7615775	1	MDS.ALL.MEAN	4
6ce854ba-9407-441e-88f8-93985377af98	0	0.101	0.10818	0.78426	0.22722	0.305165	1	MDS.ALL.MEAN	3
6cfb4610-8fc7-4b86-8249-dd22abd64675	0	0.691133333333333	0.633235	0.95762	0.71804	0.750007083333333	1	MDS.ALL.MEAN	0
6d7022a2-4b6c-4be1-b61d-699bf2fb4ec9	0	0.49206	0.543996666666667	0.17416	0.52416	0.433594166666667	1	MDS.ALL.MEAN	4
6de30650-4784-4ddd-9b27-163a80fc79a6	0	0.60386	0.642813333333333	0.8161	0.96358	0.756588333333333	1	MDS.ALL.MEAN	9
6dee211a-f79f-42c0-96bd-ae68056ea9d4	1	0.25901	0.32417	0.97206	0.7792	0.58361	1	MDS.ALL.MEAN	33
6e19dc65-c5a0-4fac-9465-ce75e004696f	1	0.755468148148148	0.639510961326703	0.97794	0.87054	0.810864777368713	1	MDS.ALL.MEAN	9
6e2f881b-f2a2-4493-8593-e7a50d96874c	1	0.498167142857143	0.666327142857143	0.9066	0.79766	0.717188571428572	1	MDS.ALL.MEAN	18
6e668775-4ee9-4141-bad6-0ad358955832	0	0.37379	0.161025	0.32466	0.76396	0.40585875	1	MDS.ALL.MEAN	4
6e6f346b-3ab2-4fc8-baf0-95f8ee7e5408	1	0.621754117647059	0.667068235294118	0.9909	0.95238	0.808025588235294	1	MDS.ALL.MEAN	14
6e9907bf-09a2-4125-a86f-e9c36bf7849b	0	0.26383	0.2296	0.52802	0.62496	0.4116025	1	MDS.ALL.MEAN	1
6eede5d5-cc9c-403c-8f6e-2379921f6cc9	0	0.380222244897959	0.489577142857143	0.92212	0.91454	0.676614846938775	1	MDS.ALL.MEAN	2
6f169765-e151-4214-a3de-0c9ed13380cc	0	0.687786666666667	0.437253333333333	0.54008	0.8039	0.617255	1	MDS.ALL.MEAN	2
6f2639dd-ee90-4653-b9ab-1ed231c3ce2e	0	0.333934285714286	0.361848571428571	0.44864	0.86666	0.502770714285714	1	MDS.ALL.MEAN	4
6f3fab97-ba5c-4ed4-80fd-637e43139fa2	0	0.58744	0.4674	0.7965	0.90172	0.688265	1	MDS.ALL.MEAN	13
6f615077-303b-49b2-8a44-daa947527b25	0	0.51595	0.41696	0.77988	0.75054	0.6158325	1	MDS.ALL.MEAN	0
701a99d3-99e7-49f7-807a-e041de08281f	0	0.36747	0.40834	0.54628	0.5141	0.4590475	1	MDS.ALL.MEAN	0
7175f964-c8ae-4b53-8907-204737433745	0	0.404313333333333	0.54462	0.67392	0.43968	0.515633333333333	1	MDS.ALL.MEAN	9
71f7aad9-8d7f-4929-86ef-8592fbef8d94	0	0.3144	0.11506	0.54162	0.87632	0.46185	1	MDS.ALL.MEAN	15
724fcf9a-bc00-440f-b2ba-0a9f6ea7a719	1	0.56060813559322	0.869394237288136	0.99678	0.92182	0.837150593220339	1	MDS.ALL.MEAN	14
72923ebb-0218-4747-a8ea-cee677fe9b27	0	0.783514285714286	0.63975619047619	0.57778	0.96856	0.742402619047619	1	MDS.ALL.MEAN	7
72c95fc8-db97-4865-8bc3-a42e21d43e75	1	0.646708965517241	0.836909655172414	0.99584	0.93074	0.852549655172414	1	MDS.ALL.MEAN	22
72f75a4d-de63-4077-b77e-49d98f559e8c	1	0.747290606061753	0.84884029035614	0.95734	0.97388	0.881837724104473	1	MDS.ALL.MEAN	6.75
74a0596d-a626-40d4-8dcd-f274f8d31dba	1	0.99558	0.96712	0.93976	0.95644	0.964725	1	MDS.ALL.MEAN	28
74de3c85-715c-4962-9cd7-28bdf4e96a73	1	0.662271428571429	0.719184675324675	0.99664	0.95892	0.834254025974026	1	MDS.ALL.MEAN	4
75088bad-12e0-438b-a224-2c53d70c4b0b	0	0.600642666666667	0.438334666666667	0.8752	0.90784	0.705504333333334	1	MDS.ALL.MEAN	2
751a69db-6a32-45fd-9267-e4d4235a7ceb	1	0.588626666666667	0.61755	0.96476	0.95522	0.781539166666667	1	MDS.ALL.MEAN	12
7533e420-2c4c-4362-a7e1-bc77c46b200e	0	0.52228	0.13758	0.1768	0.43226	0.31723	1	MDS.ALL.MEAN	10
75c3f076-214e-4d85-ae66-7f7f39fab0b4	0	0.11696	0.0496	0.40084	0.48878	0.264045	1	MDS.ALL.MEAN	7
767a067f-10ae-49db-9efe-d2db66074e37	1	0.51568	0.39379	0.86518	0.69912	0.6184425	1	MDS.ALL.MEAN	6
7697d1e8-bd4a-42b9-8166-1a873edd1bd5	0	0.38758	0.368893333333333	0.55324	0.4756	0.446328333333333	1	MDS.ALL.MEAN	3
76f80e39-f360-4ce6-92a3-88ba11b630cc	0	0.34122	0.267324444444444	0.29806	0.42564	0.333061111111111	1	MDS.ALL.MEAN	0
776122cd-333b-400a-af9d-39771b26fa4d	1	0.728673714285714	0.885316571428571	0.96684	0.98726	0.892022571428571	1	MDS.ALL.MEAN	4.4
776a7890-0095-41f6-8f83-67c0d615e2f6	0	0.25712	0.50626	0.59204	0.36254	0.42949	1	MDS.ALL.MEAN	14
77803679-1c7d-4bac-8a00-ffd97eb87bfc	0	0.280292727272727	0.324956363636364	0.39872	0.72002	0.430997272727273	1	MDS.ALL.MEAN	4
77c41c80-7e65-4bb7-b931-870e4a0511a1	0	0.6447	0.45978	0.24414	0.3629	0.42788	1	MDS.ALL.MEAN	6
77e38deb-054e-4f9b-b9c1-777afdb0b538	0	0.350904876064662	0.198229090909091	0.80652	0.29624	0.412973491743438	1	MDS.ALL.MEAN	11
77e3b8c0-9b8b-486a-b92f-6bcc420b6ba4	1	0.749965	0.74447	0.98676	0.61598	0.77429375	1	MDS.ALL.MEAN	7
789421f2-f18e-4791-88c6-39f1da6aff9f	0	0.283693333333333	0.327726666666667	0.90344	0.72734	0.56055	1	MDS.ALL.MEAN	12
7a52a4fc-ae1d-491e-b845-b2e2d32b6dc8	0	0.7842	0.34842	0.85456	0.9607	0.73697	1	MDS.ALL.MEAN	3
7a837f11-98c5-422f-8b27-0653a6b6a47e	0	0.334048	0.216390666666667	0.40402	0.61214	0.391649666666667	1	MDS.ALL.MEAN	1
7b6285c1-1b41-44c0-988b-24e6303bd254	0	0.520988888888889	0.645607977910486	0.82582	0.77902	0.692859216699844	1	MDS.ALL.MEAN	15
7db85024-93ef-454d-946c-ac5fb8d5df1c	0	0.492613333333333	0.540956666666667	0.4769	0.63042	0.5352225	1	MDS.ALL.MEAN	2
7dc52ba5-9ce9-42c6-bf4b-c7ce52d1b266	1	0.742158593272171	0.766834128440367	0.93434	0.98222	0.856388180428134	1	MDS.ALL.MEAN	18.5
7eedab49-0fe6-4642-bd67-9bc439c47fba	0	0.191450666666667	0.566163333333333	0.58512	0.22576	0.3921235	1	MDS.ALL.MEAN	2
7fb7afc9-b006-4a44-99dc-409ba90d3fe8	0	0.872838585858586	0.631851919191919	0.96448	0.9398	0.852242626262626	1	MDS.ALL.MEAN	1.5
804548c3-deab-4614-b8de-e807edbecc80	1	0.590262222222222	0.542328888888889	0.98116	0.89306	0.751702777777778	1	MDS.ALL.MEAN	18
808bd714-1d45-4db7-8910-db3eed15a011	1	0.563306153846154	0.539367692307692	0.9901	0.98652	0.769823461538461	1	MDS.ALL.MEAN	6
810b6795-e764-4bff-b80a-5009b9d149cd	0	0.507508	0.680812	0.97398	0.84936	0.752915	1	MDS.ALL.MEAN	13
81434ce9-c1db-4717-81e4-f49b0942e321	1	0.822548	0.863078	0.97904	0.93894	0.9009015	1	MDS.ALL.MEAN	28
81b8a9ba-11e2-4c5c-b961-b9475f55a23a	0	0.0685571428571429	0.403865714285714	0.89042	0.71644	0.519820714285714	1	MDS.ALL.MEAN	2
821e5fcf-6960-4c50-b370-289e33a55069	0	0.346342666666667	0.374	0.98426	0.90448	0.652270666666667	1	MDS.ALL.MEAN	2
8355ff33-b52f-4667-a2f9-09737395e37d	1	0.670852048192771	0.76276	0.99762	0.9537	0.846233012048193	1	MDS.ALL.MEAN	7
83f3d30c-a764-477b-b459-bbd0bbd84cb6	0	0.320913333333333	0.269266666666667	0.29036	0.39604	0.319145	1	MDS.ALL.MEAN	9
84cdec84-5148-47d3-822d-b829ef24d11f	1	0.819653052631579	0.770474736842105	0.9898	0.92554	0.876366947368421	1	MDS.ALL.MEAN	6
862227ea-122b-462f-ac5f-af1a9c7626be	0	0.06018	0.61074	0.5739	0.4988	0.435905	1	MDS.ALL.MEAN	3
86461a34-4e95-46c9-825a-9235dbb1bf74	0	0.421396216216216	0.440970810810811	0.7994	0.96114	0.655726756756757	1	MDS.ALL.MEAN	14
8648d5c3-92bc-4160-835b-34d2d5a80635	0	0.29496	0.322	0.4721	0.47522	0.39107	1	MDS.ALL.MEAN	8
8745e5f5-648b-4d46-bc7d-045fa6e2d628	1	0.590737105263158	0.454133947368421	0.79584	0.96014	0.700212763157895	1	MDS.ALL.MEAN	30
877f8fcf-4491-42f0-883b-f2e4e0a32854	1	0.694673333333333	0.92275	0.92568	0.7922	0.833825833333333	1	MDS.ALL.MEAN	4
87a468ce-50e9-4622-aac3-d4c90c2b1ebf	1	0.618591111111111	0.49606	0.9801	0.88442	0.744792777777778	1	MDS.ALL.MEAN	9
8923a4d0-6223-4285-bef5-0ed3b5d76bf6	0	0.586423333333333	0.41743	0.9105	0.92418	0.709633333333333	1	MDS.ALL.MEAN	0
898f8dc7-7ef9-4cc8-b1b9-425f6f01303d	0	0.431253333333333	0.329108888888889	0.64578	0.59426	0.500100555555556	1	MDS.ALL.MEAN	7
8ab14817-d7df-4452-af87-23795ee85434	1	0.811066229508197	0.706209836065574	0.96846	0.98064	0.866594016393443	1	MDS.ALL.MEAN	11
8ac90d4b-fc41-4ca6-b31c-99b9bde3f50f	0	0.246935	0.42358	0.70738	0.95482	0.58317875	1	MDS.ALL.MEAN	1
8af46bf1-2594-4757-93c8-0d4cb21eef1e	0	0.56986	0.318786666666667	0.4959	0.6415	0.506511666666667	1	MDS.ALL.MEAN	9
8b1c19df-5f39-47d2-ab47-e98d8bfa45bf	0	0.0761	0.15974	0.50104	0.0621	0.199745	1	MDS.ALL.MEAN	3
8b238303-9260-4590-adf0-82a76e3590f9	0	0.466185	0.298699444444444	0.89998	0.94756	0.653106111111111	1	MDS.ALL.MEAN	6
8ba96360-9ac6-4e74-bf3e-6e84b9329ff9	1	0.53662	0.80035	0.842	0.83728	0.7540625	1	MDS.ALL.MEAN	7
8baf61c8-1ad8-44e0-86c0-f29c6d564cb5	1	0.4979256	0.6394304	0.98724	0.99382	0.779604	1	MDS.ALL.MEAN	38.5
8be98959-173f-4b12-b0b7-979ccb740362	0	0.0993133333333333	0.14938	0.68608	0.76124	0.424003333333333	1	MDS.ALL.MEAN	3
8beab5c6-6067-4c47-b655-1901f5a534a8	1	0.738628879698572	0.503909739942057	0.9636	0.98998	0.799029654910157	1	MDS.ALL.MEAN	7
8bfd5491-d025-4c98-9adf-b22d8a0e513b	0	0.40702	0.18424	0.31184	0.7813	0.4211	1	MDS.ALL.MEAN	3
8da6f171-e7fd-4680-9f6e-b74106491589	0	0.09164	0.282246666666667	0.64804	0.5523	0.393556666666667	1	MDS.ALL.MEAN	0
8da79786-988c-441c-899a-5e83a1469120	0	0.17626	0.72396	0.50188	0.77452	0.544155	1	MDS.ALL.MEAN	1
8e171009-f2cd-4043-bcd6-7283cc373301	1	0.692326666666667	0.869134666666667	0.99082	0.87434	0.856655333333334	1	MDS.ALL.MEAN	25
8e28262d-8a4b-4ec0-bca8-44c3eb35a1c8	0	0.577108	0.165556	0.5849	0.77966	0.526806	1	MDS.ALL.MEAN	7
8eddc4b5-2f37-4a51-b659-25d1577150d3	0	0.437728	0.420408	0.33034	0.7201	0.477144	1	MDS.ALL.MEAN	6
8eff683a-5bfe-4c5c-b686-07dbb7c36326	1	0.653812584485399	0.871465810650935	0.9923	0.99164	0.877304598784084	1	MDS.ALL.MEAN	6.5
8f66a722-43a3-46fa-9334-b3a54bb778bc	1	0.5471	0.580326666666667	0.97864	0.82324	0.732326666666667	1	MDS.ALL.MEAN	10.5
8fac6652-1bda-43c5-a032-30b7480f8d2e	0	0.436196666666667	0.389146666666667	0.52338	0.85506	0.550945833333333	1	MDS.ALL.MEAN	0
90550db0-af30-495f-8d7c-5749577cdae2	1	0.454074756572091	0.44447158262432	0.98918	0.9664	0.713531584799103	1	MDS.ALL.MEAN	31.75
90936325-2390-4c9f-9d82-3a4d11524969	1	0.794845714285714	0.844222857142857	0.98252	0.91536	0.884237142857143	1	MDS.ALL.MEAN	13
91006830-096d-462d-886b-bd0d680d8176	0	0.898726666666667	0.70183	0.8992	0.90826	0.852004166666667	1	MDS.ALL.MEAN	19
921384fa-b421-4344-b17e-8754c2b70f89	1	0.865078823529412	0.828336470588235	0.98548	0.69908	0.844493823529412	1	MDS.ALL.MEAN	10
93402e1d-fdae-4966-ac04-c12e32d2865f	0	0.2218	0.13175	0.57716	0.61232	0.3857575	1	MDS.ALL.MEAN	6
93905fd2-2314-4913-aaf9-a27e0d65efa7	1	0.705631111111111	0.957671111111111	0.79046	0.81176	0.816380555555556	1	MDS.ALL.MEAN	21
939d3fed-4900-4447-b1f6-0078b3654140	0	0.3712425	0.4883975	0.79284	0.88912	0.6354	1	MDS.ALL.MEAN	5
942f0e3a-f060-4b94-9cef-d12c569b71eb	0	0.24758	0.48804	0.84058	0.75158	0.581945	1	MDS.ALL.MEAN	4
945bb372-bfbe-4ef0-87d9-d268bc0b2d8e	1	0.671421666666667	0.5207625	0.96218	0.9451	0.774866041666667	1	MDS.ALL.MEAN	13
94976ab1-1c1c-4c1f-9508-648cc84e4972	1	0.478988571428571	0.599245714285714	0.90304	0.93732	0.729648571428571	1	MDS.ALL.MEAN	17
94c5b58f-e328-430a-bfd2-ba06e02d582a	1	0.809742	0.8368895	0.96932	0.9885	0.901112875	1	MDS.ALL.MEAN	13
94c79a45-0524-4528-b050-0eafd8221a23	0	0.651226666666667	0.35536	0.54026	0.7771	0.580986666666667	1	MDS.ALL.MEAN	1
95158838-e8c4-4dcd-834c-6ebd319d5f11	1	0.17686	0.6577	0.93208	0.8979	0.666135	1	MDS.ALL.MEAN	14
95e124bb-e9bf-4f06-916c-4a679be5c623	1	0.680932301147228	0.877981936464554	0.99006	0.99428	0.885813559402945	1	MDS.ALL.MEAN	6
961a4ac3-d753-474a-957a-f9137527effa	1	0.732875	0.782585	0.9746	0.51616	0.751555	1	MDS.ALL.MEAN	6
979ead89-70cd-48bb-941c-9c87cc6e4679	1	0.776186871794872	0.817475794871795	0.97874	0.99058	0.890745666666667	1	MDS.ALL.MEAN	7.66666666666667
9850af88-fdd6-4fe8-8859-24cc2542d135	1	0.71576	0.848873333333333	0.9598	0.81852	0.835738333333333	1	MDS.ALL.MEAN	8
9884c3bf-86bb-4370-acbf-19db34cf297c	1	0.517793812154696	0.787703314917127	0.9791	0.95862	0.810804281767956	1	MDS.ALL.MEAN	14.6666666666667
9b3adfa3-30cc-4ef2-9ad6-fbc964f19982	1	0.69808	0.645607977910486	0.98092	0.9598	0.821101994477621	1	MDS.ALL.MEAN	6
9b5306c4-3913-47b1-bdfb-06b0ad5d9fbf	0	0.364484444444444	0.529824444444444	0.17286	0.7967	0.465967222222222	1	MDS.ALL.MEAN	7
9b638d55-631f-40e0-8a0d-45eb9077bd1c	0	0.562616	0.438897333333333	0.94178	0.78038	0.680918333333333	1	MDS.ALL.MEAN	4
9c0103df-38e2-4739-aed1-e4c179868035	0	0.843126666666667	0.389973333333333	0.56862	0.8911	0.673205	1	MDS.ALL.MEAN	6
9cc31b82-c614-4bc0-82f2-580391ec23ae	0	0.425107363671128	0.290482	0.85816	0.54344	0.529297340917782	1	MDS.ALL.MEAN	6
9d0f5683-b050-4910-b797-c0fa5883c7b4	0	0.327466666666667	0.23156	0.09344	0.21952	0.217996666666667	1	MDS.ALL.MEAN	6
9e82654e-68eb-457f-8607-d740c56d8829	0	0.289878518518519	0.520297777777778	0.31568	0.75092	0.469194074074074	1	MDS.ALL.MEAN	3
9f471e6a-7ca6-48c1-b8db-9b9a324aa913	0	0.02616	0.03456	0.44034	0.34816	0.212305	1	MDS.ALL.MEAN	4
a0519a95-7aff-4e13-81a6-a629c81e329d	0	0.221768333333333	0.298661666666667	0.58464	0.51742	0.4056225	1	MDS.ALL.MEAN	5
a18e3822-ae45-4788-a3e1-c8842e8f31eb	0	0.474152222222222	0.384837777777778	0.41232	0.74308	0.5035975	1	MDS.ALL.MEAN	7
a198560a-cf0a-4610-86a3-a0bb83701336	1	0.735388505747126	0.780356551724138	0.98388	0.97744	0.869266264367816	1	MDS.ALL.MEAN	5
a348996c-2256-43b7-80b1-a2a9bd6fba5b	1	0.670677619047619	0.702193523283583	0.9536	0.94092	0.8168477855828	1	MDS.ALL.MEAN	8
a48210ff-86cc-4615-8e97-955f446a6ff5	0	0.42372	0.12489	0.469	0.41046	0.3570175	1	MDS.ALL.MEAN	1
a4a661cf-95f9-4389-a334-8c88a8e06711	0	0.41714	0.419122857142857	0.67402	0.62386	0.533535714285714	1	MDS.ALL.MEAN	9
a4b3bf42-f9b2-4d33-ab37-37c8e9a6c431	0	0.368208275862069	0.700974482758621	0.42092	0.5546	0.511175689655172	1	MDS.ALL.MEAN	0
a64e5451-3f82-4c01-8c43-f419bc82e9dc	1	0.54254	0.645607977910486	0.75034	0.81992	0.689601994477621	1	MDS.ALL.MEAN	17
a724b198-2cdf-40b6-89ef-1cf230093e26	1	0.400790769230769	0.481883076923077	0.7742	0.90522	0.640523461538462	1	MDS.ALL.MEAN	20
a81da635-59b8-44d6-9cb6-8d5038448c58	0	0.23612	0.19518	0.45798	0.38528	0.31864	1	MDS.ALL.MEAN	4
a85c3d2b-b6e7-4165-b4c7-3d8d9b32dc3f	0	0.474173333333333	0.268653333333333	0.70296	0.60958	0.513841666666667	1	MDS.ALL.MEAN	2
a883b182-0025-4433-9f35-ca3cb48f9b4d	0	0.45207	0.389203333333333	0.64498	0.60438	0.522658333333333	1	MDS.ALL.MEAN	6
a9019c9c-4981-41fc-b9d4-ebad1818c239	1	0.52602	0.96042	0.8288	0.59488	0.72753	1	MDS.ALL.MEAN	7
a96a56cd-3cb1-4fa7-a227-0edf6bcc7ccb	0	0.29806	0.76896	0.17764	0.61888	0.465885	1	MDS.ALL.MEAN	6
a9b28b95-b9ee-4442-98c9-1cf9b8cf4a36	0	0.278408888888889	0.232715555555556	0.67162	0.66636	0.462276111111111	1	MDS.ALL.MEAN	24
a9c2e65b-de14-470e-bccf-3a542b219444	0	0.246115294117647	0.375454705882353	0.80528	0.95402	0.5952175	1	MDS.ALL.MEAN	3
aa7989be-a371-46d1-afd8-2d731bb1593c	1	0.867743636363636	0.847237088900953	0.9819	0.87824	0.893780181316147	1	MDS.ALL.MEAN	24
aae2ab26-754f-49fa-bcf0-bd403bc9d548	1	0.64652762295082	0.688382868852459	0.97856	0.98754	0.82525262295082	1	MDS.ALL.MEAN	12.5
ab0b71a9-ad46-47fd-b3ef-8b1b83412599	1	0.30396	0.38534	0.99098	0.94926	0.657385	1	MDS.ALL.MEAN	17
ab69ff0e-fa0e-423b-ad54-af8f0e7cf7ae	0	0.271002666666667	0.438530666666667	0.7917	0.93482	0.609013333333334	1	MDS.ALL.MEAN	2
ac1d66d8-2fcc-4c1c-9c4b-c0ad05c50dee	1	0.57356	0.95284	0.6362	0.97184	0.78361	1	MDS.ALL.MEAN	16
ac7c3961-9268-42b7-aeb7-fc4c49c7a6bb	1	0.795606067606057	0.68473343176864	0.96592	0.98914	0.858849874843674	1	MDS.ALL.MEAN	23
ac954b14-2675-4682-972c-49e293613243	0	0.552584	0.28752	0.3132	0.59694	0.437561	1	MDS.ALL.MEAN	1
ad5c8e92-d3d9-4f8b-b6b6-655d7264db0f	0	0.33698	0.44614	0.38826	0.28468	0.364015	1	MDS.ALL.MEAN	2
adb6be8a-b564-4361-8864-a80a54d99757	0	0.237926666666667	0.518792222222222	0.52258	0.46328	0.435644722222222	1	MDS.ALL.MEAN	2
af1e7e36-4622-4fa3-a573-8a3934dc5280	0	0.354865333333333	0.297752	0.4526	0.80568	0.477724333333333	1	MDS.ALL.MEAN	4
af2b1f3e-e029-49d8-9a23-e903a1d990a4	0	0.42172	0.645607977910486	0.70614	0.26766	0.510281994477621	1	MDS.ALL.MEAN	0
afc1967c-5f55-4034-8d01-824c3b1bb35d	1	0.689788571428571	0.627174285714286	0.91542	0.80732	0.759925714285714	1	MDS.ALL.MEAN	23
b296a252-41a1-44d8-9099-2674883ff966	0	0.276551428571429	0.731162857142857	0.7748	0.91082	0.673333571428572	1	MDS.ALL.MEAN	8
b2a83371-f8d6-43cd-9b42-4931c1e47bdd	0	0.243226666666667	0.44188	0.93042	0.38502	0.500136666666667	1	MDS.ALL.MEAN	8
b2b801a2-9297-4f9a-8bce-9b8a5ec3dc5e	0	0.717906666666667	0.436553333333333	0.69944	0.67644	0.632585	1	MDS.ALL.MEAN	1
b2c6a6ec-e867-4dbb-bf42-8dd7fb2a088d	1	0.391133170731707	0.39747756097561	0.97596	0.93742	0.675497682926829	1	MDS.ALL.MEAN	17
b3404b35-b8f8-4f14-afc6-92f0d1bdf920	1	0.638518888888889	0.528543333333333	0.99832	0.68316	0.712135555555556	1	MDS.ALL.MEAN	4
b35a03c0-445e-4ca9-a383-9c1ab22a845f	0	0.60713	0.332316666666667	0.27638	0.49494	0.427691666666667	1	MDS.ALL.MEAN	5
b365337c-39ca-42d1-967a-7d51550ba13e	0	0.349436666666667	0.353637331492541	0.23344	0.74418	0.420173499539802	1	MDS.ALL.MEAN	15
b36fac7d-0961-44e9-9cec-ffd9c80651e7	0	0.487	0.540225	0.6114	0.90246	0.63527125	1	MDS.ALL.MEAN	0
b3836781-d1e7-4d00-be27-e3240695d3d2	1	0.948778518518519	0.962665202374242	0.97706	0.99366	0.97054093022319	1	MDS.ALL.MEAN	12.25
b39fd37b-919d-44c6-9be5-862749169046	0	0.13452	0.36458	0.29474	0.3298	0.28091	1	MDS.ALL.MEAN	6
b4b0028f-bd8e-4e25-8da2-64252f48c827	1	0.761664	0.697012	0.91808	0.962	0.834689	1	MDS.ALL.MEAN	11
b4fea8c3-1f44-4020-8ca2-46c478ce6c3b	0	0.33124	0.28408	0.6056	0.9358	0.53918	1	MDS.ALL.MEAN	21
b541c2be-7005-404d-af94-0e13de467e6d	0	0.272966666666667	0.5504	0.25036	0.18326	0.314246666666667	1	MDS.ALL.MEAN	6
b5d300e5-4397-4f24-ab97-6ae76a3c956b	1	0.6037149	0.8793132	0.97236	0.99548	0.862717025	1	MDS.ALL.MEAN	18
b6b04cba-5ae9-4da3-bcab-135df88e0f56	1	0.477710909090909	0.673658181818182	0.71944	0.84838	0.679797272727273	1	MDS.ALL.MEAN	13
b72761a5-1b95-4a71-bf37-4d3364e07bd7	0	0.554552592592593	0.380324444444444	0.89584	0.82558	0.664074259259259	1	MDS.ALL.MEAN	1
b78c0046-9026-4f26-b88b-52ac26fb2d67	0	0.53206	0.67028	0.67936	0.62848	0.627545	1	MDS.ALL.MEAN	0
b7d23036-b895-498c-b16b-8af848719df6	0	0.511546666666667	0.847311515151515	0.99584	0.97888	0.833394545454545	1	MDS.ALL.MEAN	11
b82fc368-85c8-42a6-ba6a-bbc4b5b078df	0	0.58864	0.475793333333333	0.08156	0.87526	0.505313333333333	1	MDS.ALL.MEAN	4
b98aa2c1-450d-45f9-be5d-e1dc022f354f	0	0.49678	0.23316	0.08358	0.25368	0.2668	1	MDS.ALL.MEAN	4
b9fc5905-a423-41be-b526-a5dcf02ade42	1	0.273802222222222	0.635048888888889	0.9752	0.94536	0.707352777777778	1	MDS.ALL.MEAN	14
ba57aa62-a034-4ffb-ab2b-2d2c3173ff08	0	0.29624	0.353105714285714	0.39132	0.51546	0.389031428571429	1	MDS.ALL.MEAN	1
bb906c92-0363-47f2-9ecc-ca5588df5c7b	0	0.62811	0.36961	0.73218	0.55952	0.572355	1	MDS.ALL.MEAN	7
bc1dab86-f8d0-457a-9031-731b1f1e7f7f	0	0.539763333333333	0.354056666666667	0.33528	0.41898	0.41202	1	MDS.ALL.MEAN	0
bc384b14-4e8b-40db-8e24-09250d446589	0	0.408028	0.575212	0.95754	0.9734	0.728545	1	MDS.ALL.MEAN	1
bc53f23e-bf00-402d-93ed-3030cc15b582	1	0.694637777777778	0.652863333333333	0.9856	0.96796	0.825265277777778	1	MDS.ALL.MEAN	4
bc6d79c1-6f9b-45fe-bf31-9f44d1d4eec9	0	0.408973333333333	0.3269	0.70996	0.6149	0.515183333333333	1	MDS.ALL.MEAN	0
bce9fbbb-5634-4924-9eed-4312ca868857	1	0.73256	0.964365	0.99464	0.90826	0.89995625	1	MDS.ALL.MEAN	33
bcf4bc65-2c88-4869-998e-43fcc93108ae	0	0.571452727272727	0.303765454545455	0.93566	0.81788	0.657189545454546	1	MDS.ALL.MEAN	24
be0e3c5f-e290-44a3-968b-2604d2603f65	1	0.64252	0.645607977910486	0.93364	0.48534	0.676776994477622	1	MDS.ALL.MEAN	38
beb80def-8dab-4210-9513-61094cf83019	1	0.478373333333333	0.737053333333333	0.98516	0.8619	0.765621666666667	1	MDS.ALL.MEAN	15
bedef114-546f-4f05-94fd-6ac3cda67929	0	0.24164	0.27304	0.62136	0.1304	0.31661	1	MDS.ALL.MEAN	5
bf5e4f56-33b1-4f68-a52a-3ad1d583c01d	1	0.63744	0.39627	0.8736	0.09606	0.5008425	1	MDS.ALL.MEAN	7
bf8a9d17-f9d5-4403-9978-759aa4395944	0	0.0865333333333333	0.414496666666667	0.30828	0.83212	0.4103575	1	MDS.ALL.MEAN	2
bfc55fc2-f448-4915-a5e6-62b66c706b0a	1	0.586625714285714	0.482062857142857	0.99518	0.8668	0.732667142857143	1	MDS.ALL.MEAN	11
bfc6a0de-b8d7-4b3c-b903-2acc04175df5	0	0.13222	0.21221	0.3347	0.29058	0.2424275	1	MDS.ALL.MEAN	0
c0007a09-cab8-4213-b52d-1dbe5084052d	0	0.586854285714286	0.490537142857143	0.61018	0.8114	0.624742857142857	1	MDS.ALL.MEAN	5
c120e110-9851-4ea5-a4f8-549484489ad1	0	0.741746666666667	0.517673333333333	0.6522	0.77754	0.67229	1	MDS.ALL.MEAN	0
c17589b0-3d47-427c-b1cd-1399cfd21182	0	0.77356	0.48102	0.43382	0.36024	0.51216	1	MDS.ALL.MEAN	0
c176f58b-4a47-410b-b490-a7a181cb1033	0	0.35039	0.443766666666667	0.52178	0.98394	0.574969166666667	1	MDS.ALL.MEAN	6
c1e900ca-cfe6-4873-9212-0b49b9797e7b	0	0.3394	0.49781	0.48766	0.76516	0.5225075	1	MDS.ALL.MEAN	6
c4ddc954-095c-4620-9eec-2dc8e11dfa76	0	0.477826666666667	0.447766666666667	0.43014	0.70574	0.515368333333334	1	MDS.ALL.MEAN	0
c52f272a-728f-4c68-ab52-7f86162ea8b8	1	0.24206	0.51166	0.62282	0.23902	0.40389	1	MDS.ALL.MEAN	3
c572fd93-61de-46dc-9a7f-f41a20a1c475	1	0.757888333333333	0.818123333333333	0.8366	0.96706	0.844917916666666	1	MDS.ALL.MEAN	9
c6548713-d5a1-4704-b2b9-200ce72603b4	0	0.781426666666667	0.576058787878788	0.91678	0.7475	0.755441363636364	1	MDS.ALL.MEAN	2
c6c9d080-a615-48f5-861c-b961ab95d706	0	0.1483	0.450436666666667	0.49408	0.60092	0.423434166666667	1	MDS.ALL.MEAN	0
c6d662c2-5af8-4781-bb68-d99162d9d1fa	1	0.634390720720721	0.936255711612209	0.99714	0.95766	0.881361608083232	1	MDS.ALL.MEAN	16.5
c7077543-6171-41db-a929-30e9355fc378	0	0.322923333333333	0.38638	0.77786	0.4656	0.488190833333333	1	MDS.ALL.MEAN	0
c7cdf9f7-0c93-4e13-a8fe-d4ad66404e25	1	0.695386666666667	0.561971111111111	0.95758	0.75132	0.741564444444444	1	MDS.ALL.MEAN	27
c8e74e3d-9e98-474d-9916-49adb9ad9033	1	0.575146666666667	0.86744	0.72222	0.68188	0.711671666666667	1	MDS.ALL.MEAN	5
ca1061c9-4bd4-4af7-9ba7-bbbc93fe9e68	1	0.9622075	0.848845	0.97688	0.9114	0.924833125	1	MDS.ALL.MEAN	23
cb314fc9-09e5-47fa-a867-59f6629f8664	0	0.31977	0.28707	0.2287	0.59282	0.35709	1	MDS.ALL.MEAN	6
cb3fafc6-b4d3-479b-8a2d-f5f037b96420	1	0.741373575129534	0.719909637305699	0.99444	0.98614	0.860465803108808	1	MDS.ALL.MEAN	20.5
cbc1d177-1165-498d-86b3-077930720531	0	0.421306666666667	0.304226666666667	0.52018	0.81218	0.514473333333333	1	MDS.ALL.MEAN	10
cc116437-ee86-4ae9-8060-6f1444b57570	0	0.17747	0.20926	0.14736	0.83338	0.3418675	1	MDS.ALL.MEAN	19
cc155b55-49c8-4b15-a905-2e5e4546d1b7	0	0.38958	0.325826666666667	0.16086	0.58584	0.365526666666667	1	MDS.ALL.MEAN	10
cc1d7dc0-a029-4463-86d1-355facf4737f	0	0.05104	0.28944	0.69152	0.4318	0.36595	1	MDS.ALL.MEAN	2
cc3f7939-2b0a-41ea-a726-74b2585ca104	0	0.4238	0.6053	0.51652	0.70778	0.56335	1	MDS.ALL.MEAN	4
cd769996-6281-44b2-b36b-f0eeb94fa0a5	1	0.691820346820809	0.54505225433526	0.99774	0.97654	0.802788150289017	1	MDS.ALL.MEAN	9.66666666666667
cd970c0a-5414-4a79-8778-9ecd7c377584	0	0.66172	0.75388375	0.7274	0.95618	0.7747959375	1	MDS.ALL.MEAN	2
cdba028b-d612-4e3c-a171-94cc8395acfa	0	0.439196153846154	0.351168461538462	0.72928	0.58978	0.527356153846154	1	MDS.ALL.MEAN	1
cde001b7-c3f1-4b31-a2a1-049a1bc3f8f5	1	0.56258	0.21512	0.89632	0.86128	0.633825	1	MDS.ALL.MEAN	4
ce0433d3-cc03-4491-8fd4-58a39dd6ff35	0	0.04672	0.14084	0.65006	0.22476	0.265595	1	MDS.ALL.MEAN	5
cec326d8-383b-49ca-bf53-cb0c990df1f0	0	0.20244	0.502566666666667	0.32646	0.72122	0.438171666666667	1	MDS.ALL.MEAN	0
cf88113b-43d8-430d-a078-e1eb4540527e	0	0.314106666666667	0.591126666666667	0.6366	0.80834	0.587543333333334	1	MDS.ALL.MEAN	0
d0649085-219c-4bc0-a242-4a4b243730cf	0	0.40701	0.37901	0.94398	0.64912	0.59478	1	MDS.ALL.MEAN	5
d08cc1ef-4a7c-48a8-b0ab-bff913a7c243	0	0.798765	0.331121666666667	0.48006	0.85756	0.616876666666667	1	MDS.ALL.MEAN	7
d19cb2d6-71dd-4b9f-97a7-f2dc355958f2	1	0.610304	0.492372	0.8508	0.95804	0.727879	1	MDS.ALL.MEAN	16
d20eb8d7-37cb-4224-9117-410733a433d5	1	0.41583	0.50937	0.30432	0.5209	0.437605	1	MDS.ALL.MEAN	11
d41844ca-2d15-45e9-a161-c6bf17ed0d27	1	0.88613	0.98551	0.987	0.8678	0.93161	1	MDS.ALL.MEAN	18
d41cc881-9477-403a-92dd-e78f59cb5aa0	0	0.735393333333333	0.512343333333333	0.6672	0.86436	0.694824166666667	1	MDS.ALL.MEAN	7
d4b82747-1256-438d-8705-2ee63b33a438	0	0.667726666666667	0.336073333333333	0.74858	0.95118	0.67589	1	MDS.ALL.MEAN	4
d4cce584-06ca-4baa-8e29-c571eaffbd02	0	0.60244	0.57896	0.34054	0.93396	0.613975	1	MDS.ALL.MEAN	8
d4ea550a-172e-4a63-a4a2-6759370119d4	0	0.324445	0.25839	0.43394	0.66138	0.41953875	1	MDS.ALL.MEAN	5
d515ff73-3a26-4f4a-acfa-6f9b2393b6a3	0	0.766806	0.844244	0.8512	0.60702	0.7673175	1	MDS.ALL.MEAN	5
d55784f6-d261-4d28-8a47-c0e39c4d8b41	1	0.42659	0.62981	0.90128	0.69606	0.663435	1	MDS.ALL.MEAN	13
d5beac9a-bfeb-4289-843d-be317b5e9f9a	0	0.70555	0.46838	0.82046	0.79342	0.6969525	1	MDS.ALL.MEAN	6
d7956523-80fc-4cb4-80e1-8ae5cceabc7b	1	0.663693333333333	0.7184	0.94628	0.93272	0.815273333333333	1	MDS.ALL.MEAN	4
d7d6f17b-3fb3-43c0-af64-65203eac196f	0	0.56039619047619	0.497400952380952	0.59454	0.92202	0.643589285714286	1	MDS.ALL.MEAN	4
d81ab8b8-fbcc-428f-ba38-a185fa8365ec	1	0.858497777777778	0.934405777777778	0.99708	0.93784	0.931955888888889	1	MDS.ALL.MEAN	8
d81b0d21-aafe-4bc6-a6ac-d108c1206d5f	0	0.67926	0.76758	0.10604	0.55018	0.525765	1	MDS.ALL.MEAN	5
d8c85d87-db32-47ab-9f53-bf1af8c3a6ba	0	0.40566	0.28308	0.612	0.76456	0.516325	1	MDS.ALL.MEAN	5
da3c3ff5-2ddd-41f7-ace9-4d231880c9cc	1	0.6286	0.643448	0.9858	0.85986	0.779427	1	MDS.ALL.MEAN	15
dacd2d5f-d133-4c09-9dc3-b3dddc9a426d	1	0.665629130434783	0.771251304347826	0.89156	0.96894	0.824345108695652	1	MDS.ALL.MEAN	5
db456b7a-34d7-4055-896a-73b8096dd756	0	0.70954	0.545266666666667	0.31516	0.4396	0.502391666666667	1	MDS.ALL.MEAN	2
dbf66348-3c90-4aba-a621-a1edb092d8e3	0	0.116726666666667	0.13834	0.86822	0.24726	0.342636666666667	1	MDS.ALL.MEAN	2
dc0bcf7b-8bb4-45db-9833-8db974753366	0	0.380033333333333	0.125893333333333	0.74716	0.74162	0.498676666666666	1	MDS.ALL.MEAN	2
dc2a9c97-96e5-4461-98a6-8c5aa888a14c	0	0.12628	0.71474	0.18326	0.64992	0.41855	1	MDS.ALL.MEAN	1
dd0659ef-2504-480b-8a48-e3fdc2df7974	0	0.556461875	0.46241625	0.65026	0.84656	0.62892453125	1	MDS.ALL.MEAN	21
dd067f25-336a-47f3-9122-08c31a1c0afe	1	0.26941	0.58578	0.97034	0.9371	0.6906575	1	MDS.ALL.MEAN	36
dd1a6829-c4d8-4c71-83fd-03161411fadf	0	0.49027	0.30652	0.41056	0.61782	0.4562925	1	MDS.ALL.MEAN	10
de288811-ecf6-476e-8220-0c9c971b7edd	0	0.435686666666667	0.214566666666667	0.95592	0.5728	0.544743333333333	1	MDS.ALL.MEAN	0
e0e5b57b-5ea4-4d57-ac51-acef6d838ec2	0	0.255485	0.548615	0.24904	0.47808	0.382805	1	MDS.ALL.MEAN	0
e24901df-03a6-4c94-9b32-41e815d2a6df	1	0.94066	0.645607977910486	0.9988	0.98196	0.891756994477622	1	MDS.ALL.MEAN	5
e2d5bbbb-e1a8-47b2-8789-e12b23b6b244	0	0.478115	0.40682	0.18604	0.70866	0.44490875	1	MDS.ALL.MEAN	5
e2f53a6e-aa4c-481b-b4e3-c06468aea61b	1	0.945957777777778	0.738347540829213	0.95276	0.9442	0.895316329651748	1	MDS.ALL.MEAN	2
e46b17c3-36ba-4de6-b0b5-0bea7814ce78	0	0.495595769230769	0.695029615384615	0.7591	0.97828	0.732001346153846	1	MDS.ALL.MEAN	2
e4793747-dfca-4690-bfac-0fca86f40837	1	0.514829417865888	0.763936595716157	0.97634	0.98094	0.809011503395511	1	MDS.ALL.MEAN	9
e5465719-b5fb-4d6f-87f9-90c9b91cc1f0	0	0.284201111111111	0.464102222222222	0.82718	0.9389	0.628595833333333	1	MDS.ALL.MEAN	2
e5bb566a-9f26-496f-89be-f940162a536c	1	0.659216	0.748468	0.98814	0.9791	0.843731	1	MDS.ALL.MEAN	4
e63fedb9-8710-4bfb-8495-2f334ce70fbf	0	0.540206666666667	0.458613333333333	0.27428	0.4583	0.43285	1	MDS.ALL.MEAN	7
e64e63da-3abf-40e5-8359-9b15b0db440a	0	0.13874	0.131465	0.88384	0.85466	0.50217625	1	MDS.ALL.MEAN	6
e7045566-3b35-4466-9328-d98e6798d6c2	1	0.6877716	0.6590248	0.90134	0.94336	0.7978741	1	MDS.ALL.MEAN	20
e747d437-6fd3-406b-9477-8579a5658525	0	0.58909	0.643536666666667	0.81688	0.95242	0.750481666666667	1	MDS.ALL.MEAN	6
ea03d1ff-a07c-4917-899d-8679f863101e	0	0.14982	0.34456	0.1259	0.82144	0.36043	1	MDS.ALL.MEAN	4
ea4c2d74-4b41-45db-8d11-620bbf4dd601	1	0.433545	0.656715	0.98798	0.7884	0.71666	1	MDS.ALL.MEAN	16
eb0e8e58-7c7f-4f8d-8f24-4a62167b3d1f	0	0.340683333333333	0.32035	0.7313	0.44814	0.460118333333333	1	MDS.ALL.MEAN	1
eb7eede9-58ee-411e-92cc-3fdec74bc7b0	1	0.648863333333333	0.747966666666667	0.85454	0.97646	0.8069575	1	MDS.ALL.MEAN	37
ebfa1ce3-9993-4188-a531-3ba017c7b9ba	0	0.519606666666667	0.314126666666667	0.49996	0.98744	0.580283333333333	1	MDS.ALL.MEAN	6
ec7629bd-672d-46da-a993-bfc2335e0093	0	0.351013333333333	0.35366	0.31912	0.66486	0.422163333333333	1	MDS.ALL.MEAN	9
ec822b07-4b4b-4117-9f7d-7e92e0fee1d3	1	0.63836	0.72286	0.9427	0.96584	0.81744	1	MDS.ALL.MEAN	4
ed54c38c-3688-4ea3-a9d9-db0d1c5e0e35	0	0.242024	0.24836	0.44964	0.75674	0.424191	1	MDS.ALL.MEAN	1
edabf0ed-e6b3-43dc-a271-7b35b683e96a	1	0.699461739130435	0.894300869565217	0.96846	0.95786	0.880020652173913	1	MDS.ALL.MEAN	16
edc7ac07-0c33-4954-9d2d-6862c52398ec	1	0.604906153846154	0.656327692307692	0.96028	0.97378	0.798823461538462	1	MDS.ALL.MEAN	16
edf2bd5f-b185-4a82-997e-6ac080d5eb04	0	0.27384	0.45113	0.09394	0.24468	0.2658975	1	MDS.ALL.MEAN	0
edfab0c7-6bd1-424e-b459-6417c5a726fe	1	0.763424054054054	0.722955135135135	0.98912	0.96712	0.860654797297297	1	MDS.ALL.MEAN	5
ee8b704b-5930-4fd8-aa15-058986e26254	0	0.17514	0.3639	0.11438	0.58758	0.31025	1	MDS.ALL.MEAN	6
eea2bc0d-e013-4def-b184-8f153023c890	1	0.774111111111111	0.712686666666667	0.91072	0.8883	0.821454444444444	1	MDS.ALL.MEAN	19
eeaa71a5-2726-4fd2-9e3e-facba9e0d648	0	0.39764	0.294393333333333	0.19256	0.69836	0.395738333333333	1	MDS.ALL.MEAN	3
eeb6fa00-57ef-460b-8b1a-ec65fd79ba2c	0	0.606372	0.596944	0.42404	0.72776	0.588779	1	MDS.ALL.MEAN	10
ef281d10-9a48-4033-b25b-6873caf37cef	0	0.302112	0.484328	0.60676	0.5217	0.478725	1	MDS.ALL.MEAN	5
ef3f0c87-fe38-401b-ba53-b2e78a3b4a0b	0	0.3362	0.5565	0.26274	0.55978	0.428805	1	MDS.ALL.MEAN	9
ef4587be-fdf8-4198-bb20-0c67c58187a5	1	0.444444615384615	0.632411538461538	0.93534	0.84768	0.714969038461538	1	MDS.ALL.MEAN	5
ef4d1e5f-eb30-4bf0-8a2b-9d2c857a35b6	0	0.130722857142857	0.176251428571429	0.22454	0.34154	0.218263571428572	1	MDS.ALL.MEAN	7
f165226a-61dc-4f78-9903-d42f08b24a7a	1	0.738302857142857	0.606037142857143	0.99576	0.8311	0.7928	1	MDS.ALL.MEAN	13.5
f1c73cc2-bd2b-45eb-a692-62e2bca6fe0e	0	0.6824	0.545873333333333	0.61806	0.48986	0.584048333333333	1	MDS.ALL.MEAN	21
f23015b6-efd4-4d84-b28d-e4edb7ca7800	0	0.333091666666667	0.45052	0.95054	0.70408	0.609557916666667	1	MDS.ALL.MEAN	9
f369c8cf-3be9-493e-a62d-2b6fc2fa9616	1	0.838013076923077	0.864578846153846	0.93472	0.98178	0.904772980769231	1	MDS.ALL.MEAN	7
f4161d1c-26ba-40e7-98f6-a769a7b54a96	0	0.439653333333333	0.342315992636829	0.16574	0.19616	0.28596733149254	1	MDS.ALL.MEAN	8
f690974e-8179-4564-ab89-1302590861c4	1	0.6133512	0.8068584	0.97644	0.94336	0.8350024	1	MDS.ALL.MEAN	13
f722e7f0-a402-4eb5-a7bd-78a8255ae860	0	0.20532	0.14795	0.0987	0.22924	0.1703025	1	MDS.ALL.MEAN	4
f7f4a294-3757-45ab-8d75-94e3b06e844f	1	0.913904	0.902208	0.86092	0.88158	0.889653	1	MDS.ALL.MEAN	12
f87dbecf-5af7-4645-b2f0-fd0a2707f0f9	0	0.764878181818182	0.69244	0.95514	0.94904	0.840374545454545	1	MDS.ALL.MEAN	2
f8922040-f2bf-4a31-ac26-d78bef4e7cab	1	0.74754	0.95152	0.9803	0.41398	0.773335	1	MDS.ALL.MEAN	12
f8f278e6-b2f0-458b-a27e-a03a1f533aa4	0	0.07504	0.28822	0.19986	0.21788	0.19525	1	MDS.ALL.MEAN	9
f94aa52d-198a-471f-9d5a-a8d890cf92e0	1	0.8336	0.40356	0.82638	0.89874	0.74057	1	MDS.ALL.MEAN	32
f9687dbb-7bf1-444d-afb3-9cf6e632fcf2	1	0.754435294117647	0.762277647058824	0.96948	0.9467	0.858223235294118	1	MDS.ALL.MEAN	6
f96e1363-ff49-4103-89f9-01c87b5cbffc	1	0.320668571428571	0.569568571428571	0.9778	0.8723	0.685084285714285	1	MDS.ALL.MEAN	2
fa735991-ec53-4763-9fa1-2fb499e3efcb	1	0.805947804878049	0.736642926829268	0.8855	0.97624	0.851082682926829	1	MDS.ALL.MEAN	10
faa157d8-f37e-49aa-8d49-a431a67b2496	1	0.598005	0.398415	0.98916	0.82294	0.70213	1	MDS.ALL.MEAN	28
faa727d6-4756-46cc-b8b4-a1c6511f6ab2	0	0.4452	0.526296666666667	0.62424	0.68226	0.569499166666667	1	MDS.ALL.MEAN	10
faeab8f9-5e6b-48ef-8e87-3cc7e6da3e5f	1	0.805256	0.645607977910486	0.99336	0.94824	0.848115994477622	1	MDS.ALL.MEAN	14.5
fb58df40-face-4aef-98eb-ca727dab3464	1	0.947252222222222	0.943258888888889	0.98492	0.91166	0.946772777777778	1	MDS.ALL.MEAN	9.5
fbc794ae-e487-4531-8f2b-7c4d2f29d302	0	0.65416	0.36313	0.53498	0.63086	0.5457825	1	MDS.ALL.MEAN	7
fd102187-ada4-4f0b-8179-80a976b6849b	0	0.360961818181818	0.547483636363636	0.81918	0.6361	0.590931363636363	1	MDS.ALL.MEAN	24
fd8938df-cccd-4cbe-b7cf-fa7102147481	0	0.504736401529637	0.341015	0.3217	0.8406	0.502012850382409	1	MDS.ALL.MEAN	1
fd90f699-307a-477e-b888-d3676279e0de	0	0.12106	0.15776	0.25916	0.51698	0.26374	1	MDS.ALL.MEAN	3
fdb35bb1-f26b-48c8-bac0-d2003925bdf0	0	0.48216	0.479353333333333	0.66778	0.4409	0.517548333333333	1	MDS.ALL.MEAN	2
fe06a93f-9312-446f-8dda-17deadbfc82a	0	0.291633333333333	0.127933333333333	0.13744	0.64106	0.299516666666666	1	MDS.ALL.MEAN	10
fe416e86-d629-4c62-b6cc-973b86f25207	0	0.65124	0.332873333333333	0.54502	0.81388	0.585753333333333	1	MDS.ALL.MEAN	7
fef60a3b-a38c-4ac1-8018-efdeb0fe3222	0	0.449896666666667	0.310936666666667	0.24338	0.60856	0.403193333333334	1	MDS.ALL.MEAN	9
ff0167f8-5802-4dc1-8932-877a698eb0be	0	0.74008	0.23076	0.60648	0.64398	0.555325	1	MDS.ALL.MEAN	14
ff87c0f8-227e-4f76-be46-c65e23653deb	0	0.7132475	0.46172875	0.51502	0.46572	0.5389290625	1	MDS.ALL.MEAN	9
01de0326-8f1c-4299-9307-76febd5a3161	0	0.779283333333333	0.444166666666667	0.31194	0.93064	0.6165075	2	MDS.ALL.MEAN	12
02bb6e94-69c8-41c7-a85f-618624d7b5d5	0	0.714065	0.48136	0.4551	0.71772	0.59206125	2	MDS.ALL.MEAN	5
030d48aa-0bbc-423a-a10c-f9694da25f33	0	0.501173333333333	0.20716	0.2745	0.52762	0.377613333333333	2	MDS.ALL.MEAN	4
03eba1ac-46ec-45a8-9321-2d5b80bf3a32	0	0.0367466666666667	0.59982	0.24266	0.89386	0.443271666666667	2	MDS.ALL.MEAN	5
03f2d1c6-683f-4b8e-8ba9-7cb7ed5e46da	0	0.31267	0.541966666666667	0.66972	0.25798	0.445584166666667	2	MDS.ALL.MEAN	0
040ea274-f30e-48a2-932d-c8278bc0a60f	1	0.62733	0.402	0.88428	0.61646	0.6325175	2	MDS.ALL.MEAN	6
05d4e71a-c792-4549-8ec7-6a7dc355a1bd	1	0.912785	0.67164	0.89284	0.95572	0.85824625	2	MDS.ALL.MEAN	15
075e065a-ee03-49ca-9ce1-f68749809e2d	1	0.711756114285714	0.896787254728008	0.9871	0.98188	0.894380842253431	2	MDS.ALL.MEAN	4
07c2702c-c2f8-4d90-917a-8dbbb4bf2899	1	0.747445333333333	0.580006877192982	0.95338	0.98474	0.816393052631579	2	MDS.ALL.MEAN	21.8
083da88e-934e-40cc-b60e-13d671fb8c37	0	0.72628	0.26858	0.3293	0.63534	0.489875	2	MDS.ALL.MEAN	7
08464e37-e976-4356-922e-915e04ba00f8	0	0.416806666666667	0.498633333333333	0.12154	0.61064	0.411905	2	MDS.ALL.MEAN	8
085d3a29-27eb-4aea-916f-723989b56763	1	0.35464	0.4368	0.66024	0.31742	0.442275	2	MDS.ALL.MEAN	9
09592ab5-605a-4df2-8fec-d21b63f542c7	0	0.753170666666667	0.542412	0.78044	0.92032	0.749085666666667	2	MDS.ALL.MEAN	4
0a4662b0-9ee3-4029-af85-7e342cb87810	1	0.38599	0.643928262900231	0.99184	0.984	0.751439565725058	2	MDS.ALL.MEAN	13.3333333333333
0a623a36-ea3e-4557-9579-ae960c77f4d7	0	0.303253	0.419806	0.67406	0.28154	0.41966475	2	MDS.ALL.MEAN	3
0bc051fe-d863-4e20-8fb9-cc899bf3b072	1	0.56633	0.66553	0.8783	0.9428	0.76324	2	MDS.ALL.MEAN	28
0c618056-a00a-4d3f-90af-76574fce3cff	0	0.468253333333333	0.567053333333333	0.35618	0.31342	0.426226666666666	2	MDS.ALL.MEAN	4
0c9ae5ab-4f7a-4339-b6cf-f4e35e2558d0	0	0.0498133333333333	0.358126666666667	0.32474	0.03268	0.19134	2	MDS.ALL.MEAN	0
0caf9f7e-f3a1-4fcd-891d-ae6ffcdf61fd	1	0.691759649122807	0.597955438596491	0.93164	0.95504	0.794098771929824	2	MDS.ALL.MEAN	17.3333333333333
0cd15828-8c34-40f3-90cd-88aad2307628	0	0.35289	0.491203333333333	0.34818	0.30724	0.374878333333333	2	MDS.ALL.MEAN	3
0d089b7f-84dd-4bd5-b3ec-f10b11d2107c	0	0.80897	0.37207	0.63672	0.89746	0.678805	2	MDS.ALL.MEAN	0
0d17e3b4-aa93-428d-b0b8-c4526cb34003	0	0.14512	0.20682	0.46804	0.6446	0.366145	2	MDS.ALL.MEAN	1
0da99328-71be-4d6a-862e-ac58f58b90be	0	0.491453333333333	0.343733333333333	0.58364	0.6467	0.516381666666667	2	MDS.ALL.MEAN	1
0e3a3e5e-5566-4857-9ff7-3e142c29a5cf	0	0.622813333333333	0.307643333333333	0.36898	0.76974	0.517294166666666	2	MDS.ALL.MEAN	1
0f61f782-e71c-4096-b2ba-b281896bd434	0	0.4412	0.265993333333333	0.96162	0.76348	0.608073333333333	2	MDS.ALL.MEAN	2
0fa09de8-9c0d-4859-894f-d85f6e5e583e	0	0.177926666666667	0.276016666666667	0.33128	0.44906	0.308570833333334	2	MDS.ALL.MEAN	14
0fb2371f-2456-430e-a9a4-f0cfba39ae30	1	0.280515	0.530469	0.85278	0.91552	0.644821	2	MDS.ALL.MEAN	30
10254517-055e-4a85-b07d-aadcaee16eda	1	0.785064	0.547536	0.80674	0.73086	0.71755	2	MDS.ALL.MEAN	9
1120a72b-37ee-4a31-a036-9778165a5bf6	0	0.188351111111111	0.392446666666667	0.1742	0.18648	0.235369444444444	2	MDS.ALL.MEAN	5
112647be-a82d-4a91-aac0-7e0009c89f31	1	0.315371111111111	0.531868888888889	0.5593	0.9392	0.586435	2	MDS.ALL.MEAN	7
1150f0bf-7c14-4633-afad-022ddcd50cef	0	0.1069	0.25704	0.58812	0.72562	0.41942	2	MDS.ALL.MEAN	8
1277ffa7-6209-446b-9b9c-8e3fa4167c7b	0	0.25148	0.36986	0.87912	0.8067	0.57679	2	MDS.ALL.MEAN	0
133ea6ff-40f4-4476-907e-f0d4170266ce	1	0.7415025	0.7384225	0.95096	0.9517	0.84564625	2	MDS.ALL.MEAN	18
13b0f9d1-8ed3-4e65-bdb3-b2db5d16f92a	0	0.286805	0.593385	0.86618	0.33666	0.5207575	2	MDS.ALL.MEAN	1
14a539b0-3726-4904-9937-3639e6ef89c0	0	0.643046666666667	0.41296	0.04734	0.25824	0.340396666666667	2	MDS.ALL.MEAN	1
150afcae-0821-48d0-80c4-4106fca6a615	0	0.06606	0.38248	0.85824	0.19864	0.376355	2	MDS.ALL.MEAN	28
153b35bc-568c-4da0-a5f9-751d9fa2b93d	0	0.397153913043478	0.401828695652174	0.69054	0.88104	0.592640652173913	2	MDS.ALL.MEAN	18
15cd9496-900a-44bb-948b-12a24b101615	1	0.777066220095694	0.631530526315789	0.97312	0.9881	0.842454186602871	2	MDS.ALL.MEAN	7
15f3fcdc-93e4-402f-8526-72e06ace8419	1	0.626555294117647	0.527285882352941	0.93328	0.96756	0.763670294117647	2	MDS.ALL.MEAN	15
1624de72-40c9-4440-825d-e3c650abc25c	0	0.02376	0.40604	0.74806	0.57096	0.437205	2	MDS.ALL.MEAN	2
164d983f-0316-42ab-ae64-2a554ccae23c	0	0.0281	0.6252	0.16924	0.19872	0.255315	2	MDS.ALL.MEAN	1
16e88ad7-d8ea-4bb4-ad8e-f3dcb9a258bd	1	0.699089090909091	0.788487272727273	0.8466	0.97934	0.828379090909091	2	MDS.ALL.MEAN	5
179eda15-daea-426f-bf5f-a909688bcdde	1	0.895	0.7272	0.96068	0.17278	0.688915	2	MDS.ALL.MEAN	21
19c1a749-8da8-4a32-b30e-89a844e14b79	0	0.22156	0.268673333333333	0.82592	0.7944	0.527638333333333	2	MDS.ALL.MEAN	0
1a2fd9e0-5e4e-4e4b-97aa-6718196bf510	1	0.709431428571429	0.821374285714286	0.76206	0.70622	0.749771428571429	2	MDS.ALL.MEAN	23
1a347526-7fd8-4ff1-91ad-081e2888b6de	0	0.47044	0.40748	0.26128	0.60988	0.43727	2	MDS.ALL.MEAN	8
1b660ba9-e247-46d5-a145-35703a04299d	0	0.543266666666667	0.492656666666667	0.39474	0.64228	0.518235833333333	2	MDS.ALL.MEAN	8
1bbf0602-3e76-413e-9261-0a0804c2060d	0	0.573251666666667	0.54974	0.23342	0.55622	0.478157916666667	2	MDS.ALL.MEAN	4
1bc4e225-7dd2-439a-8546-e66ebd98a4f0	0	0.159426666666667	0.372411111111111	0.65848	0.47062	0.415234444444444	2	MDS.ALL.MEAN	4
1c10a5d2-ebff-4d88-b54d-5aef49de4b6e	1	0.555046206896552	0.484906896551724	0.92834	0.8689	0.709298275862069	2	MDS.ALL.MEAN	25
1cce909d-d703-45ba-adbb-cf464c381620	0	0.726753333333333	0.707593333333333	0.71426	0.70438	0.713246666666666	2	MDS.ALL.MEAN	20
1d46bacf-a194-4d50-aa15-05dbcb7e754b	0	0.755733333333333	0.456553333333333	0.18734	0.237	0.409156666666667	2	MDS.ALL.MEAN	3
1d7e6ef7-775e-4e68-a974-cc143c204335	0	0.3012	0.27326	0.54292	0.49608	0.403365	2	MDS.ALL.MEAN	19
1ddac747-dec2-446d-b1a4-f0070bbc743b	1	0.471281538461538	0.567414358974359	0.88882	0.9716	0.724778974358974	2	MDS.ALL.MEAN	10
1e0888df-7059-4fab-9dd7-b0b6616442e6	1	0.706675	0.546492	0.85334	0.95888	0.76634675	2	MDS.ALL.MEAN	15
1e39975b-18d1-4414-8275-2d4a5f7e035c	0	0.362182222222222	0.45276	0.32088	0.97496	0.527695555555555	2	MDS.ALL.MEAN	7
1f2644c9-0117-4783-baad-974042878869	1	0.63864	0.29252	0.89962	0.87884	0.677405	2	MDS.ALL.MEAN	18
1ff805eb-4e96-4d64-b7a4-cc54aaddf2d6	1	0.864386081081081	0.811199797297297	0.9907	0.9838	0.912521469594594	2	MDS.ALL.MEAN	21.3333333333333
207a524b-9965-4366-bc4d-40009d081872	0	0.13898	0.04704	0.59306	0.72998	0.377265	2	MDS.ALL.MEAN	2
20b7b674-39e1-4a73-b4a8-8d9da92cbb93	0	0.668033333333333	0.529693333333333	0.43892	0.84898	0.621406666666666	2	MDS.ALL.MEAN	0
20c3c767-0c89-4235-99a5-e2816dfc3037	0	0.273006666666667	0.29764	0.6241	0.817	0.502936666666667	2	MDS.ALL.MEAN	5
20e7103c-69c3-497d-a533-188e199d2286	0	0.23854	0.09286	0.4253	0.43318	0.29747	2	MDS.ALL.MEAN	3
214d0161-a5cb-4ddd-a285-c29a6a07fe3e	0	0.4069	0.29894	0.69946	0.4039	0.4523	2	MDS.ALL.MEAN	2
2171dbeb-adc5-40f3-8f75-526bad06a6c2	0	0.0481066666666667	0.312753333333333	0.3938	0.82458	0.39481	2	MDS.ALL.MEAN	3
217dc372-85f6-4eed-92d0-c80baae6af6d	1	0.717544210526316	0.696636842105263	0.9895	0.92734	0.832755263157895	2	MDS.ALL.MEAN	11
21a71204-0893-4c88-b6e3-8f101a25268c	1	0.63868594795539	0.756459112693313	0.97936	0.9973	0.842951265162176	2	MDS.ALL.MEAN	8.6
21e419bc-76c7-4350-8fc4-cc2231a10c3c	0	0.2928	0.36644	0.4994	0.65846	0.454275	2	MDS.ALL.MEAN	5
227dc3c0-f313-4ef9-9807-984180a38c05	0	0.314815	0.19669	0.53664	0.56928	0.40435625	2	MDS.ALL.MEAN	1
23087d08-1c63-480d-955a-03ce2a26db21	0	0.628842	0.574146	0.79762	0.73606	0.684167	2	MDS.ALL.MEAN	2
231c45ce-c155-4a4d-a546-10a482a4eb59	0	0.593932	0.64699	0.78548	0.32648	0.5882205	2	MDS.ALL.MEAN	0
23a9cf7c-a6ad-40dc-ab8f-3cedf57ccf24	0	0.236073333333333	0.15392	0.79216	0.09752	0.319918333333333	2	MDS.ALL.MEAN	0
23c1a565-1761-4fe4-90a6-dcc9b9a4ee47	1	0.417570494505494	0.463623186813187	0.9226	0.96724	0.69275842032967	2	MDS.ALL.MEAN	12.75
25209428-df2e-4d49-b8be-d55798fde9a6	0	0.58238	0.15668	0.66816	0.7103	0.52938	2	MDS.ALL.MEAN	9
25524235-269f-4138-8340-38bb08c95a43	0	0.433131428571429	0.412251428571429	0.39816	0.74862	0.498040714285715	2	MDS.ALL.MEAN	3
2571db2b-2f00-4d44-836b-afd7ce888c14	0	0.565591111111111	0.373571111111111	0.8636	0.63354	0.609075555555555	2	MDS.ALL.MEAN	4
273fbe56-c785-4a37-a0b2-6efe1fd4ecae	0	0.38617	0.48262	0.20744	0.58094	0.4142925	2	MDS.ALL.MEAN	5
27d8f54c-985c-4c71-bd1b-e3a25a464e67	0	0.64902	0.81022	0.30614	0.46178	0.55679	2	MDS.ALL.MEAN	12
27fe6352-b3cc-415e-9e11-40d984cf5447	0	0.0946	0.27742	0.0571	0.62702	0.264035	2	MDS.ALL.MEAN	1
28476894-455d-45d3-9970-af08d06f11df	0	0.3099	0.333065	0.11992	0.3073	0.26754625	2	MDS.ALL.MEAN	10
286c60b3-1a5c-41e1-9354-ca5836b37f37	0	0.5044	0.30508	0.66738	0.65096	0.531955	2	MDS.ALL.MEAN	15
28cfdb28-d36e-434e-bb97-f36d62008856	1	0.692017692307692	0.813733076923077	0.86198	0.9693	0.834257692307692	2	MDS.ALL.MEAN	19
2911f2f3-feb8-4de5-9ef9-3685e1fdbfa3	0	0.892640344827586	0.468452413793103	0.50424	0.77896	0.661073189655172	2	MDS.ALL.MEAN	4
2951c494-015e-48df-af05-a8a06707204c	0	0.41775906660045	0.294149361702128	0.63748	0.61054	0.489982107075644	2	MDS.ALL.MEAN	2
2951f8b7-24c5-4d72-8e79-b00fc126d76a	0	0.26444	0.31066	0.48596	0.48864	0.387425	2	MDS.ALL.MEAN	7
29ae201b-896f-42ad-b4e9-c146aafb33f6	1	0.653065714285714	0.972337142857143	0.94614	0.89874	0.867570714285714	2	MDS.ALL.MEAN	13
29b09de5-08e5-498b-bcc5-49db89eff063	0	0.631713333333333	0.575686666666667	0.06866	0.86432	0.535095	2	MDS.ALL.MEAN	9
2a56117b-1b94-4ea1-ade7-e21533af0c4f	1	0.603092794117647	0.877491617647059	0.96514	0.97428	0.855001102941176	2	MDS.ALL.MEAN	2.66666666666667
2aa8fa02-4874-4322-bd88-141e04dc45da	0	0.25542	0.08872	0.25162	0.09604	0.17295	2	MDS.ALL.MEAN	1
2b8f0f06-b5e2-4da4-978b-0f17f6b246fd	1	0.152886666666667	0.181946666666667	0.81046	0.84796	0.498313333333333	2	MDS.ALL.MEAN	11
2b938bfa-331b-4919-a820-97962281b409	0	0.335535555555556	0.38576	0.06678	0.71594	0.376003888888889	2	MDS.ALL.MEAN	6
2b9b86b0-9b88-4e8a-a60f-2b5e33051d41	0	0.75046	0.55788	0.03006	0.91754	0.563985	2	MDS.ALL.MEAN	8
2c4eb79e-059e-4f32-9dfe-2e023cf792c3	0	0.4092075	0.3788775	0.74426	0.92588	0.61455625	2	MDS.ALL.MEAN	10
2ca837c8-6e74-4e1c-a14e-209edca3ad9e	1	0.753121176470588	0.971688235294118	0.97078	0.92478	0.905092352941177	2	MDS.ALL.MEAN	6.5
2cbfa376-8a95-4e09-9e42-82b249420689	0	0.26231	0.533165833333333	0.63896	0.86304	0.574368958333333	2	MDS.ALL.MEAN	3
2d08327e-f265-4507-8927-eac6fd315e6e	1	0.48572	0.976773333333333	0.7969	0.97446	0.808463333333333	2	MDS.ALL.MEAN	12
2d9cfc07-b958-4aa7-8b3d-0ab9570953ba	0	0.273808571428571	0.393982857142857	0.65184	0.6949	0.503632857142857	2	MDS.ALL.MEAN	8
2e0b096b-04cb-4b7c-b4a0-4dd1970e01cd	0	0.472371428571429	0.413802857142857	0.30636	0.86706	0.514898571428572	2	MDS.ALL.MEAN	0
2e82bdc8-2b40-4d58-b393-0d229fd515b6	0	0.136986666666667	0.650206666666667	0.26956	0.028	0.271188333333334	2	MDS.ALL.MEAN	5
2eaa0a8e-2e89-46bc-92c8-1d3bff6eef94	0	0.86168	0.63446	0.53094	0.3271	0.588545	2	MDS.ALL.MEAN	3
2f30a0f1-393e-436c-a5f7-6832a1c89e1f	0	0.398649743589744	0.523906666666667	0.85198	0.7888	0.640834102564103	2	MDS.ALL.MEAN	0.333333333333333
2fcecf88-8fed-4aa9-9548-d618377b8a2e	1	0.65242	0.54228	0.47702	0.57748	0.5623	2	MDS.ALL.MEAN	19
30712a06-af02-484a-875b-5b4c268f1b62	1	0.795258413461538	0.846686547941114	0.9906	0.97776	0.902576240350663	2	MDS.ALL.MEAN	6.5
3117b2cb-9782-4d69-8178-ca422bf0a409	0	0.64446	0.48194	0.4657	0.53024	0.530585	2	MDS.ALL.MEAN	14
31267c25-bffe-4f04-984a-acd95a3f4fe8	1	0.625541480085892	0.912094128693287	0.98474	0.96202	0.871098902194795	2	MDS.ALL.MEAN	10.3333333333333
319eef14-07e7-4e99-ae1a-1fa66f7d5e0a	0	0.256665	0.27204	0.3747	0.6327	0.38402625	2	MDS.ALL.MEAN	9
31b686b9-7995-4e88-b7d4-09217ff16803	0	0.02314	0.16392	0.62522	0.36488	0.29429	2	MDS.ALL.MEAN	6
31bdb33e-1526-4c7a-886d-0e25ade587f2	0	0.10498	0.44112	0.39342	0.39648	0.334	2	MDS.ALL.MEAN	9
31c6ee10-7647-4328-9b44-a741c4c266cf	0	0.375095714285714	0.357818571428571	0.79816	0.79594	0.581753571428571	2	MDS.ALL.MEAN	2.5
31cdb823-759f-49bb-976f-fdc13715de28	0	0.566325833333333	0.519433333333333	0.3813	0.95632	0.605844791666666	2	MDS.ALL.MEAN	0
321e32af-3966-4fb4-a9ce-f7ae4781bc5d	0	0.25852	0.546516666666667	0.62202	0.77578	0.550709166666667	2	MDS.ALL.MEAN	10
32359828-ef0d-47ca-bcd8-2b076e249077	0	0.485113333333333	0.458626666666667	0.33498	0.79164	0.51759	2	MDS.ALL.MEAN	3
325f3e23-408e-47bf-b8d1-6a9bcbfeec97	1	0.781628214285714	0.648087857142857	0.94252	0.98752	0.839939017857143	2	MDS.ALL.MEAN	16
328a8042-5059-4dee-ba70-62ec7883f414	0	0.01818	0.30528	0.25934	0.63316	0.30399	2	MDS.ALL.MEAN	6
32e23bb4-c2ca-489e-a580-d432d05e015e	1	0.770687428571429	0.632552571428571	0.98296	0.90218	0.822095	2	MDS.ALL.MEAN	6.5
32edb69f-c1ba-416b-81d0-63566cba8a47	0	0.61043	0.2799	0.57986	0.51274	0.4957325	2	MDS.ALL.MEAN	6
341a3fde-86c0-464e-a442-d9fb294a53fc	1	0.495036666666667	0.360613333333333	0.91198	0.91126	0.6697225	2	MDS.ALL.MEAN	4
344b785d-d12a-47b6-95ba-fa05eecd7e8b	1	0.657843757575758	0.608453454545455	0.94918	0.9932	0.802169303030303	2	MDS.ALL.MEAN	15.3333333333333
34b5b0d9-9709-4228-8bf4-d3246d976dac	0	0.481378743695849	0.402642105263158	0.71218	0.67724	0.568360212239752	2	MDS.ALL.MEAN	4
34b7efd2-3db0-412e-993d-0816729df0a0	0	0.173013333333333	0.383406666666667	0.10048	0.54248	0.299845	2	MDS.ALL.MEAN	0
352921ce-58ff-493b-b62e-4988eeb1011e	0	0.66712	0.41796	0.46848	0.91832	0.61797	2	MDS.ALL.MEAN	0
3599ec25-58c9-4215-aac3-a1287f7a7601	1	0.800174972677596	0.924635609430604	0.99198	0.93302	0.91245264552705	2	MDS.ALL.MEAN	16
35e0b05d-9b97-4188-8af1-cfaa6835623f	0	0.53632	0.558686666666667	0.77918	0.62356	0.624436666666667	2	MDS.ALL.MEAN	13
35ee2d50-7d27-4c51-9aab-d4deaf9e891f	0	0.231055555555556	0.264813333333333	0.4548	0.5462	0.374217222222222	2	MDS.ALL.MEAN	2
35f43ae3-b1da-4e75-ae7e-a9ab4bda1f65	0	0.85244	0.4886	0.32848	0.29174	0.490315	2	MDS.ALL.MEAN	5
36db4e88-0c6d-464a-9c5c-f6b128db78d9	0	0.315221052631579	0.341522105263158	0.48132	0.7223	0.465090789473684	2	MDS.ALL.MEAN	5
37b967c4-0dc2-4aab-8d20-c35e855944bf	1	0.647497772878732	0.748105116298191	0.9681	0.96704	0.832685722294231	2	MDS.ALL.MEAN	12
37fb5ab6-9f13-4203-8dbe-b55e76a5f5c5	1	0.55188	0.79358	0.92386	0.71714	0.746615	2	MDS.ALL.MEAN	17
382dd1a5-818f-4d90-9cf2-fe44daca7649	0	0.297986666666667	0.212313333333333	0.43046	0.19936	0.28503	2	MDS.ALL.MEAN	14
387bd1c4-90df-48fa-8b8b-da2df2cfddde	1	0.693756666666667	0.67168	0.76644	0.62326	0.688784166666667	2	MDS.ALL.MEAN	4
389a67d6-c324-456c-a922-8d54519b85d7	1	0.604026666666667	0.381	0.79554	0.27474	0.513826666666667	2	MDS.ALL.MEAN	16
38dc9f32-d40f-4941-a0c1-829aeaecf8c7	0	0.64022	0.4218	0.36264	0.50296	0.481905	2	MDS.ALL.MEAN	4
399570ab-1cd6-4765-9bc3-e034761c7fc2	0	0.28022	0.24713	0.3606	0.50988	0.3494575	2	MDS.ALL.MEAN	0
3a5e8217-042b-419c-a4c0-682c15de975a	1	0.715306428571429	0.547096428571429	0.98484	0.82128	0.767130714285715	2	MDS.ALL.MEAN	1
3a73a8c6-1f60-4ebb-b2b0-5837e783b825	0	0.75364	0.53848	0.53358	0.46784	0.573385	2	MDS.ALL.MEAN	6
3a8768ba-c0e0-4130-a59e-ddaa73fd4d5d	0	0.796106666666667	0.43846	0.90356	0.45218	0.647576666666667	2	MDS.ALL.MEAN	13
3affcf0e-a02d-4396-b50d-f329303d5c43	0	0.19906	0.319248	0.39046	0.24468	0.288362	2	MDS.ALL.MEAN	0
3b592544-8bec-4999-9142-c35073e2d1da	0	0.568333333333333	0.416466666666667	0.30644	0.74332	0.50864	2	MDS.ALL.MEAN	6
3b5de131-3675-450f-9b29-3d1c68a88abc	0	0.62424	0.4094725	0.33604	0.60462	0.493593125	2	MDS.ALL.MEAN	3
3b8574ca-f720-4363-815b-23e730acb10f	0	0.15542	0.16982	0.0769	0.76898	0.29278	2	MDS.ALL.MEAN	14
3bdde942-e7b9-498b-bde9-6fad671385af	1	0.586451818181818	0.54589	0.96364	0.9231	0.754770454545455	2	MDS.ALL.MEAN	4
3c80d9c7-14f2-4118-9e3e-a21a36095075	0	0.5438	0.02918	0.80316	0.56202	0.48454	2	MDS.ALL.MEAN	3
3d1e6a4d-1988-4e3d-ae43-6167593cef25	0	0.586376666666667	0.66305	0.73482	0.4515	0.608936666666667	2	MDS.ALL.MEAN	6
3d476714-4de5-4cd4-b614-405397f88c65	1	0.644686956521739	0.507759130434783	0.85892	0.93084	0.735551521739131	2	MDS.ALL.MEAN	15
3e799759-fc47-4eac-9dce-0ec3c6a964b1	0	0.265362	0.430248	0.71876	0.50422	0.4796475	2	MDS.ALL.MEAN	2
3f1a29d9-65fd-4b21-92fe-5320f3ef101f	0	0.218828888888889	0.533582222222222	0.76026	0.69402	0.551672777777778	2	MDS.ALL.MEAN	4
3f1d98b1-4599-41fa-95d6-066f85ade1c4	0	0.1456	0.36762	0.36106	0.89398	0.442065	2	MDS.ALL.MEAN	9
3f40b78d-a861-4296-87fe-8fb973e892c0	0	0.633302222222222	0.595928888888889	0.67292	0.86276	0.691227777777778	2	MDS.ALL.MEAN	22
3f72e4c7-39cb-4d93-b20e-ab81a0c9c22a	0	0.24356	0.40226	0.1987	0.42994	0.318615	2	MDS.ALL.MEAN	1
3f997724-f0e4-4a31-9ef7-57bbb8cf3188	1	0.511443333333333	0.52266	0.89126	0.98438	0.727435833333333	2	MDS.ALL.MEAN	19
416a984c-4a94-452b-93be-499c1ac374d6	1	0.284067657835701	0.407005217391304	0.81098	0.95922	0.615318218806751	2	MDS.ALL.MEAN	16
428ed7ea-448e-4ad2-8ca6-e68178ca6248	1	0.606193333333333	0.41836	0.27312	0.9823	0.569993333333333	2	MDS.ALL.MEAN	1
43294479-32e0-4589-92ee-269b36a70e46	1	0.640788732394366	0.780993802816901	0.86672	0.96754	0.814010633802817	2	MDS.ALL.MEAN	14
4471bf35-7da3-40d6-afdd-2854f15ca1c7	0	0.45696	0.255203333333333	0.14624	0.6246	0.370750833333333	2	MDS.ALL.MEAN	5
45e954bf-4cec-4b56-a957-d305029baba2	1	0.395144615384615	0.552918461538462	0.89358	0.89262	0.683565769230769	2	MDS.ALL.MEAN	23
4670b822-389f-45ed-bb14-3f12e25d92ec	0	0.43758	0.5316	0.59442	0.85034	0.603485	2	MDS.ALL.MEAN	7
46f5740b-afa0-4432-94a4-4155ae963b75	0	0.4221	0.44656	0.92768	0.45818	0.56363	2	MDS.ALL.MEAN	14
47077bce-7a89-4461-a26f-4aa0677aaed4	1	0.8866	0.77852	0.9713	0.82324	0.864915	2	MDS.ALL.MEAN	18
47c710cb-7967-4582-afb6-1d44aa30f9c6	0	0.53778	0.43365	0.58828	0.55714	0.5292125	2	MDS.ALL.MEAN	2
48383cb5-cb57-41c5-a8ed-d651b2bccbe2	0	0.56793	0.3923	0.36728	0.95516	0.5706675	2	MDS.ALL.MEAN	3
48636df4-7e93-496f-967f-83e6488c2a58	0	0.145933333333333	0.19938	0.72208	0.5075	0.393723333333333	2	MDS.ALL.MEAN	4.5
48c02c4f-0523-4753-bcf1-68d07bebc885	0	0.244176666666667	0.351686666666667	0.83768	0.9741	0.601910833333334	2	MDS.ALL.MEAN	2
48f10485-fd75-48a0-852e-8663f760c30e	1	0.9173	0.84844	0.89096	0.95628	0.903245	2	MDS.ALL.MEAN	1
493ffbff-4f9b-419f-9db9-584fc27ae9fc	1	0.499075	0.765435	0.96652	0.92614	0.7892925	2	MDS.ALL.MEAN	19
49cead59-3e1c-48ac-85c7-bffe67dbd09a	0	0.215934166666667	0.47697	0.89492	0.90062	0.622111041666667	2	MDS.ALL.MEAN	0
4a318f75-f290-44cf-9bb3-5080e546b13f	1	0.314050769230769	0.816276153846154	0.42298	0.92568	0.619746730769231	2	MDS.ALL.MEAN	10
4a650fe2-15f0-416d-8493-c7dc50fe265c	1	0.630998709677419	0.637967741935484	0.77032	0.8948	0.733521612903226	2	MDS.ALL.MEAN	21.5
4b4834ae-88d3-493f-ac12-e9577dd1c135	1	0.646212043407043	0.479366666666667	0.90458	0.8964	0.731639677518428	2	MDS.ALL.MEAN	12
4b52f3cc-09b7-4ad1-98c4-7a8eb1e9ec74	1	0.703896338028169	0.496188309859155	0.81026	0.9975	0.751961161971831	2	MDS.ALL.MEAN	16.5
4b7f4e79-8579-4f85-8a08-4b6c3ab4a44b	0	0.481873333333333	0.311386666666667	0.18344	0.86216	0.459715	2	MDS.ALL.MEAN	1
4b86ef46-390f-4457-909c-17cb6667cdbc	0	0.43418	0.54338	0.2163	0.00946	0.30083	2	MDS.ALL.MEAN	2
4bdfcb1d-6cf3-4210-a962-adb45070202f	0	0.42357	0.287153333333333	0.17546	0.81284	0.424755833333333	2	MDS.ALL.MEAN	0
4c623832-42d1-436e-a022-773222312425	1	0.47398347826087	0.856015652173913	0.93416	0.97592	0.810019782608696	2	MDS.ALL.MEAN	3
4d6cff55-48f0-42fb-b370-e01215d04982	0	0.44447	0.36671	0.48466	0.3247	0.405135	2	MDS.ALL.MEAN	0
4ddf2f4f-18c5-44e4-8b83-e121992a6310	0	0.176393333333333	0.489286666666667	0.37372	0.54642	0.396455	2	MDS.ALL.MEAN	2
4fe21cc9-9590-4308-9ad0-01ec643de331	0	0.26404	0.232755	0.60482	0.56806	0.41741875	2	MDS.ALL.MEAN	6
50ed5188-9843-435b-854c-235a4a7cb1c8	0	0.153195555555556	0.208115555555556	0.39812	0.66108	0.355127777777778	2	MDS.ALL.MEAN	4
515d3fda-0e08-4312-9eff-20613f0fa6a4	0	0.428385	0.65708	0.29706	0.48002	0.46563625	2	MDS.ALL.MEAN	2
51854c47-30d1-4021-b7db-56879662c6d1	0	0.349008571428571	0.46352	0.57848	0.7912	0.545552142857143	2	MDS.ALL.MEAN	3
51936928-41d2-4090-8d27-751866298d3d	0	0.278013333333333	0.32088	0.47294	0.78152	0.463338333333333	2	MDS.ALL.MEAN	6
51c8083c-a40f-47cb-9f02-1f5ba6ccbaf5	0	0.21013	0.75304	0.49272	0.44794	0.4759575	2	MDS.ALL.MEAN	0
51faeedb-bc76-4fe8-9d6e-5bf43b484a94	1	0.325417406593407	0.765325724810331	0.99052	0.9864	0.766915782850935	2	MDS.ALL.MEAN	13.8571428571429
5230b120-f960-49fc-890c-c358d410b441	1	0.473284	0.77236	0.99196	0.53194	0.692386	2	MDS.ALL.MEAN	18
52f94274-efc4-4055-9dc8-fe318a402750	0	0.352006666666667	0.4185	0.2917	0.23546	0.324416666666667	2	MDS.ALL.MEAN	4
5406ea75-329b-42e0-95f1-1b23c40b2a3b	1	0.599215555555556	0.659591111111111	0.35714	0.73534	0.587821666666667	2	MDS.ALL.MEAN	9
54904954-b56e-4bca-aecf-48ebb0337a69	0	0.41106	0.158433333333333	0.215	0.9564	0.435223333333333	2	MDS.ALL.MEAN	5
55ca2fac-0579-4287-8930-8757529b8203	0	0.4914	0.41197	0.27122	0.7869	0.4903725	2	MDS.ALL.MEAN	2
5629e1ed-0102-44f8-81db-891cb51ae7fe	0	0.19326	0.286568	0.04062	0.2268	0.186812	2	MDS.ALL.MEAN	0
563945fa-a039-49be-810c-903f94c19a48	0	0.153526666666667	0.351893333333333	0.35168	0.27944	0.284135	2	MDS.ALL.MEAN	2
5817b6fb-1a2e-4519-8289-4ec3c59b70f9	0	0.11564	0.42354	0.76348	0.4636	0.441565	2	MDS.ALL.MEAN	4
58a709ab-6799-47fb-9f49-e968e429e000	0	0.317853333333333	0.375868333333333	0.16796	0.6925	0.388545416666667	2	MDS.ALL.MEAN	1
58ecd2e3-66be-4596-bc48-dfb2d009528a	1	0.744984699453552	0.839851693989071	0.96314	0.98054	0.882129098360656	2	MDS.ALL.MEAN	25
599dcd42-5b54-4dbb-bb51-204739ebd5c8	0	0.26936	0.17624	0.80058	0.9034	0.537395	2	MDS.ALL.MEAN	12
5a5b0173-3d27-412c-84f3-57534bf1414f	1	0.401463561643836	0.688266551546578	0.85786	0.95158	0.724792528297604	2	MDS.ALL.MEAN	8.5
5a72bd77-fcb3-4440-a550-b4344c864822	0	0.510215	0.507645	0.42412	0.71806	0.54001	2	MDS.ALL.MEAN	4
5afeffab-a95c-4059-a2f9-3c272c69bef1	0	0.0902	0.22172	0.36654	0.10918	0.19691	2	MDS.ALL.MEAN	9
5b4115a0-8bd8-46ca-9835-db4517e762b6	1	0.730813333333333	0.590393333333333	0.9327	0.94566	0.799891666666666	2	MDS.ALL.MEAN	6.5
5b528917-274d-4f3d-8239-e378cd2f1ff5	0	0.604772	0.42488	0.43576	0.27414	0.434888	2	MDS.ALL.MEAN	0
5c0a01da-d196-4dc3-9dcf-f6097093d8de	0	0.520114545454545	0.663778181818182	0.97976	0.64652	0.702543181818182	2	MDS.ALL.MEAN	7
5c7ab631-b144-4ff9-a825-f7a98f8b9428	0	0.452373333333333	0.266106666666667	0.32524	0.60738	0.412775	2	MDS.ALL.MEAN	19
5d4dafaf-7161-43d7-b7da-59dfd905c51e	1	0.509206666666667	0.431006666666667	0.96866	0.93834	0.711803333333333	2	MDS.ALL.MEAN	10
5da10054-a850-40c5-854d-99e057ee83ec	0	0.185836666666667	0.70986	0.86344	0.863	0.655534166666667	2	MDS.ALL.MEAN	9
5e50a110-a16f-4c18-98cd-dbd4b275aff5	0	0.662813333333333	0.20908	0.13934	0.46866	0.369973333333333	2	MDS.ALL.MEAN	4
5e5e1d18-94ef-451f-98cb-10dd33dd1ce5	1	0.734622666666667	0.912370666666667	0.97716	0.95442	0.894643333333333	2	MDS.ALL.MEAN	18.5
5f2b561d-ef7f-452d-8f62-4c4c37fc8458	1	0.703425441176471	0.966585147058823	0.98992	0.97616	0.909022647058824	2	MDS.ALL.MEAN	9
5fbc6c4c-5d1b-48db-8554-d9e2bb6bea5a	0	0.48588	0.499056666666667	0.34344	0.76572	0.523524166666667	2	MDS.ALL.MEAN	7
5fe0830d-9fc2-493f-a9e7-2e900b9e37a8	1	0.779331666666667	0.87006	0.98162	0.97702	0.902007916666667	2	MDS.ALL.MEAN	6
600c1d03-2840-4818-a707-3e831ba6bf4a	1	0.96217	0.99876	0.60722	0.86532	0.8583675	2	MDS.ALL.MEAN	16
6087042c-e093-4baa-aaa3-a47231d35f14	0	0.31982	0.42626	0.02558	0.25166	0.25583	2	MDS.ALL.MEAN	2
60b8d326-8e3f-472d-8c94-3690e2023a3f	0	0.369473333333333	0.357246666666667	0.12044	0.08824	0.23385	2	MDS.ALL.MEAN	5
60c67049-c4c9-4176-9993-73abf6f12888	1	0.441048571428571	0.822842857142857	0.91166	0.66754	0.710772857142857	2	MDS.ALL.MEAN	26
611d082e-e6df-4914-b92d-fb6d0fb7fcfc	0	0.210993333333333	0.43844	0.86508	0.78972	0.576058333333333	2	MDS.ALL.MEAN	16
6134a5c5-2912-4cb0-87aa-10dee483b686	1	0.741773333333333	0.636606666666667	0.70082	0.97398	0.763295	2	MDS.ALL.MEAN	5
61dd170c-f681-4c2a-86cd-c8c60d9780d4	1	0.719445714285714	0.737971428571429	0.72192	0.87162	0.762739285714286	2	MDS.ALL.MEAN	20
61e223ac-4657-48b8-89b0-d37df5c85d39	1	0.767036862745098	0.938197712418301	0.95702	0.98776	0.91250364379085	2	MDS.ALL.MEAN	7.66666666666667
621a9865-f339-4596-9b2c-6da1f5ba0ae6	0	0.01528	0.465286666666667	0.37216	0.4135	0.316556666666667	2	MDS.ALL.MEAN	15
629cbf35-2c63-41f3-b7d7-3b220ca4afda	0	0.23413	0.80883	0.36356	0.71724	0.53094	2	MDS.ALL.MEAN	14
62e267ca-1a34-4ec8-bc0c-51a2a5f22175	1	0.568884	0.586773333333333	0.98362	0.90066	0.759984333333333	2	MDS.ALL.MEAN	7
6509f5e8-ff11-4eeb-9673-5b98024a155d	0	0.19548	0.280106666666667	0.388	0.8538	0.429346666666667	2	MDS.ALL.MEAN	11
654d7eb7-4ee7-46af-aed8-1fd1561e36f5	0	0.48561	0.24233	0.23186	0.5102	0.3675	2	MDS.ALL.MEAN	4
6633c648-95ef-4ed4-89fe-55a51334f8e0	1	0.703748275862069	0.671023448275862	0.98544	0.98972	0.837482931034483	2	MDS.ALL.MEAN	6
66da555a-c871-491f-a70a-737e30497f2a	0	0.63732	0.377424	0.48528	0.92474	0.606191	2	MDS.ALL.MEAN	0
672ccbff-403d-4453-a4e5-10fa429a22b6	1	0.743580593447337	0.673538600769148	0.96084	0.94132	0.829819798554121	2	MDS.ALL.MEAN	3
67440fc1-d449-4f9a-8f0d-8d8a77a492dc	1	0.42456	0.4755	0.68414	0.79322	0.594355	2	MDS.ALL.MEAN	28
67f1c9a8-cc73-4fb1-8950-714d56a7c2cb	0	0.272104444444444	0.199537777777778	0.61036	0.43978	0.380445555555555	2	MDS.ALL.MEAN	7
68582509-2528-4401-ae80-fdddd00a8558	1	0.38738	0.62046	0.82836	0.67498	0.627795	2	MDS.ALL.MEAN	18
685e3773-5fb4-4d66-aa43-406929c29864	1	0.7014325	0.625579633215632	0.98856	0.96264	0.819553033303908	2	MDS.ALL.MEAN	10
69768027-9381-45b4-98e6-c3a84bbabd50	1	0.786194	0.852538	0.9175	0.97464	0.882718	2	MDS.ALL.MEAN	7
69e73a84-0924-4112-8fbe-9803feaf1cef	1	0.33422	0.469926666666667	0.9187	0.67146	0.598576666666667	2	MDS.ALL.MEAN	21
6a6a768b-94ff-41c8-b42f-c2db47efa2e4	1	0.60889	0.683005099337748	0.98372	0.98174	0.814338774834437	2	MDS.ALL.MEAN	6.2
6ab8c333-e607-475d-93d8-1949c14bd2a2	0	0.531108	0.283132	0.79544	0.80498	0.603665	2	MDS.ALL.MEAN	6
6bdfb93d-86f5-4d8a-b283-22a2265b1c9a	0	0.141035	0.31033	0.56564	0.74708	0.44102125	2	MDS.ALL.MEAN	0
6c00ec12-c3cd-4c8c-8796-5febfa9f72f6	0	0.18784	0.37878	0.27622	0.23356	0.2691	2	MDS.ALL.MEAN	3
6c6528de-6c71-4001-b5b7-eac789b92a45	0	0.508484	0.477636	0.31782	0.787	0.522735	2	MDS.ALL.MEAN	3
6ce854ba-9407-441e-88f8-93985377af98	0	0.0272	0.05532	0.61972	0.41512	0.27934	2	MDS.ALL.MEAN	3
6cfb4610-8fc7-4b86-8249-dd22abd64675	0	0.59976	0.320038333333333	0.96782	0.8975	0.696279583333333	2	MDS.ALL.MEAN	0
6e2f881b-f2a2-4493-8593-e7a50d96874c	1	0.454001428571429	0.58221	0.92636	0.89288	0.713862857142857	2	MDS.ALL.MEAN	18
6e84dd03-8f13-4144-a366-cb531ffb07b9	1	0.583983636363636	0.675421818181818	0.97026	0.905	0.783666363636364	2	MDS.ALL.MEAN	10
6e9907bf-09a2-4125-a86f-e9c36bf7849b	0	0.311	0.239855	0.43878	0.90148	0.47277875	2	MDS.ALL.MEAN	1
6f2639dd-ee90-4653-b9ab-1ed231c3ce2e	0	0.251631428571429	0.352554285714286	0.60648	0.89044	0.525276428571429	2	MDS.ALL.MEAN	4
701a99d3-99e7-49f7-807a-e041de08281f	0	0.38473	0.54374	0.4	0.32498	0.4133625	2	MDS.ALL.MEAN	0
702bc6dd-423f-4416-ae41-deded2e81ed7	1	0.762243544303797	0.70924670351141	0.9453	0.95678	0.843392561953802	2	MDS.ALL.MEAN	3.25
70320cf1-9db4-46cd-98ad-66339a6313ce	0	0.18885	0.195923333333333	0.18002	0.34604	0.227708333333333	2	MDS.ALL.MEAN	1
710f2d79-1468-40b1-9ab5-beb8721f43a5	1	0.42484	0.643928262900231	0.96724	0.95138	0.746847065725058	2	MDS.ALL.MEAN	8.66666666666667
724fcf9a-bc00-440f-b2ba-0a9f6ea7a719	1	0.538486101694915	0.872123050847458	0.99058	0.92258	0.830942288135593	2	MDS.ALL.MEAN	14
72923ebb-0218-4747-a8ea-cee677fe9b27	0	0.768637142857143	0.535771428571429	0.65834	0.92508	0.721957142857143	2	MDS.ALL.MEAN	7
72f75a4d-de63-4077-b77e-49d98f559e8c	1	0.699916026832413	0.834907552022773	0.94594	0.9764	0.864290894713796	2	MDS.ALL.MEAN	6.75
73d67610-d66b-4a4b-b606-d98a8ada5f03	1	0.582790476190476	0.815119183673469	0.9346	0.98554	0.829512414965986	2	MDS.ALL.MEAN	5
74a0596d-a626-40d4-8dcd-f274f8d31dba	1	0.99828	0.992306666666667	0.94612	0.9344	0.967776666666667	2	MDS.ALL.MEAN	28
74de3c85-715c-4962-9cd7-28bdf4e96a73	1	0.62274025974026	0.647733506493506	0.99132	0.98816	0.812488441558441	2	MDS.ALL.MEAN	4
75190f02-7ccd-4193-8dc0-6c9f69810955	0	0.251445333333333	0.406573333333333	0.1072	0.44424	0.302364666666667	2	MDS.ALL.MEAN	1
751a69db-6a32-45fd-9267-e4d4235a7ceb	1	0.400306666666667	0.68377	0.95128	0.9718	0.751789166666667	2	MDS.ALL.MEAN	12
75b63b7c-7752-4097-89ae-f9e339b26835	1	0.657637391304348	0.835044347826087	0.92504	0.83736	0.813770434782609	2	MDS.ALL.MEAN	14
75c3f076-214e-4d85-ae66-7f7f39fab0b4	0	0.1447	0.10828	0.25662	0.42994	0.234885	2	MDS.ALL.MEAN	7
7697d1e8-bd4a-42b9-8166-1a873edd1bd5	0	0.553486666666667	0.542333333333333	0.57708	0.4647	0.5344	2	MDS.ALL.MEAN	3
76f80e39-f360-4ce6-92a3-88ba11b630cc	0	0.52558	0.300322222222222	0.36858	0.61722	0.452925555555556	2	MDS.ALL.MEAN	0
77e38deb-054e-4f9b-b9c1-777afdb0b538	0	0.306328739111012	0.308198181818182	0.8221	0.51012	0.486686730232299	2	MDS.ALL.MEAN	11
79a0a04c-ae76-4c75-8964-2847b6904eaf	0	0.276323333333333	0.199606666666667	0.42354	0.8721	0.4428925	2	MDS.ALL.MEAN	9
79ef2bb2-d464-4fff-97c8-eec045e2242f	1	0.612763191489362	0.511112553191489	0.81754	0.8375	0.694728936170213	2	MDS.ALL.MEAN	8
7a52a4fc-ae1d-491e-b845-b2e2d32b6dc8	0	0.83672	0.4114	0.4787	0.8323	0.63978	2	MDS.ALL.MEAN	3
7b003b3d-3a49-4bc1-a612-311a5c9a72be	0	0.11107	0.215485	0.07638	0.50982	0.22818875	2	MDS.ALL.MEAN	3
7b6285c1-1b41-44c0-988b-24e6303bd254	0	0.376308888888889	0.643928262900231	0.7369	0.64226	0.59984928794728	2	MDS.ALL.MEAN	15
7c9abd12-6e97-46a1-8ecd-c6957994ae67	0	0.36866	0.07858	0.37972	0.69832	0.38132	2	MDS.ALL.MEAN	5
7dc52ba5-9ce9-42c6-bf4b-c7ce52d1b266	1	0.702988440366973	0.585708990825688	0.94278	0.99198	0.805864357798165	2	MDS.ALL.MEAN	18.5
7eb31ee2-1649-4ac0-9bbf-ff04ccf56595	0	0.391993333333333	0.84504	0.10352	0.13096	0.367878333333333	2	MDS.ALL.MEAN	3
7eedab49-0fe6-4642-bd67-9bc439c47fba	0	0.155268666666667	0.390986666666667	0.59954	0.23348	0.344818833333333	2	MDS.ALL.MEAN	2
7fb561a3-8f90-49d2-a39b-55ea3f78a17b	1	0.34226	0.643928262900231	0.97936	0.98004	0.736397065725058	2	MDS.ALL.MEAN	15.5
804548c3-deab-4614-b8de-e807edbecc80	1	0.715911111111111	0.549182222222222	0.91938	0.95386	0.784583333333333	2	MDS.ALL.MEAN	18
80eb3a0d-50eb-43d6-a96f-39da7b127fbc	0	0.269693333333333	0.563813333333333	0.20428	0.60014	0.409481666666667	2	MDS.ALL.MEAN	0
810b6795-e764-4bff-b80a-5009b9d149cd	0	0.522164	0.438352	0.88574	0.63636	0.620654	2	MDS.ALL.MEAN	13
81434ce9-c1db-4717-81e4-f49b0942e321	1	0.864962	0.879073	0.95732	0.97928	0.92015875	2	MDS.ALL.MEAN	28
81b8a9ba-11e2-4c5c-b961-b9475f55a23a	0	0.0884514285714286	0.306682857142857	0.7243	0.33218	0.362903571428571	2	MDS.ALL.MEAN	2
821e5fcf-6960-4c50-b370-289e33a55069	0	0.343825333333333	0.327294666666667	0.9345	0.82178	0.60685	2	MDS.ALL.MEAN	2
822a0c4e-928d-42de-8430-6e2dabcd759e	0	0.308706666666667	0.438035555555556	0.27866	0.95508	0.495120555555556	2	MDS.ALL.MEAN	5
8355ff33-b52f-4667-a2f9-09737395e37d	1	0.706681927710843	0.654863132530121	0.9848	0.9453	0.822911265060241	2	MDS.ALL.MEAN	7
83f3d30c-a764-477b-b459-bbd0bbd84cb6	0	0.275486666666667	0.18424	0.2029	0.2141	0.219181666666667	2	MDS.ALL.MEAN	9
841b5b7b-d7f0-4489-b371-1edb59fbbfc8	1	0.65477	0.816136666666667	0.97976	0.97586	0.856631666666667	2	MDS.ALL.MEAN	23.3333333333333
843794e6-8c09-4afe-b833-7f8cc30ab90e	0	0.368945	0.23033	0.19158	0.88284	0.41842375	2	MDS.ALL.MEAN	6
84cdec84-5148-47d3-822d-b829ef24d11f	1	0.704035157894737	0.633642105263158	0.97804	0.95842	0.818534315789474	2	MDS.ALL.MEAN	6
85ca2391-8679-4b7b-90d8-9097cc4481e9	0	0.570057777777778	0.612513333333333	0.58808	0.77398	0.636157777777778	2	MDS.ALL.MEAN	7
86461a34-4e95-46c9-825a-9235dbb1bf74	0	0.351941621621622	0.382532702702703	0.77166	0.9247	0.607708581081081	2	MDS.ALL.MEAN	14
87072ea9-3048-484b-bdc8-a87a38d57c95	0	0.2971	0.65782	0.60192	0.7535	0.577585	2	MDS.ALL.MEAN	8
87260798-1ed2-4554-94c0-732aa0de3978	0	0.492386666666667	0.587546666666667	0.19354	0.38334	0.414203333333333	2	MDS.ALL.MEAN	1
87a468ce-50e9-4622-aac3-d4c90c2b1ebf	1	0.670457777777778	0.467684444444444	0.99004	0.81808	0.736565555555555	2	MDS.ALL.MEAN	9
8923a4d0-6223-4285-bef5-0ed3b5d76bf6	0	0.33595	0.46517	0.84512	0.68052	0.58169	2	MDS.ALL.MEAN	0
898f8dc7-7ef9-4cc8-b1b9-425f6f01303d	0	0.365577777777778	0.379851111111111	0.4819	0.66342	0.472687222222222	2	MDS.ALL.MEAN	7
8a4790b3-3bf5-4273-b695-fe703347d399	1	0.79545	0.51585	0.9533	0.95142	0.804005	2	MDS.ALL.MEAN	4
8a67d54a-74e9-4a06-90bd-ad052ffd27b2	1	0.650861904761905	0.678357142857143	0.97036	0.84834	0.786979761904762	2	MDS.ALL.MEAN	27
8ab14817-d7df-4452-af87-23795ee85434	1	0.771696393442623	0.6592	0.96014	0.98506	0.844024098360656	2	MDS.ALL.MEAN	11
8b1c19df-5f39-47d2-ab47-e98d8bfa45bf	0	0.21804	0.12552	0.16828	0.05856	0.1426	2	MDS.ALL.MEAN	3
8b238303-9260-4590-adf0-82a76e3590f9	0	0.502982777777778	0.356312777777778	0.90044	0.91792	0.669413888888889	2	MDS.ALL.MEAN	6
8b694c8e-3ce1-4e55-89ae-d034e1602bdf	1	0.577083812316716	0.740464457478006	0.98018	0.9853	0.82075706744868	2	MDS.ALL.MEAN	12.25
8ba96360-9ac6-4e74-bf3e-6e84b9329ff9	1	0.55447	0.80506	0.75306	0.93276	0.7613375	2	MDS.ALL.MEAN	7
8bfd5491-d025-4c98-9adf-b22d8a0e513b	0	0.26067	0.26075	0.40036	0.64116	0.390735	2	MDS.ALL.MEAN	3
8c0d5368-69e4-444b-9545-cc1f4a046ee7	1	0.61275	0.643928262900231	0.87912	0.75596	0.722939565725058	2	MDS.ALL.MEAN	5
8d62ec4d-6ea6-4894-9212-7ec8e334dff6	0	0.16596	0.41174	0.24582	0.64778	0.367825	2	MDS.ALL.MEAN	6
8da6f171-e7fd-4680-9f6e-b74106491589	0	0.0752333333333333	0.335706666666667	0.69168	0.69248	0.448775	2	MDS.ALL.MEAN	0
8da79786-988c-441c-899a-5e83a1469120	0	0.04554	0.6494	0.51284	0.84822	0.514	2	MDS.ALL.MEAN	1
8eddc4b5-2f37-4a51-b659-25d1577150d3	0	0.630004	0.557912	0.25396	0.3639	0.451444	2	MDS.ALL.MEAN	6
8ee016bd-0b13-4d5f-8f46-690c2620cd67	0	0.313537142857143	0.469065714285714	0.8857	0.8506	0.629725714285714	2	MDS.ALL.MEAN	1
8eff683a-5bfe-4c5c-b686-07dbb7c36326	1	0.639274272933095	0.84329514121336	0.97572	0.99254	0.862707353536614	2	MDS.ALL.MEAN	6.5
90538159-1477-4e09-a4d3-ae9650dfb83c	0	0.18563	0.257145	0.5965	0.57388	0.40328875	2	MDS.ALL.MEAN	1
90550db0-af30-495f-8d7c-5749577cdae2	1	0.456324531422849	0.504910354448818	0.96916	0.9414	0.717948721467917	2	MDS.ALL.MEAN	31.75
90614188-d21d-4a32-bae0-89c9f231b200	0	0.34804	0.25697	0.24464	0.92472	0.4435925	2	MDS.ALL.MEAN	6
916b304f-2392-4134-9f2d-0bad3fde3173	1	0.351097142857143	0.42062	0.86298	0.58184	0.554134285714286	2	MDS.ALL.MEAN	5
937682c3-93f8-4c5f-bf6d-2563389b9145	1	0.554580196078431	0.685082745098039	0.89174	0.94576	0.769290735294118	2	MDS.ALL.MEAN	13
93905fd2-2314-4913-aaf9-a27e0d65efa7	1	0.581353333333333	0.967275555555556	0.93894	0.7689	0.814117222222222	2	MDS.ALL.MEAN	21
939d3fed-4900-4447-b1f6-0078b3654140	0	0.22803	0.42789	0.72678	0.68692	0.517405	2	MDS.ALL.MEAN	5
93f5051f-d649-43e7-a123-bb0388647e78	0	0.42616	0.299186666666667	0.64716	0.69418	0.516671666666667	2	MDS.ALL.MEAN	4
942c1778-4274-4504-ad0d-b3958af7d9ab	0	0.53339	0.733195	0.89236	0.89604	0.76374625	2	MDS.ALL.MEAN	7
945bb372-bfbe-4ef0-87d9-d268bc0b2d8e	1	0.575414444444444	0.539670277777778	0.92594	0.96026	0.750321180555556	2	MDS.ALL.MEAN	13
94976ab1-1c1c-4c1f-9508-648cc84e4972	1	0.5514	0.399142857142857	0.6993	0.8177	0.616885714285714	2	MDS.ALL.MEAN	17
95158838-e8c4-4dcd-834c-6ebd319d5f11	1	0.3804	0.58272	0.91696	0.8177	0.674445	2	MDS.ALL.MEAN	14
952a8bb9-63de-4f84-be00-71edcbc816b6	0	0.12222	0.480893333333333	0.42832	0.47006	0.375373333333333	2	MDS.ALL.MEAN	2
953b9d8a-dbe0-48a0-ae83-08a2ed54725f	0	0.74418	0.1272	0.0289	0.04592	0.23655	2	MDS.ALL.MEAN	4
961a4ac3-d753-474a-957a-f9137527effa	1	0.65534	0.66504	0.95934	0.68132	0.74026	2	MDS.ALL.MEAN	6
96b6f59c-8fc9-4567-a8a5-461643da3331	0	0.32518	0.33176	0.18612	0.49618	0.33481	2	MDS.ALL.MEAN	3
973bb81b-7908-4b96-bea5-97b1f020bda2	0	0.352513333333333	0.478806666666667	0.73488	0.96366	0.632465	2	MDS.ALL.MEAN	3
974df5d8-121c-4287-89f6-c51ae822ebfa	0	0.59242	0.50383	0.28314	0.52968	0.4772675	2	MDS.ALL.MEAN	7
979ead89-70cd-48bb-941c-9c87cc6e4679	1	0.695499692307692	0.787619692307692	0.96044	0.99782	0.860344846153846	2	MDS.ALL.MEAN	7.66666666666667
9884c3bf-86bb-4370-acbf-19db34cf297c	1	0.612996574585635	0.718736685082873	0.95862	0.92342	0.803443314917127	2	MDS.ALL.MEAN	14.6666666666667
98cebf27-8771-455b-a624-c2fafa48e249	1	0.611441777777778	0.666937333333333	0.8708	0.71278	0.715489777777778	2	MDS.ALL.MEAN	4
9a201650-4a5b-4637-ab5c-828d8f3823c5	1	0.58044604923422	0.682570621125088	0.97646	0.99146	0.807734167589827	2	MDS.ALL.MEAN	8.75
9b5306c4-3913-47b1-bdfb-06b0ad5d9fbf	0	0.382253333333333	0.528775555555556	0.15278	0.88194	0.486437222222222	2	MDS.ALL.MEAN	7
9e1ad445-265f-4471-928a-c72399ae7223	0	0.729942222222222	0.517266666666667	0.0786	0.65346	0.494817222222222	2	MDS.ALL.MEAN	1
9e82654e-68eb-457f-8607-d740c56d8829	0	0.484657777777778	0.38792962962963	0.18742	0.8716	0.482901851851852	2	MDS.ALL.MEAN	3
9ee94d29-09f8-4488-a556-3d70ce04a72d	1	0.658451428571429	0.429711428571429	0.94804	0.89488	0.732770714285714	2	MDS.ALL.MEAN	22
9f1cbba8-5665-42df-a05c-d866cb3cfe46	1	0.756320606060606	0.548659393939394	0.92784	0.96834	0.80029	2	MDS.ALL.MEAN	23
9f57ed84-55ee-4475-b82f-2bd3fda58465	1	0.93754	0.90006	0.7735	0.82556	0.859165	2	MDS.ALL.MEAN	15
a07c589a-e016-4c98-970c-53dd52d696d2	1	0.731447764705882	0.601482588235294	0.97298	0.97786	0.820942588235294	2	MDS.ALL.MEAN	8
a18e3822-ae45-4788-a3e1-c8842e8f31eb	0	0.73175	0.458752222222222	0.48102	0.8723	0.635955555555555	2	MDS.ALL.MEAN	7
a1913b93-ccbb-42d0-8386-1b11ce13980b	1	0.791	0.766428888888889	0.86558	0.7739	0.799227222222222	2	MDS.ALL.MEAN	18
a2d96fb5-7d9b-4594-a22d-0d769958a678	0	0.355546666666667	0.69716	0.7447	0.20268	0.500021666666667	2	MDS.ALL.MEAN	7
a348996c-2256-43b7-80b1-a2a9bd6fba5b	1	0.770861428571429	0.615872577688101	0.85992	0.92868	0.793833501564883	2	MDS.ALL.MEAN	8
a385a882-e932-425a-9fcd-d08c1aa1666f	0	0.339973333333333	0.355703333333333	0.7058	0.82794	0.557354166666666	2	MDS.ALL.MEAN	3
a3c0566e-a1a4-45d3-a376-381f0e6d1fff	0	0.427365	0.442945	0.06272	0.61454	0.3868925	2	MDS.ALL.MEAN	5
a4b3bf42-f9b2-4d33-ab37-37c8e9a6c431	0	0.405198620689655	0.637044137931035	0.43408	0.5946	0.517730689655173	2	MDS.ALL.MEAN	0
a50dfd03-6211-47ff-9d94-8026c65eed93	1	0.65692734082397	0.789774531835206	0.95216	0.98818	0.846760468164794	2	MDS.ALL.MEAN	10
a648f333-9581-4159-93f9-77af6203af05	0	0.54113	0.45829	0.43442	0.17986	0.403425	2	MDS.ALL.MEAN	1
a7d10940-9bc2-4d37-8827-57a0497d441a	0	0.102666666666667	0.5112	0.61094	0.06798	0.323196666666667	2	MDS.ALL.MEAN	4
a7e09a7f-d74b-4c06-8e5f-f011eabbcadb	0	0.460477142857143	0.450825714285714	0.46384	0.69492	0.517515714285714	2	MDS.ALL.MEAN	12
a81da635-59b8-44d6-9cb6-8d5038448c58	0	0.08497	0.23895	0.34834	0.3042	0.244115	2	MDS.ALL.MEAN	4
a883b182-0025-4433-9f35-ca3cb48f9b4d	0	0.427406666666667	0.3866	0.50842	0.53414	0.464141666666667	2	MDS.ALL.MEAN	6
a9019c9c-4981-41fc-b9d4-ebad1818c239	1	0.53746	0.94208	0.85698	0.53216	0.71717	2	MDS.ALL.MEAN	7
a96a56cd-3cb1-4fa7-a227-0edf6bcc7ccb	0	0.1805	0.55076	0.14518	0.48856	0.34125	2	MDS.ALL.MEAN	6
a9c2e65b-de14-470e-bccf-3a542b219444	0	0.189884117647059	0.411501764705882	0.64348	0.97364	0.554626470588235	2	MDS.ALL.MEAN	3
a9f65f14-b9f6-48ee-9aee-e693471e2cbc	0	0.261632972972973	0.265694594594595	0.8255	0.9692	0.580506891891892	2	MDS.ALL.MEAN	12
aa7989be-a371-46d1-afd8-2d731bb1593c	1	0.635032727272727	0.827589842081839	0.9628	0.93822	0.840910642338642	2	MDS.ALL.MEAN	24
aa9e90e2-e5cb-4e6b-8146-54c666f3ffdd	1	0.46799375	0.6429325	0.93522	0.88594	0.7330215625	2	MDS.ALL.MEAN	12.3333333333333
ab69ff0e-fa0e-423b-ad54-af8f0e7cf7ae	0	0.276485333333333	0.394984	0.61196	0.97618	0.564902333333333	2	MDS.ALL.MEAN	2
ac1d66d8-2fcc-4c1c-9c4b-c0ad05c50dee	1	0.77756	0.89772	0.6736	0.85996	0.80221	2	MDS.ALL.MEAN	16
ac1dee32-398a-496e-9e31-053c46f78eeb	1	0.718026363636364	0.535059090909091	0.8255	0.9862	0.766196363636364	2	MDS.ALL.MEAN	7
ac7c3961-9268-42b7-aeb7-fc4c49c7a6bb	1	0.612348942864763	0.617813433084989	0.94308	0.98536	0.789650593987438	2	MDS.ALL.MEAN	23
ad37b630-b92a-4087-b1eb-7bcbc361e0dc	0	0.72624	0.697335	0.3014	0.42888	0.53846375	2	MDS.ALL.MEAN	4
ad5c8e92-d3d9-4f8b-b6b6-655d7264db0f	0	0.45714	0.45296	0.38186	0.17812	0.36752	2	MDS.ALL.MEAN	2
b1f4d4d6-5247-48c4-9990-28a13d34fc19	1	0.505532660550459	0.947756146788991	0.98228	0.98136	0.854232201834862	2	MDS.ALL.MEAN	16
b236ecf4-e95e-4ab1-bc61-8b613138c3ad	1	0.706425	0.784735	0.93692	0.69194	0.780005	2	MDS.ALL.MEAN	20
b2a83371-f8d6-43cd-9b42-4931c1e47bdd	0	0.295373333333333	0.482073333333333	0.75762	0.60448	0.534886666666667	2	MDS.ALL.MEAN	8
b2b801a2-9297-4f9a-8bce-9b8a5ec3dc5e	0	0.66634	0.37926	0.52822	0.56312	0.534235	2	MDS.ALL.MEAN	1
b2c6a6ec-e867-4dbb-bf42-8dd7fb2a088d	1	0.341756585365854	0.375458536585366	0.91574	0.93184	0.641198780487805	2	MDS.ALL.MEAN	17
b3404b35-b8f8-4f14-afc6-92f0d1bdf920	1	0.688005555555556	0.570037777777778	0.97798	0.63324	0.717315833333333	2	MDS.ALL.MEAN	4
b34f236e-fd4c-4b5b-9376-0ab36d1d72da	0	0.19624	0.4217	0.06786	0.07376	0.18989	2	MDS.ALL.MEAN	13
b35a03c0-445e-4ca9-a383-9c1ab22a845f	0	0.494556666666667	0.362096666666667	0.0898	0.61956	0.391503333333333	2	MDS.ALL.MEAN	5
b36fac7d-0961-44e9-9cec-ffd9c80651e7	0	0.55941	0.35876	0.48214	0.9873	0.5969025	2	MDS.ALL.MEAN	0
b3836781-d1e7-4d00-be27-e3240695d3d2	1	0.730128888888889	0.860743738044921	0.95146	0.98988	0.883053156733453	2	MDS.ALL.MEAN	12.25
b39fd37b-919d-44c6-9be5-862749169046	0	0.0804266666666667	0.302033333333333	0.19452	0.28222	0.2148	2	MDS.ALL.MEAN	6
b567f243-d7c7-4a75-8dda-389de317a210	0	0.367740952380952	0.380130476190476	0.8546	0.44414	0.511652857142857	2	MDS.ALL.MEAN	4
b5efca70-5e19-49d7-8806-43f5575135fd	1	0.57192	0.627254666666667	0.8589	0.6962	0.688568666666667	2	MDS.ALL.MEAN	5
b617f24d-4586-4a97-89f1-ac181f6e8c5d	0	0.0930466666666667	0.233066666666667	0.09704	0.49786	0.230253333333333	2	MDS.ALL.MEAN	1
b6b04cba-5ae9-4da3-bcab-135df88e0f56	1	0.373489090909091	0.616610909090909	0.60676	0.76818	0.59126	2	MDS.ALL.MEAN	13
b72761a5-1b95-4a71-bf37-4d3364e07bd7	0	0.415793333333333	0.364984444444444	0.7652	0.88674	0.608179444444444	2	MDS.ALL.MEAN	1
b78c0046-9026-4f26-b88b-52ac26fb2d67	0	0.23935	0.67304	0.52466	0.52024	0.4893225	2	MDS.ALL.MEAN	0
b7ac2ee2-6e0b-444b-a2aa-35d0838522bc	1	0.69545	0.76185	0.91184	0.9253	0.82361	2	MDS.ALL.MEAN	4
b7d23036-b895-498c-b16b-8af848719df6	0	0.560433333333333	0.855944848484849	0.95254	0.98802	0.839234545454546	2	MDS.ALL.MEAN	11
b8a9d62f-cdec-4cee-9cfb-5572f8db2ff9	1	0.482192727272727	0.916607272727273	0.95274	0.83116	0.795675	2	MDS.ALL.MEAN	7
b9fc5905-a423-41be-b526-a5dcf02ade42	1	0.31624	0.553197777777778	0.94852	0.96088	0.694709444444444	2	MDS.ALL.MEAN	14
ba57aa62-a034-4ffb-ab2b-2d2c3173ff08	0	0.330885714285714	0.300131428571429	0.39822	0.16402	0.298314285714286	2	MDS.ALL.MEAN	1
bae1bf32-94bf-42a7-96d0-ee23fd98245e	0	0.60388544600939	0.502659365205168	0.89416	0.97594	0.74416120280364	2	MDS.ALL.MEAN	1.25
bb906c92-0363-47f2-9ecc-ca5588df5c7b	0	0.71479	0.50031	0.54022	0.41108	0.5416	2	MDS.ALL.MEAN	7
bb995d58-226f-4ca8-9980-de75908755a8	0	0.48902	0.379846666666667	0.55392	0.5743	0.499271666666667	2	MDS.ALL.MEAN	2
bbf83ccf-d2cb-40af-bab9-93d04e8a884c	0	0.615443636363636	0.428072727272727	0.7877	0.64872	0.619984090909091	2	MDS.ALL.MEAN	5
bc1dab86-f8d0-457a-9031-731b1f1e7f7f	0	0.34603	0.34605	0.34466	0.39594	0.35817	2	MDS.ALL.MEAN	0
bc384b14-4e8b-40db-8e24-09250d446589	0	0.358263	0.506143	0.96062	0.9614	0.6966065	2	MDS.ALL.MEAN	1
bc4e6720-cc06-4d3f-a3db-d9ee8d3efd31	1	0.688629411764706	0.709515294117647	0.94918	0.9206	0.816981176470588	2	MDS.ALL.MEAN	26
bc53f23e-bf00-402d-93ed-3030cc15b582	1	0.771843333333333	0.619974444444444	0.89726	0.9579	0.811744444444444	2	MDS.ALL.MEAN	4
bd8536ec-5a7f-4213-945e-1c2a6c59cf15	0	0.7924	0.77259	0.87226	0.31312	0.6875925	2	MDS.ALL.MEAN	1.5
be0e3c5f-e290-44a3-968b-2604d2603f65	1	0.590333333333333	0.643928262900231	0.9219	0.8598	0.753990399058391	2	MDS.ALL.MEAN	38
bef1ea2d-5077-4798-b0da-1197294e4443	1	0.06333	0.596043333333333	0.91708	0.3569	0.483338333333333	2	MDS.ALL.MEAN	23
bf5e4f56-33b1-4f68-a52a-3ad1d583c01d	1	0.74772	0.55583	0.7685	0.2709	0.5857375	2	MDS.ALL.MEAN	7
bf8a9d17-f9d5-4403-9978-759aa4395944	0	0.17469	0.431326666666667	0.2918	0.97964	0.469364166666667	2	MDS.ALL.MEAN	2
bfc8744c-539e-473c-9f8d-b1d8948f4f51	0	0.35248	0.64398	0.08172	0.41538	0.37339	2	MDS.ALL.MEAN	1
c0007a09-cab8-4213-b52d-1dbe5084052d	0	0.381971428571429	0.376054285714286	0.48462	0.72256	0.491301428571429	2	MDS.ALL.MEAN	5
c00c0775-1247-4ccc-b490-a70c35307de7	0	0.42852	0.09182	0.4819	0.01568	0.25448	2	MDS.ALL.MEAN	6
c0306265-b79c-4be0-a762-f10d492919a6	0	0.63624	0.25574	0.15804	0.16544	0.303865	2	MDS.ALL.MEAN	1
c03f7785-d690-400f-b558-a27380341d53	1	0.615811666666667	0.447623333333333	0.95838	0.97356	0.74884375	2	MDS.ALL.MEAN	10
c108b15c-3da6-4fca-8861-200795111980	1	0.443915555555556	0.449575555555556	0.92542	0.97798	0.699222777777778	2	MDS.ALL.MEAN	2
c120e110-9851-4ea5-a4f8-549484489ad1	0	0.780213333333333	0.44068	0.55988	0.81508	0.648963333333333	2	MDS.ALL.MEAN	0
c17589b0-3d47-427c-b1cd-1399cfd21182	0	0.83092	0.580086666666667	0.36632	0.33608	0.528351666666667	2	MDS.ALL.MEAN	0
c176f58b-4a47-410b-b490-a7a181cb1033	0	0.24169	0.315166666666667	0.58866	0.98976	0.533819166666667	2	MDS.ALL.MEAN	6
c17abeb7-bfdb-4ddd-859e-2d336f96c7ca	1	0.6050525	0.5230025	0.96864	0.89094	0.74690875	2	MDS.ALL.MEAN	5.5
c4a83e44-8d35-44ac-a84b-a9c2bdd2df47	0	0.682955384615385	0.628496153846154	0.554	0.7688	0.658562884615385	2	MDS.ALL.MEAN	6
c4ddc954-095c-4620-9eec-2dc8e11dfa76	0	0.618273333333333	0.331926666666667	0.50154	0.6885	0.53506	2	MDS.ALL.MEAN	0
c52f272a-728f-4c68-ab52-7f86162ea8b8	1	0.12404	0.27804	0.65582	0.41612	0.368505	2	MDS.ALL.MEAN	3
c572fd93-61de-46dc-9a7f-f41a20a1c475	1	0.495983333333333	0.729221666666667	0.85742	0.74282	0.70636125	2	MDS.ALL.MEAN	9
c61c0b78-7278-4651-8fa2-7c1429ea804c	1	0.589918181818182	0.591901818181818	0.87194	0.86418	0.729485	2	MDS.ALL.MEAN	23
c6d662c2-5af8-4781-bb68-d99162d9d1fa	1	0.65886954954955	0.923723460643695	0.99192	0.971	0.886378252548311	2	MDS.ALL.MEAN	16.5
c84db6e4-4691-421e-a654-a6ebc51fdbbb	1	0.696097185185185	0.818390814814815	0.9514	0.81762	0.820877	2	MDS.ALL.MEAN	13.5
c863c364-886a-4687-8fe4-4f8a983507c4	0	0.49408	0.368	0.55566	0.28788	0.426405	2	MDS.ALL.MEAN	0
c8a43c80-f726-4658-ad4d-b33c095a0765	0	0.610998482758621	0.39530524137931	0.6791	0.99238	0.669445931034483	2	MDS.ALL.MEAN	3
c8e74e3d-9e98-474d-9916-49adb9ad9033	1	0.52688	0.829566666666667	0.68256	0.54848	0.646871666666667	2	MDS.ALL.MEAN	5
caf22d0c-9371-47bb-a194-dd54a41c6fc1	0	0.23581	0.548656666666667	0.7676	0.86884	0.605226666666667	2	MDS.ALL.MEAN	2
cb3fafc6-b4d3-479b-8a2d-f5f037b96420	1	0.754245492227979	0.637188186528497	0.96986	0.98616	0.836863419689119	2	MDS.ALL.MEAN	20.5
cc116437-ee86-4ae9-8060-6f1444b57570	0	0.09248	0.49415	0.16656	0.8302	0.3958475	2	MDS.ALL.MEAN	19
cc155b55-49c8-4b15-a905-2e5e4546d1b7	0	0.466846666666667	0.258866666666667	0.11748	0.66778	0.377743333333334	2	MDS.ALL.MEAN	10
cc1d7dc0-a029-4463-86d1-355facf4737f	0	0.066	0.29124	0.75346	0.09682	0.30188	2	MDS.ALL.MEAN	2
cc3f7939-2b0a-41ea-a726-74b2585ca104	0	0.37144	0.73028	0.4271	0.8083	0.58428	2	MDS.ALL.MEAN	4
cd970c0a-5414-4a79-8778-9ecd7c377584	0	0.579103125	0.648815	0.6048	0.96568	0.69959953125	2	MDS.ALL.MEAN	2
cde001b7-c3f1-4b31-a2a1-049a1bc3f8f5	1	0.77172	0.07784	0.87104	0.84674	0.641835	2	MDS.ALL.MEAN	4
ce0433d3-cc03-4491-8fd4-58a39dd6ff35	0	0.02294	0.36	0.58836	0.71486	0.42154	2	MDS.ALL.MEAN	5
ce5cb455-f71f-4727-94d5-13f860bf4ce0	1	0.722663529411765	0.534085098039216	0.88562	0.96136	0.775932156862745	2	MDS.ALL.MEAN	15
ce8c87c5-d2c4-4aae-9a33-1543bb63e265	1	0.70832	0.643928262900231	0.96654	0.95584	0.818657065725058	2	MDS.ALL.MEAN	30
cf88113b-43d8-430d-a078-e1eb4540527e	0	0.0725866666666667	0.452626666666667	0.5485	0.7733	0.461753333333333	2	MDS.ALL.MEAN	0
d0649085-219c-4bc0-a242-4a4b243730cf	0	0.39629	0.29761	0.9454	0.85822	0.62438	2	MDS.ALL.MEAN	5
d08cc1ef-4a7c-48a8-b0ab-bff913a7c243	0	0.594018333333333	0.400586666666667	0.55208	0.86162	0.60207625	2	MDS.ALL.MEAN	7
d20eb8d7-37cb-4224-9117-410733a433d5	1	0.45564	0.50063	0.31248	0.2285	0.3743125	2	MDS.ALL.MEAN	11
d2e31812-23f5-4db4-8a4c-2c07a03d242a	0	0.34138	0.3337	0.51206	0.5552	0.435585	2	MDS.ALL.MEAN	13
d3699d69-c06e-435f-997b-7b07e800aae9	0	0.226637142857143	0.523671428571429	0.74584	0.9274	0.605887142857143	2	MDS.ALL.MEAN	30
d41844ca-2d15-45e9-a161-c6bf17ed0d27	1	0.81674	0.98838	0.968	0.77514	0.887065	2	MDS.ALL.MEAN	18
d41cc881-9477-403a-92dd-e78f59cb5aa0	0	0.302926666666667	0.44632	0.56092	0.86314	0.543326666666667	2	MDS.ALL.MEAN	7
d434bb63-7ff1-40ed-b03b-bcaf98ec82b6	0	0.5619	0.435073333333333	0.46768	0.37564	0.460073333333333	2	MDS.ALL.MEAN	6
d4b82747-1256-438d-8705-2ee63b33a438	0	0.5932	0.499386666666667	0.70836	0.9388	0.684936666666667	2	MDS.ALL.MEAN	4
d4cce584-06ca-4baa-8e29-c571eaffbd02	0	0.51883	0.49644	0.45858	0.80898	0.5707075	2	MDS.ALL.MEAN	8
d515ff73-3a26-4f4a-acfa-6f9b2393b6a3	0	0.697116	0.835468	0.67642	0.64938	0.714596	2	MDS.ALL.MEAN	5
d55784f6-d261-4d28-8a47-c0e39c4d8b41	1	0.44027	0.5569	0.87376	0.40486	0.5689475	2	MDS.ALL.MEAN	13
d57b53b1-c34d-42e2-8756-40e0cdf5d87d	1	0.494291428571429	0.662794285714286	0.95656	0.9476	0.765311428571429	2	MDS.ALL.MEAN	17
d5de1afc-f9fe-4b04-8d67-06574c6c05e9	0	0.3341	0.29408	0.88346	0.53112	0.51069	2	MDS.ALL.MEAN	4
d6a5e63f-7dcd-45b2-a253-7879eee5e580	0	0.141426666666667	0.303716666666667	0.35964	0.73304	0.384455833333333	2	MDS.ALL.MEAN	3
d6f27307-3d67-4260-8198-d60e77c029d2	0	0.391413333333333	0.537213333333333	0.2746	0.41696	0.405046666666666	2	MDS.ALL.MEAN	0
d81ab8b8-fbcc-428f-ba38-a185fa8365ec	1	0.736606222222222	0.778251555555556	0.98446	0.9722	0.867879444444445	2	MDS.ALL.MEAN	8
d81b0d21-aafe-4bc6-a6ac-d108c1206d5f	0	0.57868	0.50932	0.09866	0.4248	0.402865	2	MDS.ALL.MEAN	5
d87bd7e7-6c4b-4a94-9b30-6e1381c65dc7	1	0.74484	0.15588	0.97708	0.79334	0.667785	2	MDS.ALL.MEAN	12
d99db9d4-8fba-4c74-b3e4-25c1c7b844c7	0	0.312186666666667	0.41851	0.26146	0.50308	0.373809166666667	2	MDS.ALL.MEAN	7
da3c3ff5-2ddd-41f7-ace9-4d231880c9cc	1	0.399408	0.591492	0.97612	0.80124	0.692065	2	MDS.ALL.MEAN	15
db10e575-9622-4563-aab4-247e8e39b6ac	0	0.259843333333333	0.50973	0.634	0.53642	0.484998333333333	2	MDS.ALL.MEAN	6
dbfdaf53-55b4-4347-8a35-988f05a7965d	1	0.650155227272727	0.918563522727273	0.99148	0.98944	0.8874096875	2	MDS.ALL.MEAN	15.6666666666667
dc2a9c97-96e5-4461-98a6-8c5aa888a14c	0	0.18312	0.4853	0.06234	0.58648	0.32931	2	MDS.ALL.MEAN	1
dd978ebb-6c0f-4a38-b5c1-5d334d6373b2	0	0.678566666666667	0.43768	0.74168	0.293	0.537731666666667	2	MDS.ALL.MEAN	7
ddfe845c-d260-4563-861c-5de5f5fdf6db	0	0.400945714285714	0.431825714285714	0.52606	0.64494	0.500942857142857	2	MDS.ALL.MEAN	1
de288811-ecf6-476e-8220-0c9c971b7edd	0	0.323266666666667	0.21228	0.86424	0.51786	0.479411666666667	2	MDS.ALL.MEAN	0
de45b74c-4d1c-49a1-8790-fa40511e9b0d	0	0.345083333333333	0.60272	0.83962	0.806	0.648355833333333	2	MDS.ALL.MEAN	25
de61ada8-ff6b-4b0e-a11b-cd9f7a5d721b	1	0.7265	0.32752	0.92378	0.28802	0.566455	2	MDS.ALL.MEAN	10
de7647cc-9928-4cb3-8c0c-d076ba581415	0	0.2137	0.428295	0.58996	0.22726	0.36480375	2	MDS.ALL.MEAN	2
dfab57fb-3cf0-421e-8a21-b8aa3d76dfa4	0	0.191913333333333	0.38725	0.79548	0.54668	0.480330833333333	2	MDS.ALL.MEAN	2
e074f25b-7b5a-45c4-8f44-2ee75e240518	0	0.31968	0.181604	0.34524	0.74614	0.398166	2	MDS.ALL.MEAN	8
e24901df-03a6-4c94-9b32-41e815d2a6df	1	0.900386666666667	0.643928262900231	0.98242	0.96224	0.872243732391724	2	MDS.ALL.MEAN	5
e2749d3c-6186-4013-925d-2e7f28a6e035	1	0.747582142857143	0.831971428571429	0.947	0.9241	0.862663392857143	2	MDS.ALL.MEAN	10
e2e75720-d0a2-4b73-b93f-0d6f97a7acf3	0	0.786721770833333	0.633921041666667	0.9042	0.98378	0.827155703125	2	MDS.ALL.MEAN	3.5
e46b17c3-36ba-4de6-b0b5-0bea7814ce78	0	0.449167692307692	0.612313846153846	0.73508	0.89084	0.671850384615384	2	MDS.ALL.MEAN	2
e5bb566a-9f26-496f-89be-f940162a536c	1	0.516932	0.750056	0.93606	0.96878	0.792957	2	MDS.ALL.MEAN	4
e63fedb9-8710-4bfb-8495-2f334ce70fbf	0	0.550406666666667	0.452256666666667	0.13142	0.19624	0.332580833333333	2	MDS.ALL.MEAN	7
e747d437-6fd3-406b-9477-8579a5658525	0	0.7081	0.60732	0.71914	0.91004	0.73615	2	MDS.ALL.MEAN	6
e7e8ae25-1395-4391-a05b-f19da4b4c970	0	0.44064	0.403993333333333	0.07066	0.45446	0.342438333333333	2	MDS.ALL.MEAN	2
e81bacd9-9df1-4441-8116-811003ea5346	0	0.44976	0.29198	0.5849	0.73754	0.516045	2	MDS.ALL.MEAN	2
e89d35b9-9000-4432-8307-c518320d92f0	1	0.445407272727273	0.736744242424242	0.9501	0.98708	0.779832878787879	2	MDS.ALL.MEAN	3
e8c9152d-c1a2-4bbc-9fb0-8d327220ed45	0	0.458953684210526	0.418704210526316	0.6337	0.8081	0.579864473684211	2	MDS.ALL.MEAN	5
ea0252eb-1817-4335-9d07-346ecdc54a84	1	0.725996226415094	0.851712075471698	0.93828	0.90516	0.855287075471698	2	MDS.ALL.MEAN	8
ea4c2d74-4b41-45db-8d11-620bbf4dd601	1	0.40787	0.771195	0.96008	0.90166	0.76020125	2	MDS.ALL.MEAN	16
ea66cb62-1e80-4a09-a98d-e589925c957c	1	0.54084598540146	0.448598832116788	0.9899	0.84122	0.705141204379562	2	MDS.ALL.MEAN	8.5
eb0e8e58-7c7f-4f8d-8f24-4a62167b3d1f	0	0.290233333333333	0.441866666666667	0.75834	0.71184	0.55057	2	MDS.ALL.MEAN	1
eb7f03f5-d4e1-4bf5-b73a-3ce5b8559d7b	0	0.42764	0.50157	0.7075	0.61836	0.5637675	2	MDS.ALL.MEAN	4
ebbe869c-e556-4584-b82a-0503a9974bc8	0	0.88656	0.787286666666667	0.83546	0.781	0.822576666666667	2	MDS.ALL.MEAN	2
ec4b1d9c-4093-4a8d-84a2-672ac9bc511d	0	0.31829	0.40057	0.67888	0.45652	0.463565	2	MDS.ALL.MEAN	0
ec7629bd-672d-46da-a993-bfc2335e0093	0	0.33966	0.404153333333333	0.2843	0.5826	0.402678333333333	2	MDS.ALL.MEAN	9
ed54c38c-3688-4ea3-a9d9-db0d1c5e0e35	0	0.25496	0.198848	0.19424	0.77038	0.354607	2	MDS.ALL.MEAN	1
edfab0c7-6bd1-424e-b459-6417c5a726fe	1	0.67843972972973	0.709030810810811	0.96646	0.92458	0.819627635135135	2	MDS.ALL.MEAN	5
ee8b1690-4c96-4f09-9a7b-946911bdcf67	1	0.607704	0.7077256	0.92914	0.9624	0.8017424	2	MDS.ALL.MEAN	1
ee8b704b-5930-4fd8-aa15-058986e26254	0	0.11802	0.31288	0.32576	0.80324	0.389975	2	MDS.ALL.MEAN	6
eeaa71a5-2726-4fd2-9e3e-facba9e0d648	0	0.465086666666667	0.422393333333333	0.16928	0.67158	0.432085	2	MDS.ALL.MEAN	3
eeb6fa00-57ef-460b-8b1a-ec65fd79ba2c	0	0.577454	0.559878	0.34142	0.77094	0.562423	2	MDS.ALL.MEAN	10
f0d89c81-bd48-4eb8-9ca6-aa750316faff	0	0.4201	0.45602	0.54086	0.73722	0.53855	2	MDS.ALL.MEAN	3
f10cf59f-dd0e-44a1-b4d1-c3d017d37c9a	0	0.547771612903226	0.497089677419355	0.40546	0.66858	0.529725322580645	2	MDS.ALL.MEAN	2
f23015b6-efd4-4d84-b28d-e4edb7ca7800	0	0.24358	0.422143333333333	0.57218	0.94384	0.545435833333333	2	MDS.ALL.MEAN	9
f369c8cf-3be9-493e-a62d-2b6fc2fa9616	1	0.820593461538462	0.836469230769231	0.86702	0.9421	0.866545673076923	2	MDS.ALL.MEAN	7
f3717639-aa99-462e-8514-6312d1e98e41	0	0.0178733333333333	0.366526666666667	0.25096	0.18726	0.205655	2	MDS.ALL.MEAN	6
f4910fb6-da07-47b1-9e80-f2af028f8e9e	1	0.632261666666667	0.627971666666667	0.95862	0.89072	0.777393333333333	2	MDS.ALL.MEAN	9
f53eb68e-1c17-424f-a486-ddda29e8827d	1	0.656076666666667	0.552905	0.78548	0.867	0.715365416666667	2	MDS.ALL.MEAN	7
f5bd40c6-2007-4c0c-8701-c4607595a396	0	0.59176	0.4919	0.59952	0.51584	0.549755	2	MDS.ALL.MEAN	4
f66d5489-3e2a-4274-a3bc-49ff4b243a7e	0	0.1077225	0.23075	0.61148	0.38302	0.333243125	2	MDS.ALL.MEAN	2
f722e7f0-a402-4eb5-a7bd-78a8255ae860	0	0.35916	0.26596	0.1158	0.15018	0.222775	2	MDS.ALL.MEAN	4
f7dfe721-193c-43eb-9b02-900099ca2cb5	1	0.637164	0.700104	0.87932	0.88776	0.776087	2	MDS.ALL.MEAN	33
f7f4a294-3757-45ab-8d75-94e3b06e844f	1	0.79738	0.754448	0.76456	0.62734	0.735932	2	MDS.ALL.MEAN	12
f7fa05e4-1568-4272-b202-52af1d0ceba6	0	0.581392941176471	0.363529411764706	0.62252	0.90556	0.618250588235294	2	MDS.ALL.MEAN	2
f8922040-f2bf-4a31-ac26-d78bef4e7cab	1	0.22702	0.87584	0.93156	0.61358	0.662	2	MDS.ALL.MEAN	12
f8f278e6-b2f0-458b-a27e-a03a1f533aa4	0	0.0607	0.26168	0.28428	0.20504	0.202925	2	MDS.ALL.MEAN	9
f94aa52d-198a-471f-9d5a-a8d890cf92e0	1	0.61014	0.3154	0.7991	0.9375	0.665535	2	MDS.ALL.MEAN	32
f9687dbb-7bf1-444d-afb3-9cf6e632fcf2	1	0.718617058823529	0.717120588235294	0.87222	0.9349	0.810714411764706	2	MDS.ALL.MEAN	6
fa735991-ec53-4763-9fa1-2fb499e3efcb	1	0.715954146341463	0.677489268292683	0.90086	0.92968	0.805995853658537	2	MDS.ALL.MEAN	10
faeab8f9-5e6b-48ef-8e87-3cc7e6da3e5f	1	0.80794	0.643928262900231	0.98914	0.96208	0.850772065725058	2	MDS.ALL.MEAN	14.5
fbc794ae-e487-4531-8f2b-7c4d2f29d302	0	0.46333	0.40619	0.35834	0.60056	0.457105	2	MDS.ALL.MEAN	7
fd102187-ada4-4f0b-8179-80a976b6849b	0	0.356747272727273	0.504790909090909	0.88746	0.6139	0.590724545454546	2	MDS.ALL.MEAN	24
fdb35bb1-f26b-48c8-bac0-d2003925bdf0	0	0.37424	0.464286666666667	0.22298	0.61446	0.418991666666667	2	MDS.ALL.MEAN	2
fde429ed-1f7c-42a5-9b08-e556626cfffb	0	0.390132222222222	0.511577777777778	0.54066	0.71598	0.5395875	2	MDS.ALL.MEAN	3
fe369e0e-2751-4d9c-8ab1-95d660aee3d0	0	0.17802	0.13107	0.10398	0.18608	0.1497875	2	MDS.ALL.MEAN	6
fe416e86-d629-4c62-b6cc-973b86f25207	0	0.239866666666667	0.505806666666667	0.52838	0.84172	0.528943333333334	2	MDS.ALL.MEAN	7
fed0af29-bc1e-4ef0-bfd1-9689fa9508d0	0	0.088	0.15272	0.50968	0.1363	0.221675	2	MDS.ALL.MEAN	10
ff0167f8-5802-4dc1-8932-877a698eb0be	0	0.82994	0.49348	0.64826	0.76702	0.684675	2	MDS.ALL.MEAN	14
ff699dbc-26d4-4dae-8c34-d0fb7b96ae21	0	0.33762	0.40127	0.66658	0.92018	0.5814125	2	MDS.ALL.MEAN	10
ff87c0f8-227e-4f76-be46-c65e23653deb	0	0.6835275	0.55028625	0.54452	0.70318	0.6203784375	2	MDS.ALL.MEAN	9
ffe9fec0-e3c6-44b2-8b4f-8f6f772b99c3	1	0.728476	0.501984	0.81886	0.92202	0.742835	2	MDS.ALL.MEAN	15
01b21550-2c5d-4b37-8a95-8d949beaf22e	0	0.21824	0.16458	0.56648	0.53318	0.37062	3	MDS.ALL.MEAN	6
01de0326-8f1c-4299-9307-76febd5a3161	0	0.79083	0.603176666666667	0.33626	0.79126	0.630381666666667	3	MDS.ALL.MEAN	12
02baa3a2-fb40-4a86-94b4-0411125179f1	0	0.626535652173913	0.477706956521739	0.52714	0.99214	0.655880652173913	3	MDS.ALL.MEAN	10
030d48aa-0bbc-423a-a10c-f9694da25f33	0	0.488946666666667	0.428433333333333	0.3926	0.58538	0.47384	3	MDS.ALL.MEAN	4
040ea274-f30e-48a2-932d-c8278bc0a60f	1	0.46789	0.42507	0.91602	0.9719	0.69522	3	MDS.ALL.MEAN	6
055c1e2d-92d2-4cb7-839a-bb5209b3f923	0	0.25446	0.15366	0.37362	0.56254	0.33607	3	MDS.ALL.MEAN	2
05d4e71a-c792-4549-8ec7-6a7dc355a1bd	1	0.956755	0.747565	0.88538	0.91968	0.877345	3	MDS.ALL.MEAN	15
06dd40d6-1f10-471c-b336-6b7d580e79b2	0	0.14418	0.07156	0.14602	0.8443	0.301515	3	MDS.ALL.MEAN	0
07895188-2de1-4ab0-a640-2655f78514a7	0	0.177013333333333	0.482146666666667	0.67356	0.76968	0.5256	3	MDS.ALL.MEAN	0
07c9e291-80fa-49ba-9356-a814d6e05e10	0	0.132310909090909	0.819898181818182	0.7676	0.93426	0.663517272727273	3	MDS.ALL.MEAN	6
083da88e-934e-40cc-b60e-13d671fb8c37	0	0.9037	0.198	0.38374	0.84372	0.58229	3	MDS.ALL.MEAN	7
08464e37-e976-4356-922e-915e04ba00f8	0	0.16258	0.593006666666667	0.13384	0.48152	0.342736666666667	3	MDS.ALL.MEAN	8
085d3a29-27eb-4aea-916f-723989b56763	1	0.50464	0.67022	0.60578	0.53112	0.57794	3	MDS.ALL.MEAN	9
09592ab5-605a-4df2-8fec-d21b63f542c7	0	0.823892	0.575086666666667	0.87908	0.84886	0.781729666666667	3	MDS.ALL.MEAN	4
099fa3fb-332f-4bd1-bb38-215d02e84472	0	0.38629	0.569725	0.89682	0.20658	0.51485375	3	MDS.ALL.MEAN	9
0a4662b0-9ee3-4029-af85-7e342cb87810	1	0.60437	0.698206271024693	0.99346	0.97708	0.818279067756173	3	MDS.ALL.MEAN	13.3333333333333
0a76e74d-888a-4c9f-bc44-ddb1f73d64fa	0	0.59406	0.6686	0.16418	0.59578	0.505655	3	MDS.ALL.MEAN	1
0b95e050-a6d1-433c-80d6-1573a9457da0	1	0.749845	0.488848571428571	0.92204	0.9845	0.786308392857143	3	MDS.ALL.MEAN	2
0bf685c2-7adf-4818-99a9-f9df71b6a0d2	0	0.633806666666667	0.87884	0.9395	0.35798	0.702531666666667	3	MDS.ALL.MEAN	28
0c618056-a00a-4d3f-90af-76574fce3cff	0	0.7396	0.672386666666667	0.48778	0.9438	0.710891666666667	3	MDS.ALL.MEAN	4
0caf9f7e-f3a1-4fcd-891d-ae6ffcdf61fd	1	0.796153684210526	0.777353333333333	0.95632	0.9704	0.875056754385965	3	MDS.ALL.MEAN	17.3333333333333
0d17e3b4-aa93-428d-b0b8-c4526cb34003	0	0.27156	0.09412	0.63758	0.9682	0.492865	3	MDS.ALL.MEAN	1
0da99328-71be-4d6a-862e-ac58f58b90be	0	0.25432	0.40674	0.73384	0.63898	0.50847	3	MDS.ALL.MEAN	1
0e3a3e5e-5566-4857-9ff7-3e142c29a5cf	0	0.671896666666667	0.381886666666667	0.50064	0.9479	0.625580833333333	3	MDS.ALL.MEAN	1
0f377187-304a-411a-92e7-8ffad7816a1c	1	0.899273333333333	0.698206271024693	0.83528	0.99804	0.857699901089507	3	MDS.ALL.MEAN	5
0f5bca0c-0745-4a0d-af3a-e400fad16df2	0	0.735914782608696	0.599355652173913	0.9702	0.91784	0.805827608695652	3	MDS.ALL.MEAN	14
0f61f782-e71c-4096-b2ba-b281896bd434	0	0.427713333333333	0.340306666666667	0.94134	0.85462	0.640995	3	MDS.ALL.MEAN	2
0ff80ad5-e74d-49ae-ad67-f113e3dbad06	0	0.503526666666667	0.40342	0.93808	0.11606	0.490271666666667	3	MDS.ALL.MEAN	2
10254517-055e-4a85-b07d-aadcaee16eda	1	0.87162	0.596084	0.83694	0.50514	0.702446	3	MDS.ALL.MEAN	9
1108280e-7cfa-4d36-b108-6fb9290bc4d7	0	0.3916	0.77442	0.52648	0.57384	0.566585	3	MDS.ALL.MEAN	6
1120a72b-37ee-4a31-a036-9778165a5bf6	0	0.298715555555556	0.501031111111111	0.177	0.11474	0.272871666666667	3	MDS.ALL.MEAN	5
1137bf6f-92b4-426f-acd5-87fcaacee4c1	1	0.346979166666667	0.651745833333333	0.92204	0.89268	0.70336125	3	MDS.ALL.MEAN	9
1150f0bf-7c14-4633-afad-022ddcd50cef	0	0.13512	0.3707	0.6891	0.97704	0.54299	3	MDS.ALL.MEAN	8
11b74e3c-b973-4f74-b8db-47934ad0a55c	1	0.814555429602921	0.901211063441058	0.99396	0.99544	0.926291623260995	3	MDS.ALL.MEAN	8.25
13244475-e4c5-444b-b7df-3e148c71a3c9	0	0.456986666666667	0.4386	0.29254	0.0153	0.300856666666667	3	MDS.ALL.MEAN	0
133ea6ff-40f4-4476-907e-f0d4170266ce	1	0.750455	0.80205875	0.96804	0.9838	0.8760884375	3	MDS.ALL.MEAN	18
13b0f9d1-8ed3-4e65-bdb3-b2db5d16f92a	0	0.420285	0.59649	0.67482	0.30388	0.49886875	3	MDS.ALL.MEAN	1
13b715e3-bbb5-47ae-afd0-8653536836b9	1	0.09242	0.62574	0.8367	0.78524	0.585025	3	MDS.ALL.MEAN	10
146bbe75-ff8f-4b31-a887-710db7ad4883	0	0.351234	0.338606	0.85126	0.57682	0.52948	3	MDS.ALL.MEAN	2
150afcae-0821-48d0-80c4-4106fca6a615	0	0.46182	0.39672	0.93382	0.06174	0.463525	3	MDS.ALL.MEAN	28
153b35bc-568c-4da0-a5f9-751d9fa2b93d	0	0.458710434782609	0.447831304347826	0.70538	0.97066	0.645645434782609	3	MDS.ALL.MEAN	18
15f3fcdc-93e4-402f-8526-72e06ace8419	1	0.763187058823529	0.669494117647059	0.96566	0.97596	0.843575294117647	3	MDS.ALL.MEAN	15
164d983f-0316-42ab-ae64-2a554ccae23c	0	0.2566	0.60948	0.19836	0.2693	0.333435	3	MDS.ALL.MEAN	1
17556b18-e4f4-4c76-a832-f5d22577eb77	0	0.613666153846154	0.673752307692308	0.93976	0.84818	0.768839615384616	3	MDS.ALL.MEAN	10
1763614b-53fb-4d3d-a132-ad38d6a8cefa	1	0.707113333333333	0.702226666666667	0.63328	0.84648	0.722275	3	MDS.ALL.MEAN	12
176cdbeb-19a2-4479-a7b7-68d613f714c1	0	0.3102	0.4321	0.64156	0.85418	0.55951	3	MDS.ALL.MEAN	14
18d1efec-f958-4fcb-a726-6c2d05910fc6	0	0.31476	0.559093333333333	0.77564	0.33048	0.494993333333333	3	MDS.ALL.MEAN	15
19c1a749-8da8-4a32-b30e-89a844e14b79	0	0.49074	0.309553333333333	0.76682	0.86924	0.609088333333333	3	MDS.ALL.MEAN	0
1a2fd9e0-5e4e-4e4b-97aa-6718196bf510	1	0.697471428571429	0.857045714285714	0.84698	0.86504	0.816634285714286	3	MDS.ALL.MEAN	23
1a347526-7fd8-4ff1-91ad-081e2888b6de	0	0.60934	0.75528	0.21888	0.71142	0.57373	3	MDS.ALL.MEAN	8
1a382d20-1b1b-46cb-aefc-3450645d108b	1	0.88855	0.88199	0.97204	0.52224	0.816205	3	MDS.ALL.MEAN	22
1a4b6c93-2f9c-412f-8770-4e3f9d29df91	0	0.744853846153846	0.511226153846154	0.25438	0.4783	0.49719	3	MDS.ALL.MEAN	0
1a670a79-e3b2-48b6-ad5d-526db58465a9	0	0.0966	0.68604	0.44762	0.85278	0.52076	3	MDS.ALL.MEAN	1
1b660ba9-e247-46d5-a145-35703a04299d	0	0.65632	0.528563333333333	0.48452	0.80924	0.619660833333333	3	MDS.ALL.MEAN	8
1c10a5d2-ebff-4d88-b54d-5aef49de4b6e	1	0.667969310344828	0.596994482758621	0.9781	0.93104	0.793525948275862	3	MDS.ALL.MEAN	25
1c9d0333-b4ac-474d-ac87-f7941fb02443	0	0.53486	0.698206271024693	0.88536	0.40632	0.631186567756173	3	MDS.ALL.MEAN	0
1cce909d-d703-45ba-adbb-cf464c381620	0	0.771593333333333	0.674226666666667	0.64044	0.87596	0.740555	3	MDS.ALL.MEAN	20
1d7e6ef7-775e-4e68-a974-cc143c204335	0	0.10696	0.20626	0.661	0.5753	0.38738	3	MDS.ALL.MEAN	19
1d8284ca-e867-4585-911a-79e81ca25b51	0	0.54513	0.25586	0.17052	0.3933	0.3412025	3	MDS.ALL.MEAN	5
1db1ed03-b5ea-48ba-a5a6-54936d19639e	1	0.75227	0.47847	0.84862	0.82404	0.72585	3	MDS.ALL.MEAN	19
1ddac747-dec2-446d-b1a4-f0070bbc743b	1	0.603981538461538	0.739985641025641	0.88544	0.97386	0.800816794871795	3	MDS.ALL.MEAN	10
1e0888df-7059-4fab-9dd7-b0b6616442e6	1	0.842316	0.62926	0.9359	0.92176	0.832309	3	MDS.ALL.MEAN	15
1e102518-aefb-40dd-b9bf-f2622458f1a1	0	0.18114	0.30996	0.20774	0.97278	0.417905	3	MDS.ALL.MEAN	0
1f2644c9-0117-4783-baad-974042878869	1	0.7704	0.56408	0.9034	0.9463	0.796045	3	MDS.ALL.MEAN	18
1ff805eb-4e96-4d64-b7a4-cc54aaddf2d6	1	0.964497297297297	0.865993986486487	0.99154	0.99604	0.954517820945946	3	MDS.ALL.MEAN	21.3333333333333
2010d9ae-4e47-4efb-8dfc-84189917534c	1	0.643973333333333	0.59878	0.98062	0.62302	0.711598333333333	3	MDS.ALL.MEAN	4
207a524b-9965-4366-bc4d-40009d081872	0	0.06794	0.1333	0.69982	0.72864	0.407425	3	MDS.ALL.MEAN	2
208e0cb4-6254-4c7c-bc12-ac2a60c3163d	1	0.684705	0.809006875	0.99262	0.9948	0.87028296875	3	MDS.ALL.MEAN	15
20e7103c-69c3-497d-a533-188e199d2286	0	0.33164	0.09146	0.44304	0.58494	0.36277	3	MDS.ALL.MEAN	3
21a71204-0893-4c88-b6e3-8f101a25268c	1	0.774179479553903	0.838284726227225	0.98078	0.99608	0.897331051445282	3	MDS.ALL.MEAN	8.6
21e419bc-76c7-4350-8fc4-cc2231a10c3c	0	0.0534	0.32492	0.55792	0.92748	0.46593	3	MDS.ALL.MEAN	5
2257e233-5815-4211-b0f2-7f135d1604b0	1	0.716922	0.904148	0.97158	0.92238	0.8787575	3	MDS.ALL.MEAN	21
227dc3c0-f313-4ef9-9807-984180a38c05	0	0.42144	0.40022	0.7174	0.71904	0.564525	3	MDS.ALL.MEAN	1
22c07a06-d6cf-456e-817e-32093cefcbc7	1	0.492272054794521	0.707087123287671	0.90296	0.99326	0.773894794520548	3	MDS.ALL.MEAN	6.5
22fa2c34-0913-44ff-93ac-2a14da3a9c77	1	0.796594146341463	0.838439512195122	0.90348	0.98314	0.880413414634146	3	MDS.ALL.MEAN	16
231c45ce-c155-4a4d-a546-10a482a4eb59	0	0.637582	0.662202	0.91476	0.52108	0.683906	3	MDS.ALL.MEAN	0
237386d0-909f-45ce-a86f-aa6643d93c9f	0	0.33128	0.245666666666667	0.21382	0.83394	0.406176666666667	3	MDS.ALL.MEAN	2
23a9cf7c-a6ad-40dc-ab8f-3cedf57ccf24	0	0.125846666666667	0.198313333333333	0.78054	0.10686	0.30289	3	MDS.ALL.MEAN	0
249e7e51-13a1-40af-8fb4-e8c992028964	0	0.50781	0.21919	0.49554	0.44028	0.415705	3	MDS.ALL.MEAN	2
2571db2b-2f00-4d44-836b-afd7ce888c14	0	0.723504444444444	0.508875555555556	0.90092	0.89822	0.75788	3	MDS.ALL.MEAN	4
25f75a03-516d-4f1d-aa1e-c35d0183301f	0	0.664706666666667	0.595286666666667	0.5678	0.68502	0.628203333333333	3	MDS.ALL.MEAN	4
26108325-be0b-4c88-b7c0-ef2e8248ff11	0	0.6335	0.573304444444444	0.40858	0.83954	0.613731111111111	3	MDS.ALL.MEAN	3
264f4192-a22a-4c00-a2fe-fc22fa4f650d	0	0.39662	0.15602	0.67806	0.11874	0.33736	3	MDS.ALL.MEAN	5
273fbe56-c785-4a37-a0b2-6efe1fd4ecae	0	0.69905	0.613015	0.1195	0.5802	0.50294125	3	MDS.ALL.MEAN	5
27d8f54c-985c-4c71-bd1b-e3a25a464e67	0	0.35156	0.82804	0.48258	0.54182	0.551	3	MDS.ALL.MEAN	12
28476894-455d-45d3-9970-af08d06f11df	0	0.40874	0.385005	0.24292	0.22802	0.31617125	3	MDS.ALL.MEAN	10
286c60b3-1a5c-41e1-9354-ca5836b37f37	0	0.5035	0.4436	0.76592	0.46906	0.54552	3	MDS.ALL.MEAN	15
290e20f4-ba9f-443a-918f-1451c4003bc3	0	0.08046	0.512433333333333	0.64836	0.3344	0.393913333333333	3	MDS.ALL.MEAN	1
2911f2f3-feb8-4de5-9ef9-3685e1fdbfa3	0	0.939155862068966	0.548441379310345	0.61632	0.86072	0.741159310344828	3	MDS.ALL.MEAN	4
2951c494-015e-48df-af05-a8a06707204c	0	0.472329015439174	0.367594893617021	0.8158	0.79572	0.612860977264049	3	MDS.ALL.MEAN	2
2951f8b7-24c5-4d72-8e79-b00fc126d76a	0	0.389846666666667	0.409746666666667	0.5904	0.81468	0.551168333333333	3	MDS.ALL.MEAN	7
297f5df2-7109-4a1d-8acd-d9c0053f4634	0	0.502106666666667	0.406206666666667	0.27282	0.28894	0.367518333333334	3	MDS.ALL.MEAN	2
2a5128d1-3ed7-49ee-a299-4025d6702faf	1	0.666951666666667	0.82358	0.94292	0.865	0.824612916666667	3	MDS.ALL.MEAN	15
2a5669e4-ab53-4f97-97f6-0aa5604434c5	0	0.6929	0.27834	0.96496	0.9804	0.72915	3	MDS.ALL.MEAN	5
2aa8fa02-4874-4322-bd88-141e04dc45da	0	0.66886	0.14714	0.54292	0.16256	0.38037	3	MDS.ALL.MEAN	1
2b938bfa-331b-4919-a820-97962281b409	0	0.527515555555556	0.36044	0.12022	0.59896	0.401783888888889	3	MDS.ALL.MEAN	6
2b9b86b0-9b88-4e8a-a60f-2b5e33051d41	0	0.71298	0.66436	0.02212	0.66914	0.51715	3	MDS.ALL.MEAN	8
2c62b194-f0e3-4072-a695-cdbcc96c69be	0	0.224173333333333	0.39762	0.29686	0.5679	0.371638333333333	3	MDS.ALL.MEAN	2
2d08327e-f265-4507-8927-eac6fd315e6e	1	0.606466666666667	0.914506666666667	0.85478	0.96124	0.834248333333333	3	MDS.ALL.MEAN	12
2d93640c-773c-4c6d-93b7-1e07dafa988c	0	0.526093333333333	0.582326666666667	0.59802	0.92864	0.65877	3	MDS.ALL.MEAN	2
2d9cfc07-b958-4aa7-8b3d-0ab9570953ba	0	0.342302857142857	0.48046	0.74358	0.6053	0.542910714285714	3	MDS.ALL.MEAN	8
2da71eb6-c9f5-4996-b79d-d49b5fcafd07	0	0.720268888888889	0.581928888888889	0.48556	0.78342	0.642794444444444	3	MDS.ALL.MEAN	8
2e82bdc8-2b40-4d58-b393-0d229fd515b6	0	0.0384	0.652153333333333	0.13558	0.01126	0.209348333333333	3	MDS.ALL.MEAN	5
2eaa0a8e-2e89-46bc-92c8-1d3bff6eef94	0	0.69685	0.68891	0.67136	0.47078	0.631975	3	MDS.ALL.MEAN	3
2fd74767-4602-423c-9997-d24aa7237d77	0	0.762717777777778	0.626095555555556	0.61614	0.6338	0.659688333333334	3	MDS.ALL.MEAN	4
3070acf0-23ab-40c5-8afc-ba869e122c00	1	0.810942068965517	0.592250172413793	0.8296	0.98542	0.804553060344827	3	MDS.ALL.MEAN	6.33333333333333
308285a6-e641-4b5a-8b85-21a800c61f74	0	0.406456	0.357988	0.20916	0.80686	0.445116	3	MDS.ALL.MEAN	0
3117b2cb-9782-4d69-8178-ca422bf0a409	0	0.70048	0.5568	0.70318	0.58822	0.63717	3	MDS.ALL.MEAN	14
31267c25-bffe-4f04-984a-acd95a3f4fe8	1	0.635898518702867	0.929847322311962	0.99338	0.98916	0.887071460253707	3	MDS.ALL.MEAN	10.3333333333333
31b686b9-7995-4e88-b7d4-09217ff16803	0	0.02416	0.14158	0.51074	0.37926	0.263935	3	MDS.ALL.MEAN	6
31cdb823-759f-49bb-976f-fdc13715de28	0	0.66681	0.552811666666667	0.56066	0.994	0.693570416666667	3	MDS.ALL.MEAN	0
321e32af-3966-4fb4-a9ce-f7ae4781bc5d	0	0.480156666666667	0.620453333333333	0.6444	0.8838	0.6572025	3	MDS.ALL.MEAN	10
32359828-ef0d-47ca-bcd8-2b076e249077	0	0.376546666666667	0.43922	0.44156	0.58068	0.459501666666667	3	MDS.ALL.MEAN	3
325f3e23-408e-47bf-b8d1-6a9bcbfeec97	1	0.800593571428571	0.611606428571429	0.95656	0.98666	0.838855	3	MDS.ALL.MEAN	16
328a8042-5059-4dee-ba70-62ec7883f414	0	0.00372	0.12992	0.2441	0.91102	0.32219	3	MDS.ALL.MEAN	6
32beeda6-7df9-454e-86c8-bc37fc2e5b3d	0	0.39246	0.0382	0.23892	0.5067	0.29407	3	MDS.ALL.MEAN	6
32e23bb4-c2ca-489e-a580-d432d05e015e	1	0.805375142857143	0.789381428571429	0.98262	0.97734	0.888679142857143	3	MDS.ALL.MEAN	6.5
32edb69f-c1ba-416b-81d0-63566cba8a47	0	0.39347	0.39218	0.56856	0.50622	0.4651075	3	MDS.ALL.MEAN	6
341a3fde-86c0-464e-a442-d9fb294a53fc	1	0.50208	0.53941	0.96446	0.90712	0.7282675	3	MDS.ALL.MEAN	4
344b785d-d12a-47b6-95ba-fa05eecd7e8b	1	0.816757939393939	0.712005696969697	0.9898	0.99706	0.878905909090909	3	MDS.ALL.MEAN	15.3333333333333
34b5b0d9-9709-4228-8bf4-d3246d976dac	0	0.552406511875851	0.451383157894737	0.82814	0.63938	0.617827417442647	3	MDS.ALL.MEAN	4
3505f51a-467c-4fae-9025-eda3e517f313	1	0.8490575	0.9097	0.91518	0.97014	0.911019375	3	MDS.ALL.MEAN	16
350ea764-c5c0-421d-990f-8e971757f68b	0	0.61612375	0.69507375	0.79386	0.80542	0.727619375	3	MDS.ALL.MEAN	4
369289da-72cd-44c6-8b13-c4effa4b8209	0	0.44884	0.43864	0.5454	0.93954	0.593105	3	MDS.ALL.MEAN	20
36d2fd51-1b90-43fc-9076-19b1c5262b0f	1	0.801917777777778	0.791353333333333	0.6764	0.92266	0.798082777777778	3	MDS.ALL.MEAN	21
36db4e88-0c6d-464a-9c5c-f6b128db78d9	0	0.364724736842105	0.3399	0.90288	0.74234	0.587461184210526	3	MDS.ALL.MEAN	5
36f78c32-2c4d-4dc5-bd15-75f9a0e405c2	1	0.647426666666667	0.796186666666667	0.9624	0.93372	0.834933333333334	3	MDS.ALL.MEAN	5
37a44dbc-b489-458f-adde-3697745d8c4a	0	0.02054	0.63032	0.23212	0.64314	0.38153	3	MDS.ALL.MEAN	1
37a788b9-3cf0-482b-8007-e326fdfaa4d3	0	0.477208	0.569205333333333	0.95086	0.87466	0.717983333333333	3	MDS.ALL.MEAN	0
37b967c4-0dc2-4aab-8d20-c35e855944bf	1	0.871694280599463	0.798007792727944	0.99806	0.99172	0.914870518331852	3	MDS.ALL.MEAN	12
37fb5ab6-9f13-4203-8dbe-b55e76a5f5c5	1	0.74994	0.96076	0.97108	0.80934	0.87278	3	MDS.ALL.MEAN	17
38156cd0-f836-4404-a063-728b5a936553	0	0.71088	0.72838	0.3465	0.25684	0.51065	3	MDS.ALL.MEAN	9
382dd1a5-818f-4d90-9cf2-fe44daca7649	0	0.640833333333333	0.321073333333333	0.57464	0.44232	0.494716666666667	3	MDS.ALL.MEAN	14
387bd1c4-90df-48fa-8b8b-da2df2cfddde	1	0.780433333333333	0.753783333333333	0.77174	0.8299	0.783964166666666	3	MDS.ALL.MEAN	4
389ca576-cff3-4aa4-a276-cd20e1904a2d	0	0.393146666666667	0.444006666666667	0.2262	0.86254	0.481473333333333	3	MDS.ALL.MEAN	4
38dc9f32-d40f-4941-a0c1-829aeaecf8c7	0	0.90954	0.47958	0.40804	0.31792	0.52877	3	MDS.ALL.MEAN	4
3a5e8217-042b-419c-a4c0-682c15de975a	1	0.729767857142857	0.586761428571429	0.99208	0.87808	0.796672321428571	3	MDS.ALL.MEAN	1
3a73a8c6-1f60-4ebb-b2b0-5837e783b825	0	0.62584	0.727906666666667	0.72036	0.7098	0.695976666666667	3	MDS.ALL.MEAN	6
3a8768ba-c0e0-4130-a59e-ddaa73fd4d5d	0	0.714893333333333	0.553933333333333	0.96452	0.37362	0.651741666666667	3	MDS.ALL.MEAN	13
3ac0729e-0bff-4876-9d0a-19030ee717a6	0	0.342373333333333	0.64669	0.7921	0.43696	0.554530833333333	3	MDS.ALL.MEAN	2
3affcf0e-a02d-4396-b50d-f329303d5c43	0	0.252016	0.347612	0.42006	0.33478	0.338617	3	MDS.ALL.MEAN	0
3b96ed25-a60b-4fcd-a734-4bf3cae6f4bb	0	0.16176	0.0771	0.25698	0.19888	0.17368	3	MDS.ALL.MEAN	4
3bdde942-e7b9-498b-bde9-6fad671385af	1	0.796752727272727	0.652189090909091	0.9785	0.95662	0.846015454545455	3	MDS.ALL.MEAN	4
3c276970-26c7-4b3d-9765-5336032f1853	0	0.598	0.469873333333333	0.44736	0.8439	0.589783333333333	3	MDS.ALL.MEAN	15
3cc0721a-0baf-4b06-b3e9-2e367a07ad92	0	0.80962	0.498366666666667	0.53854	0.90274	0.687316666666667	3	MDS.ALL.MEAN	1
3d476714-4de5-4cd4-b614-405397f88c65	1	0.641508695652174	0.618342608695652	0.9569	0.80902	0.756442826086956	3	MDS.ALL.MEAN	15
3da1ee48-8a97-4296-98b8-72c2ae6b2bbd	0	0.252333333333333	0.779426666666667	0.54186	0.85732	0.607735	3	MDS.ALL.MEAN	9
3e3dab8f-87e1-42c8-a091-9202fb089a03	1	0.66584	0.75634	0.98474	0.75154	0.789615	3	MDS.ALL.MEAN	16
3e799759-fc47-4eac-9dce-0ec3c6a964b1	0	0.312586	0.659068	0.60714	0.45014	0.5072335	3	MDS.ALL.MEAN	2
3e7e6085-a641-4b0f-bcda-c4fb3c0d3fe4	1	0.765488333333333	0.62108	0.76078	0.88348	0.757707083333333	3	MDS.ALL.MEAN	11
3ee6087b-7e4e-4f8b-97ec-78d3de73185a	0	0.223496	0.590116	0.12586	0.59414	0.383403	3	MDS.ALL.MEAN	1
3f1a29d9-65fd-4b21-92fe-5320f3ef101f	0	0.304013333333333	0.848886666666667	0.88136	0.82156	0.713955	3	MDS.ALL.MEAN	4
3f1d98b1-4599-41fa-95d6-066f85ade1c4	0	0.19128	0.503673333333333	0.56154	0.86922	0.531428333333333	3	MDS.ALL.MEAN	9
3f40b78d-a861-4296-87fe-8fb973e892c0	0	0.757513333333333	0.647451111111111	0.91036	0.96686	0.820546111111111	3	MDS.ALL.MEAN	22
40a139ac-5883-48e8-8dd5-b47e584196b8	0	0.528251666666667	0.728018333333333	0.55234	0.90264	0.6778125	3	MDS.ALL.MEAN	1
40e44939-7565-4624-99b7-702e444c6dab	0	0.409168571428571	0.448135238095238	0.87224	0.8909	0.655110952380952	3	MDS.ALL.MEAN	0
417e3de3-37c0-4696-aa7a-72464d3b7b7b	0	0.63438064516129	0.487769032258065	0.62224	0.7098	0.613547419354839	3	MDS.ALL.MEAN	1
4254ec6b-3a08-4baa-a909-e7737189bb06	1	0.822134796747968	0.754523089430894	0.97392	0.99174	0.885579471544716	3	MDS.ALL.MEAN	13
43319463-a0f0-478c-93a6-98c20d1bc770	1	0.804893333333333	0.698206271024693	0.982	0.95748	0.860644901089507	3	MDS.ALL.MEAN	8
45e954bf-4cec-4b56-a957-d305029baba2	1	0.643287692307692	0.618478461538462	0.92078	0.97362	0.789041538461539	3	MDS.ALL.MEAN	23
462d754c-dc70-4768-9126-e045cd21c72e	1	0.668970289855072	0.763227536231884	0.98034	0.99154	0.851019456521739	3	MDS.ALL.MEAN	13.5
46f5740b-afa0-4432-94a4-4155ae963b75	0	0.78872	0.53523	0.96788	0.68364	0.7438675	3	MDS.ALL.MEAN	14
4710f3ce-4668-438f-a617-971febcd3e43	0	0.608491428571429	0.467571428571429	0.96418	0.69664	0.684220714285715	3	MDS.ALL.MEAN	4
48383cb5-cb57-41c5-a8ed-d651b2bccbe2	0	0.51098	0.35359	0.39294	0.72186	0.4948425	3	MDS.ALL.MEAN	3
48f65ce7-091f-4179-b1a2-b36ec2fce6db	1	0.774606315789474	0.687454736842105	0.95506	0.98738	0.851125263157895	3	MDS.ALL.MEAN	7
49cead59-3e1c-48ac-85c7-bffe67dbd09a	0	0.333243333333333	0.641221666666667	0.96408	0.9705	0.72726125	3	MDS.ALL.MEAN	0
4a318f75-f290-44cf-9bb3-5080e546b13f	1	0.467141538461538	0.871043076923077	0.4798	0.95382	0.692951153846154	3	MDS.ALL.MEAN	10
4b29f163-61b9-4fce-87be-79688e54b37d	0	0.707775737704918	0.506039836065574	0.64308	0.93618	0.698268893442623	3	MDS.ALL.MEAN	2
4b4834ae-88d3-493f-ac12-e9577dd1c135	1	0.642267908547059	0.497133333333333	0.96514	0.83418	0.734680310470098	3	MDS.ALL.MEAN	12
4b7f4e79-8579-4f85-8a08-4b6c3ab4a44b	0	0.709813333333333	0.49844	0.12494	0.8314	0.541148333333333	3	MDS.ALL.MEAN	1
4bc54c5e-2d96-4e93-98c7-062534f1b7c5	0	0.836286666666667	0.359946666666667	0.57464	0.94418	0.678763333333333	3	MDS.ALL.MEAN	3
4bdfcb1d-6cf3-4210-a962-adb45070202f	0	0.504053333333333	0.401016666666667	0.20146	0.85452	0.4902625	3	MDS.ALL.MEAN	0
4c1ccec7-d180-4c66-832b-67c0dc76d69e	0	0.339186666666667	0.647146666666667	0.5425	0.6499	0.544683333333334	3	MDS.ALL.MEAN	2
4ddf2f4f-18c5-44e4-8b83-e121992a6310	0	0.131146666666667	0.58972	0.30166	0.66104	0.420891666666667	3	MDS.ALL.MEAN	2
4f055a5f-e130-4da8-b1d6-0a3d2879dd99	1	0.682096	0.772048	0.88158	0.99512	0.832711	3	MDS.ALL.MEAN	11
4f8a178b-3b90-4ed9-bec9-fe05a3a33b03	1	0.851416666666667	0.881468333333333	0.95892	0.99728	0.92227125	3	MDS.ALL.MEAN	4
5004485e-db99-4784-b4be-f91eee813dc0	0	0.45916	0.37703	0.85306	0.69276	0.5955025	3	MDS.ALL.MEAN	0
50ed5188-9843-435b-854c-235a4a7cb1c8	0	0.128944444444444	0.259668888888889	0.35152	0.87748	0.404403333333333	3	MDS.ALL.MEAN	4
51854c47-30d1-4021-b7db-56879662c6d1	0	0.473494285714286	0.558654285714286	0.32932	0.73868	0.525037142857143	3	MDS.ALL.MEAN	3
51faeedb-bc76-4fe8-9d6e-5bf43b484a94	1	0.188347648351648	0.91576131607269	0.99644	0.99692	0.774367241106084	3	MDS.ALL.MEAN	13.8571428571429
520c5651-60d6-48ec-8a8a-68836ceda4f0	0	0.408693333333333	0.17764	0.15722	0.23014	0.243423333333333	3	MDS.ALL.MEAN	1
5230b120-f960-49fc-890c-c358d410b441	1	0.691454	0.833324	0.99082	0.60764	0.7808095	3	MDS.ALL.MEAN	18
523283b6-acc9-4375-ab7a-d7240cd690c3	1	0.776408611111111	0.822410972222222	0.99196	0.87582	0.866649895833333	3	MDS.ALL.MEAN	5.5
52f94274-efc4-4055-9dc8-fe318a402750	0	0.30154	0.446353333333333	0.24028	0.58134	0.392378333333333	3	MDS.ALL.MEAN	4
530bc9ed-d545-4252-9660-2ce2f916a9bd	1	0.621874285714286	0.695138571428571	0.87586	0.94424	0.784278214285714	3	MDS.ALL.MEAN	19
53fc50e0-d63f-4767-8c80-b07a2d938d4c	0	0.6776075	0.62405	0.3706	0.9778	0.662514375	3	MDS.ALL.MEAN	11
5406ea75-329b-42e0-95f1-1b23c40b2a3b	1	0.733875555555556	0.643095555555556	0.5827	0.9288	0.722117777777778	3	MDS.ALL.MEAN	9
54904954-b56e-4bca-aecf-48ebb0337a69	0	0.41744	0.0898466666666667	0.2886	0.88418	0.420016666666667	3	MDS.ALL.MEAN	5
549e0f48-4f8c-41be-9912-d85c709bdbdf	1	0.832315712613854	0.786729195034015	0.98602	0.99722	0.900571226911967	3	MDS.ALL.MEAN	22.8
54ce4e9c-5cd2-4989-a383-1cdcf513dbc8	0	0.423137142857143	0.401931428571429	0.10092	0.45146	0.344362142857143	3	MDS.ALL.MEAN	0
55ca2fac-0579-4287-8930-8757529b8203	0	0.658275	0.562465	0.39646	0.86842	0.621405	3	MDS.ALL.MEAN	2
55cd714e-cf36-462d-b155-93f1af918bc2	1	0.831376	0.9116	0.89906	0.83312	0.868789	3	MDS.ALL.MEAN	8
5817b6fb-1a2e-4519-8289-4ec3c59b70f9	0	0.0825	0.62404	0.84268	0.63098	0.54505	3	MDS.ALL.MEAN	4
588bce40-e483-431d-8068-2ff4d6fcfd17	1	0.72632	0.82447	0.96942	0.95984	0.8700125	3	MDS.ALL.MEAN	5
58c5e051-4c71-498e-8f6e-0133245cd004	0	0.18203	0.25426	0.55276	0.24696	0.3090025	3	MDS.ALL.MEAN	6
58d4a192-7e7b-4aa0-8635-958ecd2be870	0	0.157575	0.564255	0.78992	0.31128	0.4557575	3	MDS.ALL.MEAN	4
599dcd42-5b54-4dbb-bb51-204739ebd5c8	0	0.3384	0.25636	0.75728	0.88422	0.559065	3	MDS.ALL.MEAN	12
5a5b0173-3d27-412c-84f3-57534bf1414f	1	0.502244383561644	0.812014469466092	0.95388	0.97444	0.810644713256934	3	MDS.ALL.MEAN	8.5
5a5cf85d-8a6b-4f24-b4d2-4d9e94a3b9c7	0	0.01758	0.72484	0.44862	0.49776	0.4222	3	MDS.ALL.MEAN	5
5a72bd77-fcb3-4440-a550-b4344c864822	0	0.52758	0.69499	0.32022	0.58884	0.5329075	3	MDS.ALL.MEAN	4
5b4115a0-8bd8-46ca-9835-db4517e762b6	1	0.851036666666667	0.582596666666667	0.94542	0.98952	0.842143333333333	3	MDS.ALL.MEAN	6.5
5c27c37f-d1ed-4091-9783-5ef61078019b	1	0.8069	0.8265	0.9677	0.54476	0.786465	3	MDS.ALL.MEAN	30
5da10054-a850-40c5-854d-99e057ee83ec	0	0.270516666666667	0.844206666666667	0.85612	0.9644	0.733810833333334	3	MDS.ALL.MEAN	9
5e7fba64-bc6f-4987-b3d4-97328d805f4f	1	0.8285925	0.698206271024693	0.9917	0.9729	0.872849692756173	3	MDS.ALL.MEAN	34
5e936ca1-9865-4b3a-a9f3-6de4591eb474	0	0.25944	0.29146	0.08396	0.56644	0.300325	3	MDS.ALL.MEAN	2
5eb96837-4853-4329-bb25-13a8e1728542	0	0.119926666666667	0.327273333333333	0.21134	0.89496	0.388375	3	MDS.ALL.MEAN	2
5f2b561d-ef7f-452d-8f62-4c4c37fc8458	1	0.8739175	0.988079705882353	0.99012	0.99308	0.961299301470588	3	MDS.ALL.MEAN	9
5fbc6c4c-5d1b-48db-8554-d9e2bb6bea5a	0	0.777943333333333	0.693146666666667	0.24372	0.61938	0.5835475	3	MDS.ALL.MEAN	7
600c1d03-2840-4818-a707-3e831ba6bf4a	1	0.93124	0.99819	0.84304	0.99604	0.9421275	3	MDS.ALL.MEAN	16
6053fa31-b3b9-49ec-8344-3e57692ab997	0	0.5597025	0.6653875	0.83674	0.99656	0.7645975	3	MDS.ALL.MEAN	3
6087042c-e093-4baa-aaa3-a47231d35f14	0	0.4246	0.5628	0.0534	0.4311	0.367975	3	MDS.ALL.MEAN	2
60b8d326-8e3f-472d-8c94-3690e2023a3f	0	0.460173333333333	0.333093333333333	0.10008	0.2028	0.274036666666666	3	MDS.ALL.MEAN	5
60c67049-c4c9-4176-9993-73abf6f12888	1	0.452025714285714	0.849911428571429	0.96468	0.63224	0.724714285714286	3	MDS.ALL.MEAN	26
6134a5c5-2912-4cb0-87aa-10dee483b686	1	0.787776666666667	0.716116666666667	0.8829	0.91606	0.825713333333334	3	MDS.ALL.MEAN	5
615e9dd7-ab41-4326-9301-5aff56aaddc4	0	0.639472	0.753969	0.36172	0.82054	0.64392525	3	MDS.ALL.MEAN	9
61e223ac-4657-48b8-89b0-d37df5c85d39	1	0.87392568627451	0.943956078431373	0.97116	0.98316	0.943050441176471	3	MDS.ALL.MEAN	7.66666666666667
62669fa1-7944-495f-b3a9-de9d9e256370	0	0.532152	0.183474666666667	0.8582	0.84614	0.604991666666667	3	MDS.ALL.MEAN	4
62e267ca-1a34-4ec8-bc0c-51a2a5f22175	1	0.528928	0.659376	0.98918	0.91374	0.772806	3	MDS.ALL.MEAN	7
63f638fd-60cf-476f-a32d-14ae1428fbbf	0	0.68073	0.449311111111111	0.9208	0.91718	0.742005277777778	3	MDS.ALL.MEAN	6.33333333333333
64aedea6-b1f9-49da-8b10-3f02d8ed04b6	0	0.511341741055573	0.872044719371379	0.98088	0.9865	0.837691615106738	3	MDS.ALL.MEAN	4.66666666666667
6509f5e8-ff11-4eeb-9673-5b98024a155d	0	0.646453333333333	0.375771111111111	0.52072	0.79802	0.585241111111111	3	MDS.ALL.MEAN	11
66af2645-3e24-4db7-b17c-bbe01b04dd76	0	0.704850555555556	0.73985	0.42044	0.88698	0.688030138888889	3	MDS.ALL.MEAN	4
66afb755-c9d5-4cd7-84a5-e53b3b3544e3	0	0.76844	0.379927	0.70932	0.99072	0.71210175	3	MDS.ALL.MEAN	5
66b63e38-1a3c-410e-b309-3bdccc08c632	0	0.282223333333333	0.139753333333333	0.23794	0.38082	0.260184166666666	3	MDS.ALL.MEAN	2
66da555a-c871-491f-a70a-737e30497f2a	0	0.541458545454545	0.390136363636364	0.69024	0.96242	0.646063727272727	3	MDS.ALL.MEAN	0
67309892-9752-43e3-9651-e971bc9ced37	0	0.15204	0.22463	0.11728	0.10288	0.1492075	3	MDS.ALL.MEAN	1
68582509-2528-4401-ae80-fdddd00a8558	1	0.45812	0.1799	0.80312	0.92976	0.592725	3	MDS.ALL.MEAN	18
685e3773-5fb4-4d66-aa43-406929c29864	1	0.879086875	0.852609570969522	0.99368	0.97472	0.925024111492381	3	MDS.ALL.MEAN	10
6899ba07-f868-49db-9651-3504b6d754d6	1	0.701053008130081	0.718505853658537	0.95936	0.97482	0.838434715447155	3	MDS.ALL.MEAN	12.5
69768027-9381-45b4-98e6-c3a84bbabd50	1	0.843166	0.850206	0.94528	0.99252	0.907793	3	MDS.ALL.MEAN	7
69e73a84-0924-4112-8fbe-9803feaf1cef	1	0.604646666666667	0.609193333333333	0.96332	0.69294	0.717525	3	MDS.ALL.MEAN	21
6ab8c333-e607-475d-93d8-1949c14bd2a2	0	0.67698	0.46298	0.9262	0.88264	0.7372	3	MDS.ALL.MEAN	6
6c00ec12-c3cd-4c8c-8796-5febfa9f72f6	0	0.32324	0.26096	0.2104	0.23948	0.25852	3	MDS.ALL.MEAN	3
6c03b508-d521-46ea-8e69-4143e8dbfdfd	1	0.911184	0.993812	0.97706	0.90022	0.945569	3	MDS.ALL.MEAN	24
6c130d05-41af-49e9-9212-aaae738d3ec1	1	0.697361309523809	0.424159523809524	0.97072	0.9937	0.771485208333333	3	MDS.ALL.MEAN	15
6c6528de-6c71-4001-b5b7-eac789b92a45	0	0.616908	0.4908	0.37652	0.94982	0.608512	3	MDS.ALL.MEAN	3
6d7022a2-4b6c-4be1-b61d-699bf2fb4ec9	0	0.601093333333333	0.640333333333333	0.14048	0.32356	0.426366666666667	3	MDS.ALL.MEAN	4
6de30650-4784-4ddd-9b27-163a80fc79a6	0	0.700866666666667	0.855266666666667	0.86256	0.9822	0.850223333333333	3	MDS.ALL.MEAN	9
6e19dc65-c5a0-4fac-9465-ce75e004696f	1	0.855063703703704	0.760910094149977	0.91134	0.9721	0.87485344946342	3	MDS.ALL.MEAN	9
6e2f881b-f2a2-4493-8593-e7a50d96874c	1	0.502751428571429	0.71799	0.97308	0.87444	0.767065357142857	3	MDS.ALL.MEAN	18
6e6f346b-3ab2-4fc8-baf0-95f8ee7e5408	1	0.648902352941176	0.696843529411765	0.9928	0.96162	0.825041470588235	3	MDS.ALL.MEAN	14
6ed887bb-394b-40dc-a8d5-96e836468a8b	0	0.635796744186046	0.79465488372093	0.96692	0.94034	0.834427906976744	3	MDS.ALL.MEAN	12
6eede5d5-cc9c-403c-8f6e-2379921f6cc9	0	0.551761428571429	0.634857346938775	0.91096	0.90992	0.751874693877551	3	MDS.ALL.MEAN	2
6f44ba4b-ca1e-42e8-b25d-4dc9e508bd16	0	0.32335	0.476655522585391	0.72394	0.66892	0.548216380646348	3	MDS.ALL.MEAN	3
6f99fa6b-b8b7-4eec-94ee-90520a377367	0	0.628912	0.308268	0.22654	0.81422	0.494485	3	MDS.ALL.MEAN	3
70320cf1-9db4-46cd-98ad-66339a6313ce	0	0.16097	0.27493	0.1896	0.4786	0.276025	3	MDS.ALL.MEAN	1
710f2d79-1468-40b1-9ab5-beb8721f43a5	1	0.69312	0.698206271024693	0.98406	0.98934	0.841181567756173	3	MDS.ALL.MEAN	8.66666666666667
7175f964-c8ae-4b53-8907-204737433745	0	0.51624	0.640886666666667	0.6682	0.4682	0.573381666666667	3	MDS.ALL.MEAN	9
724fcf9a-bc00-440f-b2ba-0a9f6ea7a719	1	0.658657288135593	0.897245084745763	0.99262	0.96986	0.879595593220339	3	MDS.ALL.MEAN	14
72c95fc8-db97-4865-8bc3-a42e21d43e75	1	0.649688275862069	0.788808275862069	0.95842	0.96008	0.839249137931035	3	MDS.ALL.MEAN	22
72f75a4d-de63-4077-b77e-49d98f559e8c	1	0.79461347764238	0.878623453039685	0.99192	0.99588	0.915259232670516	3	MDS.ALL.MEAN	6.75
73d67610-d66b-4a4b-b606-d98a8ada5f03	1	0.859545442176871	0.811273469387755	0.95392	0.99612	0.905214727891157	3	MDS.ALL.MEAN	5
7457113a-34bd-4324-935c-f66bd33f1e4b	1	0.764631936936937	0.682164054054054	0.95704	0.99072	0.848638997747748	3	MDS.ALL.MEAN	7.71428571428571
74de3c85-715c-4962-9cd7-28bdf4e96a73	1	0.742010649350649	0.748984155844156	0.99218	0.98714	0.867578701298701	3	MDS.ALL.MEAN	4
75190f02-7ccd-4193-8dc0-6c9f69810955	0	0.279970666666667	0.431093333333333	0.1469	0.38738	0.311336	3	MDS.ALL.MEAN	1
751a69db-6a32-45fd-9267-e4d4235a7ceb	1	0.72254	0.704093333333333	0.9734	0.9827	0.845683333333333	3	MDS.ALL.MEAN	12
75c3f076-214e-4d85-ae66-7f7f39fab0b4	0	0.18452	0.15652	0.48496	0.66616	0.37304	3	MDS.ALL.MEAN	7
7697d1e8-bd4a-42b9-8166-1a873edd1bd5	0	0.458853333333333	0.474566666666667	0.50302	0.52956	0.4915	3	MDS.ALL.MEAN	3
776122cd-333b-400a-af9d-39771b26fa4d	1	0.733162448979592	0.908222204081633	0.9925	0.98452	0.904601163265306	3	MDS.ALL.MEAN	4.4
776a7890-0095-41f6-8f83-67c0d615e2f6	0	0.15672	0.58744	0.58706	0.0546	0.346455	3	MDS.ALL.MEAN	14
77803679-1c7d-4bac-8a00-ffd97eb87bfc	0	0.293507272727273	0.41826	0.59172	0.84462	0.537026818181818	3	MDS.ALL.MEAN	4
77e38deb-054e-4f9b-b9c1-777afdb0b538	0	0.396380338694653	0.294501818181818	0.78644	0.59446	0.517945539219118	3	MDS.ALL.MEAN	11
789421f2-f18e-4791-88c6-39f1da6aff9f	0	0.17038	0.337413333333333	0.87306	0.98544	0.591573333333333	3	MDS.ALL.MEAN	12
7905632a-2798-4790-b7cb-bef62ff84d32	0	0.73936	0.05826	0.67088	0.75358	0.55552	3	MDS.ALL.MEAN	4
79a0a04c-ae76-4c75-8964-2847b6904eaf	0	0.327116666666667	0.267133333333333	0.76796	0.93832	0.5751325	3	MDS.ALL.MEAN	9
7b6285c1-1b41-44c0-988b-24e6303bd254	0	0.488968888888889	0.698206271024693	0.74418	0.61428	0.636408789978395	3	MDS.ALL.MEAN	15
7c85d877-6a5b-41bb-9022-59a31e308d45	0	0.455653846153846	0.283470769230769	0.79646	0.93622	0.617951153846154	3	MDS.ALL.MEAN	4
7db85024-93ef-454d-946c-ac5fb8d5df1c	0	0.68829	0.64412	0.7027	0.50134	0.6341125	3	MDS.ALL.MEAN	2
7e9517e0-470d-4849-aa11-0e0ce9db5224	0	0.887764	0.721428	0.66596	0.94696	0.805528	3	MDS.ALL.MEAN	3
7eb31ee2-1649-4ac0-9bbf-ff04ccf56595	0	0.488246666666667	0.815886666666667	0.19586	0.2122	0.428048333333333	3	MDS.ALL.MEAN	3
7f75418c-457c-4e45-a81a-ffc432e415c8	0	0.38544	0.17184	0.625	0.95614	0.534605	3	MDS.ALL.MEAN	2
7fb561a3-8f90-49d2-a39b-55ea3f78a17b	1	0.60056	0.698206271024693	0.99072	0.98142	0.817726567756173	3	MDS.ALL.MEAN	15.5
7fb7afc9-b006-4a44-99dc-409ba90d3fe8	0	0.84995494949495	0.625159797979798	0.96068	0.97432	0.852528686868687	3	MDS.ALL.MEAN	1.5
80059abf-3dae-4b08-8453-36cc29e34f72	0	0.04358	0.2965	0.55052	0.15466	0.261315	3	MDS.ALL.MEAN	5
8005bcc4-cc1c-4162-817d-1806b9494fe0	0	0.505092592592593	0.509968888888889	0.67828	0.90124	0.648645370370371	3	MDS.ALL.MEAN	7
80398a1f-9dea-4ab4-90a6-49508a73ad63	0	0.600166666666667	0.7187	0.90016	0.81732	0.759086666666667	3	MDS.ALL.MEAN	3
804548c3-deab-4614-b8de-e807edbecc80	1	0.552148888888889	0.36544	0.95038	0.97268	0.710162222222222	3	MDS.ALL.MEAN	18
8066d06f-c919-4e07-af9f-72d58850f298	0	0.441206666666667	0.3206	0.26388	0.40974	0.358856666666667	3	MDS.ALL.MEAN	6
810b6795-e764-4bff-b80a-5009b9d149cd	0	0.788104	0.622556	0.86294	0.69188	0.74137	3	MDS.ALL.MEAN	13
81434ce9-c1db-4717-81e4-f49b0942e321	1	0.912076	0.900125	0.97042	0.98196	0.94114525	3	MDS.ALL.MEAN	28
81b8a9ba-11e2-4c5c-b961-b9475f55a23a	0	0.09498	0.381382857142857	0.8462	0.63172	0.488570714285714	3	MDS.ALL.MEAN	2
8210648a-6785-4894-ac94-91b665424200	0	0.07126	0.19518	0.68224	0.73484	0.42088	3	MDS.ALL.MEAN	2
82f5d99a-9552-493a-87a7-54c2d175bfd3	0	0.580015	0.63513	0.65816	0.95072	0.70600625	3	MDS.ALL.MEAN	2
8355ff33-b52f-4667-a2f9-09737395e37d	1	0.812579518072289	0.801377831325301	0.99224	0.97622	0.895604337349397	3	MDS.ALL.MEAN	7
83e05a40-bd94-4d5e-87c4-fbc266fc5dc3	0	0.864464666666667	0.695249333333333	0.98272	0.97792	0.8800885	3	MDS.ALL.MEAN	12
841b5b7b-d7f0-4489-b371-1edb59fbbfc8	1	0.739853333333333	0.881916666666667	0.9915	0.9826	0.8989675	3	MDS.ALL.MEAN	23.3333333333333
843794e6-8c09-4afe-b833-7f8cc30ab90e	0	0.21751	0.206475	0.19882	0.9499	0.39317625	3	MDS.ALL.MEAN	6
84cdec84-5148-47d3-822d-b829ef24d11f	1	0.835451368421053	0.705245684210526	0.98536	0.94692	0.868244263157895	3	MDS.ALL.MEAN	6
8648d5c3-92bc-4160-835b-34d2d5a80635	0	0.63302	0.35962	0.2509	0.1292	0.343185	3	MDS.ALL.MEAN	8
87260798-1ed2-4554-94c0-732aa0de3978	0	0.689793333333333	0.43644	0.27574	0.31136	0.428333333333333	3	MDS.ALL.MEAN	1
877f8fcf-4491-42f0-883b-f2e4e0a32854	1	0.7378	0.828423333333333	0.92462	0.96954	0.865095833333333	3	MDS.ALL.MEAN	4
87a468ce-50e9-4622-aac3-d4c90c2b1ebf	1	0.761164444444444	0.563826666666667	0.99576	0.92696	0.811927777777778	3	MDS.ALL.MEAN	9
88e34406-7ca2-4490-8b54-b975850eedfc	1	0.46172	0.54182	0.78382	0.7757	0.640765	3	MDS.ALL.MEAN	16
8923a4d0-6223-4285-bef5-0ed3b5d76bf6	0	0.53357	0.380366666666667	0.93182	0.90238	0.687034166666667	3	MDS.ALL.MEAN	0
898f8dc7-7ef9-4cc8-b1b9-425f6f01303d	0	0.591328888888889	0.306508888888889	0.8207	0.84606	0.641149444444445	3	MDS.ALL.MEAN	7
8a4780f3-efdb-42cc-8f8f-63cf3a92e5b4	0	0.299993333333333	0.70948	0.88646	0.96332	0.714813333333333	3	MDS.ALL.MEAN	0
8a4790b3-3bf5-4273-b695-fe703347d399	1	0.767745	0.40391	0.98142	0.94864	0.77542875	3	MDS.ALL.MEAN	4
8ac90d4b-fc41-4ca6-b31c-99b9bde3f50f	0	0.190875	0.34529	0.72522	0.9523	0.55342125	3	MDS.ALL.MEAN	1
8b1c19df-5f39-47d2-ab47-e98d8bfa45bf	0	0.07216	0.26312	0.25978	0.07058	0.16641	3	MDS.ALL.MEAN	3
8b238303-9260-4590-adf0-82a76e3590f9	0	0.577292777777778	0.304191111111111	0.93536	0.892	0.677210972222222	3	MDS.ALL.MEAN	6
8ba96360-9ac6-4e74-bf3e-6e84b9329ff9	1	0.6418	0.84982	0.86064	0.88718	0.80986	3	MDS.ALL.MEAN	7
8be98959-173f-4b12-b0b7-979ccb740362	0	0.0712333333333333	0.332446666666667	0.79332	0.85732	0.51358	3	MDS.ALL.MEAN	3
8bfd5491-d025-4c98-9adf-b22d8a0e513b	0	0.30568	0.27601	0.2506	0.4785	0.3276975	3	MDS.ALL.MEAN	3
8c0d5368-69e4-444b-9545-cc1f4a046ee7	1	0.63683	0.698206271024693	0.975	0.75526	0.766324067756173	3	MDS.ALL.MEAN	5
8e509494-ba90-438e-a842-cb641b359d64	0	0.604536666666667	0.797026666666667	0.43142	0.2719	0.526220833333333	3	MDS.ALL.MEAN	5
8ed61ccc-ad86-489c-85bc-64a7934c6d22	0	0.36296	0.45106	0.1918	0.34816	0.338495	3	MDS.ALL.MEAN	6
8f66a722-43a3-46fa-9334-b3a54bb778bc	1	0.535973333333333	0.750573333333333	0.92728	0.86614	0.769991666666667	3	MDS.ALL.MEAN	10.5
8fac6652-1bda-43c5-a032-30b7480f8d2e	0	0.47021	0.367803333333333	0.28028	0.7563	0.468648333333333	3	MDS.ALL.MEAN	0
90538159-1477-4e09-a4d3-ae9650dfb83c	0	0.263325	0.28947	0.7277	0.78196	0.51561375	3	MDS.ALL.MEAN	1
90550db0-af30-495f-8d7c-5749577cdae2	1	0.537357837562281	0.504529283474285	0.9879	0.9703	0.750021780259142	3	MDS.ALL.MEAN	31.75
91006830-096d-462d-886b-bd0d680d8176	0	0.904326666666667	0.794896666666667	0.95874	0.88518	0.885785833333333	3	MDS.ALL.MEAN	19
916b304f-2392-4134-9f2d-0bad3fde3173	1	0.470811428571429	0.4771	0.91614	0.90792	0.692992857142857	3	MDS.ALL.MEAN	5
921384fa-b421-4344-b17e-8754c2b70f89	1	0.898658823529412	0.826363529411765	0.97246	0.86604	0.890880588235294	3	MDS.ALL.MEAN	10
939d3fed-4900-4447-b1f6-0078b3654140	0	0.418185	0.49888	0.71382	0.61402	0.56122625	3	MDS.ALL.MEAN	5
942c1778-4274-4504-ad0d-b3958af7d9ab	0	0.623925	0.708165	0.84194	0.91574	0.7724425	3	MDS.ALL.MEAN	7
942f0e3a-f060-4b94-9cef-d12c569b71eb	0	0.19688	0.44124	0.80184	0.77498	0.553735	3	MDS.ALL.MEAN	4
94976ab1-1c1c-4c1f-9508-648cc84e4972	1	0.590145714285714	0.633754285714286	0.86882	0.96604	0.76469	3	MDS.ALL.MEAN	17
94c79a45-0524-4528-b050-0eafd8221a23	0	0.76375	0.388673333333333	0.53222	0.85936	0.636000833333333	3	MDS.ALL.MEAN	1
952a8bb9-63de-4f84-be00-71edcbc816b6	0	0.295393333333333	0.549513333333333	0.41306	0.64184	0.474951666666666	3	MDS.ALL.MEAN	2
953b9d8a-dbe0-48a0-ae83-08a2ed54725f	0	0.6554	0.17308	0.04102	0.01204	0.220385	3	MDS.ALL.MEAN	4
955f5ac1-c81e-4b88-ac23-b53585f52513	0	0.639712	0.36506	0.91552	0.60348	0.630943	3	MDS.ALL.MEAN	10
961a4ac3-d753-474a-957a-f9137527effa	1	0.729955	0.717635	0.96104	0.59034	0.7497425	3	MDS.ALL.MEAN	6
973bb81b-7908-4b96-bea5-97b1f020bda2	0	0.42314	0.62014	0.85124	0.95456	0.71227	3	MDS.ALL.MEAN	3
974df5d8-121c-4287-89f6-c51ae822ebfa	0	0.80204	0.61489	0.48336	0.54734	0.6119075	3	MDS.ALL.MEAN	7
9850af88-fdd6-4fe8-8859-24cc2542d135	1	0.721693333333333	0.84768	0.95602	0.78856	0.828488333333333	3	MDS.ALL.MEAN	8
98753b69-11dd-43f4-8eff-a54e052da982	1	0.829338728813559	0.858188474576271	0.98418	0.99796	0.917416800847457	3	MDS.ALL.MEAN	3.66666666666667
9884c3bf-86bb-4370-acbf-19db34cf297c	1	0.659588839779006	0.787298784530387	0.97932	0.91576	0.835491906077348	3	MDS.ALL.MEAN	14.6666666666667
98cebf27-8771-455b-a624-c2fafa48e249	1	0.845419111111111	0.775718666666667	0.94548	0.94816	0.878694444444444	3	MDS.ALL.MEAN	4
998a7da0-a59a-480c-b87d-6a7277a7fb4b	0	0.121866666666667	0.463235423674898	0.27744	0.8465	0.427260522585391	3	MDS.ALL.MEAN	4
9a201650-4a5b-4637-ab5c-828d8f3823c5	1	0.767158340507461	0.79796364554364	0.99212	0.99756	0.888700496512775	3	MDS.ALL.MEAN	8.75
9a41dd95-337d-4f23-8b3e-f0f0dd40fc4d	0	0.624596019417476	0.836442912621359	0.88904	0.97684	0.831729733009709	3	MDS.ALL.MEAN	4.6
9ad045ed-44d3-4753-8605-1693da008a1e	0	0.0018	0.14102	0.13376	0.89434	0.29273	3	MDS.ALL.MEAN	0
9b3adfa3-30cc-4ef2-9ad6-fbc964f19982	1	0.48786	0.698206271024693	0.98564	0.99138	0.790771567756173	3	MDS.ALL.MEAN	6
9b638d55-631f-40e0-8a0d-45eb9077bd1c	0	0.46838	0.457528	0.9113	0.79096	0.657042	3	MDS.ALL.MEAN	4
9e1ad445-265f-4471-928a-c72399ae7223	0	0.732966666666667	0.575191111111111	0.18806	0.4901	0.496579444444444	3	MDS.ALL.MEAN	1
9f1cbba8-5665-42df-a05c-d866cb3cfe46	1	0.882869696969697	0.640664848484849	0.92048	0.98764	0.857913636363636	3	MDS.ALL.MEAN	23
a0fae775-5d2e-4dbd-9c16-563aca7efc95	0	0.78966	0.693032	0.72112	0.58964	0.698363	3	MDS.ALL.MEAN	20
a18e3822-ae45-4788-a3e1-c8842e8f31eb	0	0.551021111111111	0.465786666666667	0.60182	0.74904	0.591916944444445	3	MDS.ALL.MEAN	7
a1913b93-ccbb-42d0-8386-1b11ce13980b	1	0.810653333333333	0.928744444444444	0.97552	0.91774	0.908164444444444	3	MDS.ALL.MEAN	18
a1c06776-5fd4-4689-b968-5c5b67ddd8e2	0	0.651366666666667	0.27146	0.47776	0.44774	0.462081666666667	3	MDS.ALL.MEAN	3
a48210ff-86cc-4615-8e97-955f446a6ff5	0	0.27517	0.29667	0.34314	0.11036	0.256335	3	MDS.ALL.MEAN	1
a4cd10f2-2159-4c1d-9b7f-02d68e14407c	0	0.69894	0.8121	0.1438	0.09732	0.43804	3	MDS.ALL.MEAN	5
a5628d41-7e5c-4ed1-9c00-ddb54b1575de	0	0.763606666666667	0.682153333333333	0.24494	0.68078	0.59287	3	MDS.ALL.MEAN	0
a5951aaf-e67c-4835-81fb-5c41c90b9db2	0	0.506793333333333	0.513117777777778	0.46308	0.99078	0.618442777777778	3	MDS.ALL.MEAN	1
a6152ed8-13e2-4831-92f1-5ba8c0af2c9a	1	0.704849090909091	0.854538181818182	0.6918	0.72948	0.745166818181818	3	MDS.ALL.MEAN	30
a648f333-9581-4159-93f9-77af6203af05	0	0.57761	0.47711	0.6582	0.1746	0.47188	3	MDS.ALL.MEAN	1
a64e5451-3f82-4c01-8c43-f419bc82e9dc	1	0.546015	0.698206271024693	0.80916	0.79418	0.711890317756173	3	MDS.ALL.MEAN	17
a65ca7f8-7e6b-47df-be66-16b32b70f782	1	0.816133333333333	0.94454	0.95876	0.8822	0.900408333333333	3	MDS.ALL.MEAN	12
a688c2c9-adc5-4b0a-8abb-70c43f74793f	0	0.33646	0.448434285714286	0.70744	0.46536	0.489423571428572	3	MDS.ALL.MEAN	2
a6d4f070-075a-4bae-bc81-1a3b62be01bf	0	0.549176	0.736548	0.47812	0.89934	0.665796	3	MDS.ALL.MEAN	1
a7b4d126-78bc-4a91-afbb-2164b53f36b8	0	0.520070769230769	0.357606153846154	0.68524	0.73584	0.574689230769231	3	MDS.ALL.MEAN	1
a81da635-59b8-44d6-9cb6-8d5038448c58	0	0.26954	0.24908	0.41844	0.17902	0.27902	3	MDS.ALL.MEAN	4
a85c3d2b-b6e7-4165-b4c7-3d8d9b32dc3f	0	0.53776	0.367306666666667	0.77118	0.74084	0.604271666666667	3	MDS.ALL.MEAN	2
a9019c9c-4981-41fc-b9d4-ebad1818c239	1	0.65542	0.88882	0.865	0.9481	0.839335	3	MDS.ALL.MEAN	7
a9b28b95-b9ee-4442-98c9-1cf9b8cf4a36	0	0.3799	0.363775555555556	0.76672	0.74204	0.563108888888889	3	MDS.ALL.MEAN	24
a9c2e65b-de14-470e-bccf-3a542b219444	0	0.159176470588235	0.467512352941176	0.80294	0.8863	0.578982205882353	3	MDS.ALL.MEAN	3
aa7989be-a371-46d1-afd8-2d731bb1593c	1	0.867996363636364	0.932922388274972	0.98462	0.9726	0.939534687977834	3	MDS.ALL.MEAN	24
aa9e90e2-e5cb-4e6b-8146-54c666f3ffdd	1	0.4638475	0.8969725	0.98366	0.96306	0.826885	3	MDS.ALL.MEAN	12.3333333333333
ab0b71a9-ad46-47fd-b3ef-8b1b83412599	1	0.529713333333333	0.44034	0.96026	0.94784	0.719538333333333	3	MDS.ALL.MEAN	17
ab6244b9-1f60-452d-9c06-df0209e9e5e9	1	0.764205454545455	0.91135	0.97598	0.96044	0.902993863636364	3	MDS.ALL.MEAN	10
ab69ff0e-fa0e-423b-ad54-af8f0e7cf7ae	0	0.286414666666667	0.404681333333333	0.70988	0.9851	0.596519	3	MDS.ALL.MEAN	2
ac01f080-96a4-4faf-bc80-291a996f6edd	1	0.694065510204082	0.760023265306122	0.98442	0.8799	0.829602193877551	3	MDS.ALL.MEAN	16
ad37b630-b92a-4087-b1eb-7bcbc361e0dc	0	0.607325	0.69035	0.33984	0.51526	0.53819375	3	MDS.ALL.MEAN	4
adb6be8a-b564-4361-8864-a80a54d99757	0	0.276946666666667	0.407308888888889	0.51142	0.37674	0.393103888888889	3	MDS.ALL.MEAN	2
af1e7e36-4622-4fa3-a573-8a3934dc5280	0	0.426896	0.282033333333333	0.31372	0.86222	0.471217333333333	3	MDS.ALL.MEAN	4
af2b1f3e-e029-49d8-9a23-e903a1d990a4	0	0.519186666666667	0.698206271024693	0.2988	0.18848	0.42616823442284	3	MDS.ALL.MEAN	0
b045ec84-7ef1-4d5d-8361-943bdaed796f	0	0.29056	0.568013333333333	0.58902	0.3879	0.458873333333333	3	MDS.ALL.MEAN	5
b1a6fcb6-4cdd-4a00-aa7f-15aaf85751c4	0	0.17378	0.476144	0.656	0.54266	0.462146	3	MDS.ALL.MEAN	4
b1f4d4d6-5247-48c4-9990-28a13d34fc19	1	0.569704403669725	0.959258165137615	0.98622	0.99946	0.878660642201835	3	MDS.ALL.MEAN	16
b236ecf4-e95e-4ab1-bc61-8b613138c3ad	1	0.839995	0.86085	0.9808	0.9247	0.90158625	3	MDS.ALL.MEAN	20
b2a83371-f8d6-43cd-9b42-4931c1e47bdd	0	0.312546666666667	0.395453333333333	0.87686	0.82278	0.60191	3	MDS.ALL.MEAN	8
b2c6a6ec-e867-4dbb-bf42-8dd7fb2a088d	1	0.347620487804878	0.583564390243902	0.98104	0.98108	0.723326219512195	3	MDS.ALL.MEAN	17
b32e227a-d07f-41bf-8f9b-bf0e1cb9c4d1	1	0.416645	0.931845	0.99238	0.92368	0.8161375	3	MDS.ALL.MEAN	6
b3404b35-b8f8-4f14-afc6-92f0d1bdf920	1	0.761607777777778	0.639453333333333	0.97456	0.89654	0.818040277777778	3	MDS.ALL.MEAN	4
b34f236e-fd4c-4b5b-9376-0ab36d1d72da	0	0.14942	0.21652	0.06536	0.09686	0.13204	3	MDS.ALL.MEAN	13
b35a03c0-445e-4ca9-a383-9c1ab22a845f	0	0.461633333333333	0.382023333333333	0.15088	0.5061	0.375159166666666	3	MDS.ALL.MEAN	5
b365337c-39ca-42d1-967a-7d51550ba13e	0	0.38068	0.579360522585391	0.34888	0.85504	0.540990130646348	3	MDS.ALL.MEAN	15
b4b0028f-bd8e-4e25-8da2-64252f48c827	1	0.798022666666667	0.773904	0.92472	0.9845	0.870286666666667	3	MDS.ALL.MEAN	11
b4fea8c3-1f44-4020-8ca2-46c478ce6c3b	0	0.50988	0.20706	0.722	0.96142	0.60009	3	MDS.ALL.MEAN	21
b5315634-7d84-47d0-bca2-192c32802266	0	0.38126	0.27092	0.05276	0.30932	0.253565	3	MDS.ALL.MEAN	3
b5d300e5-4397-4f24-ab97-6ae76a3c956b	1	0.7285436	0.93736	0.98766	0.98932	0.9107209	3	MDS.ALL.MEAN	18
b5efca70-5e19-49d7-8806-43f5575135fd	1	0.551124	0.750697333333333	0.93988	0.84572	0.771855333333333	3	MDS.ALL.MEAN	5
b617f24d-4586-4a97-89f1-ac181f6e8c5d	0	0.132726666666667	0.237746666666667	0.14966	0.66996	0.297523333333333	3	MDS.ALL.MEAN	1
b6b04cba-5ae9-4da3-bcab-135df88e0f56	1	0.519532727272727	0.74054	0.8459	0.92962	0.758898181818182	3	MDS.ALL.MEAN	13
b7ac2ee2-6e0b-444b-a2aa-35d0838522bc	1	0.66959	0.74086	0.82564	0.9274	0.7908725	3	MDS.ALL.MEAN	4
b82fc368-85c8-42a6-ba6a-bbc4b5b078df	0	0.601406666666667	0.559073333333333	0.11098	0.92984	0.550325	3	MDS.ALL.MEAN	4
b9150e23-66e4-41b9-bf8b-1600e33777c2	0	0.25418	0.17108	0.2798	0.21836	0.230855	3	MDS.ALL.MEAN	5
b98aa2c1-450d-45f9-be5d-e1dc022f354f	0	0.64696	0.41238	0.13574	0.10108	0.32404	3	MDS.ALL.MEAN	4
b9fc5905-a423-41be-b526-a5dcf02ade42	1	0.331137777777778	0.709511111111111	0.93818	0.95926	0.734522222222222	3	MDS.ALL.MEAN	14
ba57aa62-a034-4ffb-ab2b-2d2c3173ff08	0	0.334397142857143	0.269451428571429	0.64502	0.53696	0.446457142857143	3	MDS.ALL.MEAN	1
bab29b7e-9b17-420c-b17b-f9f957eaf374	1	0.644851489361702	0.545622836879433	0.9007	0.99248	0.770913581560284	3	MDS.ALL.MEAN	6
bae1bf32-94bf-42a7-96d0-ee23fd98245e	0	0.675891549295775	0.561787975648235	0.91086	0.99316	0.785424881236003	3	MDS.ALL.MEAN	1.25
bb995d58-226f-4ca8-9980-de75908755a8	0	0.600146666666667	0.301886666666667	0.68638	0.60924	0.549413333333334	3	MDS.ALL.MEAN	2
bbf83ccf-d2cb-40af-bab9-93d04e8a884c	0	0.703907272727273	0.474636363636364	0.80956	0.88298	0.717770909090909	3	MDS.ALL.MEAN	5
bc11d792-ee81-4d6a-80fc-7a6def4a9d35	1	0.552524666666667	0.735852666666667	0.92958	0.9699	0.796964333333333	3	MDS.ALL.MEAN	9
bc384b14-4e8b-40db-8e24-09250d446589	0	0.44651	0.731724	0.9752	0.98556	0.7847485	3	MDS.ALL.MEAN	1
bc53f23e-bf00-402d-93ed-3030cc15b582	1	0.799875555555556	0.79382	0.94136	0.96796	0.875753888888889	3	MDS.ALL.MEAN	4
bc6d79c1-6f9b-45fe-bf31-9f44d1d4eec9	0	0.497573333333333	0.494386666666667	0.68742	0.76388	0.610815	3	MDS.ALL.MEAN	0
bcf4bc65-2c88-4869-998e-43fcc93108ae	0	0.624596363636364	0.504114545454545	0.9728	0.91216	0.753417727272727	3	MDS.ALL.MEAN	24
bd8536ec-5a7f-4213-945e-1c2a6c59cf15	0	0.58863	0.82442	0.94164	0.51246	0.7167875	3	MDS.ALL.MEAN	1.5
be0e3c5f-e290-44a3-968b-2604d2603f65	1	0.890566666666667	0.698206271024693	0.96692	0.52966	0.77133823442284	3	MDS.ALL.MEAN	38
be1821f6-7616-4440-8edc-1baca63e2856	0	0.339647777777778	0.42689	0.76136	0.97494	0.625709444444445	3	MDS.ALL.MEAN	15
bedef114-546f-4f05-94fd-6ac3cda67929	0	0.35552	0.2069	0.569	0.07784	0.302315	3	MDS.ALL.MEAN	5
bfc6a0de-b8d7-4b3c-b903-2acc04175df5	0	0.19799	0.25829	0.10856	0.27056	0.20885	3	MDS.ALL.MEAN	0
c00c0775-1247-4ccc-b490-a70c35307de7	0	0.13594	0.05086	0.39594	0.0299	0.15316	3	MDS.ALL.MEAN	6
c04334a1-39e7-4d95-b0a9-a6b18ee8e3be	0	0.381393333333333	0.76764	0.2554	0.61054	0.503743333333333	3	MDS.ALL.MEAN	3
c176f58b-4a47-410b-b490-a7a181cb1033	0	0.33807	0.42429	0.54354	0.9254	0.557825	3	MDS.ALL.MEAN	6
c17abeb7-bfdb-4ddd-859e-2d336f96c7ca	1	0.6720975	0.574485	0.9828	0.96154	0.797730625	3	MDS.ALL.MEAN	5.5
c1caeee0-2ec4-4ff7-aee4-2acf69b75054	1	0.73885125	0.6357125	0.9816	0.98646	0.8356559375	3	MDS.ALL.MEAN	9
c3bca364-8887-4fad-93e4-655d633a25f1	0	0.62436	0.53738	0.3494	0.64984	0.540245	3	MDS.ALL.MEAN	3
c4ddc954-095c-4620-9eec-2dc8e11dfa76	0	0.64902	0.415013333333333	0.6312	0.73174	0.606743333333333	3	MDS.ALL.MEAN	0
c52f272a-728f-4c68-ab52-7f86162ea8b8	1	0.36894	0.36626	0.65772	0.3911	0.446005	3	MDS.ALL.MEAN	3
c572fd93-61de-46dc-9a7f-f41a20a1c475	1	0.778371666666667	0.780785	0.856	0.88798	0.825784166666667	3	MDS.ALL.MEAN	9
c61c0b78-7278-4651-8fa2-7c1429ea804c	1	0.679243636363636	0.572943636363636	0.91792	0.98824	0.789586818181818	3	MDS.ALL.MEAN	23
c6548713-d5a1-4704-b2b9-200ce72603b4	0	0.698718787878788	0.59950303030303	0.844	0.88734	0.757390454545455	3	MDS.ALL.MEAN	2
c6c9d080-a615-48f5-861c-b961ab95d706	0	0.13985	0.414653333333333	0.12604	0.89758	0.394530833333333	3	MDS.ALL.MEAN	0
c6d662c2-5af8-4781-bb68-d99162d9d1fa	1	0.705751081081081	0.957039667887499	0.9956	0.99356	0.912987687242145	3	MDS.ALL.MEAN	16.5
c84db6e4-4691-421e-a654-a6ebc51fdbbb	1	0.578910074074074	0.802258962962963	0.97182	0.93922	0.823052259259259	3	MDS.ALL.MEAN	13.5
c863c364-886a-4687-8fe4-4f8a983507c4	0	0.69296	0.06482	0.62076	0.6062	0.496185	3	MDS.ALL.MEAN	0
c8a43c80-f726-4658-ad4d-b33c095a0765	0	0.758777379310345	0.495224827586207	0.81486	0.97518	0.761010551724138	3	MDS.ALL.MEAN	3
cb314fc9-09e5-47fa-a867-59f6629f8664	0	0.16988	0.38039	0.30664	0.61258	0.3673725	3	MDS.ALL.MEAN	6
cc116437-ee86-4ae9-8060-6f1444b57570	0	0.35401	0.66322	0.27604	0.89394	0.5468025	3	MDS.ALL.MEAN	19
cc155b55-49c8-4b15-a905-2e5e4546d1b7	0	0.81326	0.297373333333333	0.18516	0.5892	0.471248333333333	3	MDS.ALL.MEAN	10
cc1d7dc0-a029-4463-86d1-355facf4737f	0	0.07662	0.1968	0.77216	0.12724	0.293205	3	MDS.ALL.MEAN	2
cd769996-6281-44b2-b36b-f0eeb94fa0a5	1	0.814765317919075	0.661747514450867	0.9754	0.9955	0.861853208092486	3	MDS.ALL.MEAN	9.66666666666667
cd970c0a-5414-4a79-8778-9ecd7c377584	0	0.7147425	0.719988125	0.66702	0.88926	0.74775265625	3	MDS.ALL.MEAN	2
cdba028b-d612-4e3c-a171-94cc8395acfa	0	0.621914615384615	0.433871538461538	0.65046	0.6126	0.579711538461538	3	MDS.ALL.MEAN	1
cde001b7-c3f1-4b31-a2a1-049a1bc3f8f5	1	0.85246	0.04364	0.9041	0.88044	0.67016	3	MDS.ALL.MEAN	4
cde05521-c092-40ad-babc-d80092a43efa	0	0.441042222222222	0.367802222222222	0.95518	0.68102	0.611261111111111	3	MDS.ALL.MEAN	9
ce8c87c5-d2c4-4aae-9a33-1543bb63e265	1	0.84656	0.698206271024693	0.98508	0.95852	0.872091567756173	3	MDS.ALL.MEAN	30
cec2d8cc-2753-4b4b-b015-86e7a9cfc20d	0	0.397773333333333	0.348273333333333	0.67668	0.19926	0.405496666666667	3	MDS.ALL.MEAN	3
cf88113b-43d8-430d-a078-e1eb4540527e	0	0.175966666666667	0.560613333333333	0.6609	0.80804	0.55138	3	MDS.ALL.MEAN	0
cfd48634-5f84-4a76-a7a0-c49f4314a189	0	0.4605	0.31126	0.95636	0.53208	0.56505	3	MDS.ALL.MEAN	4
d08cc1ef-4a7c-48a8-b0ab-bff913a7c243	0	0.774061666666667	0.51888	0.63226	0.9509	0.719025416666667	3	MDS.ALL.MEAN	7
d0ae0ee1-165b-4e5a-9caa-ad8a17688445	1	0.872604718309859	0.846256338028169	0.9736	0.98806	0.920130264084507	3	MDS.ALL.MEAN	15.5
d19cb2d6-71dd-4b9f-97a7-f2dc355958f2	1	0.688144	0.549228	0.85278	0.98996	0.770028	3	MDS.ALL.MEAN	16
d20eb8d7-37cb-4224-9117-410733a433d5	1	0.63854	0.65823	0.24714	0.25718	0.4502725	3	MDS.ALL.MEAN	11
d23bf698-9298-4879-ab7c-f722312e046e	0	0.217348	0.308462	0.39722	0.70566	0.4071725	3	MDS.ALL.MEAN	5
d2952892-cd20-4d2c-826e-b068596ef45a	0	0.627763148148148	0.349629814814815	0.71294	0.959	0.662333240740741	3	MDS.ALL.MEAN	2
d434bb63-7ff1-40ed-b03b-bcaf98ec82b6	0	0.712956666666667	0.42712	0.47734	0.59154	0.552239166666667	3	MDS.ALL.MEAN	6
d4cce584-06ca-4baa-8e29-c571eaffbd02	0	0.600653333333333	0.624666666666667	0.53846	0.7363	0.62502	3	MDS.ALL.MEAN	8
d515ff73-3a26-4f4a-acfa-6f9b2393b6a3	0	0.83053	0.807764	0.80994	0.516	0.7410585	3	MDS.ALL.MEAN	5
d57b53b1-c34d-42e2-8756-40e0cdf5d87d	1	0.494437142857143	0.805671428571429	0.96972	0.9416	0.802857142857143	3	MDS.ALL.MEAN	17
d618285b-f99c-4a15-8add-95582b58a9ba	0	0.633112	0.783004	0.29182	0.39496	0.525724	3	MDS.ALL.MEAN	1
d6a5e63f-7dcd-45b2-a253-7879eee5e580	0	0.205916666666667	0.35106	0.3076	0.64762	0.378049166666667	3	MDS.ALL.MEAN	3
d6f27307-3d67-4260-8198-d60e77c029d2	0	0.345946666666667	0.59472	0.4727	0.39558	0.452236666666667	3	MDS.ALL.MEAN	0
d7b2697f-c530-4fd0-8328-6a7962576f9f	0	0.467088888888889	0.608697777777778	0.5683	0.95172	0.648951666666667	3	MDS.ALL.MEAN	0
d8c85d87-db32-47ab-9f53-bf1af8c3a6ba	0	0.68444	0.77602	0.7228	0.61172	0.698745	3	MDS.ALL.MEAN	5
d8e98b32-4946-4f83-8c9d-1e1ecfd7489d	0	0.0998	0.12334	0.82452	0.85464	0.475575	3	MDS.ALL.MEAN	7
d99db9d4-8fba-4c74-b3e4-25c1c7b844c7	0	0.226313333333333	0.38764	0.34138	0.83	0.446333333333333	3	MDS.ALL.MEAN	7
da3c3ff5-2ddd-41f7-ace9-4d231880c9cc	1	0.612604	0.709528	0.98288	0.92032	0.806333	3	MDS.ALL.MEAN	15
dc0bcf7b-8bb4-45db-9833-8db974753366	0	0.359893333333333	0.218393333333333	0.38754	0.90124	0.466766666666666	3	MDS.ALL.MEAN	2
dc2a9c97-96e5-4461-98a6-8c5aa888a14c	0	0.01804	0.78932	0.13034	0.7204	0.414525	3	MDS.ALL.MEAN	1
dca22a25-9b8f-4868-a290-9b9f4bb6a242	0	0.431513333333333	0.37848	0.7347	0.66242	0.551778333333333	3	MDS.ALL.MEAN	0
dd0659ef-2504-480b-8a48-e3fdc2df7974	0	0.6477875	0.556845	0.8153	0.64454	0.666118125	3	MDS.ALL.MEAN	21
dd6278ef-16ed-4f04-adab-b0183d2b10b7	0	0.35924	0.2683	0.6987	0.72982	0.514015	3	MDS.ALL.MEAN	1
dd978ebb-6c0f-4a38-b5c1-5d334d6373b2	0	0.836226666666667	0.45396	0.80954	0.23754	0.584316666666667	3	MDS.ALL.MEAN	7
de288811-ecf6-476e-8220-0c9c971b7edd	0	0.462853333333333	0.29686	0.98528	0.53142	0.569103333333333	3	MDS.ALL.MEAN	0
de45b74c-4d1c-49a1-8790-fa40511e9b0d	0	0.47284	0.72922	0.8058	0.79692	0.701195	3	MDS.ALL.MEAN	25
de5b1d47-3d43-4723-8d2d-e0c5b98a8b98	1	0.16748	0.71084	0.99108	0.58348	0.61322	3	MDS.ALL.MEAN	11
de61ada8-ff6b-4b0e-a11b-cd9f7a5d721b	1	0.805006666666667	0.4158	0.90498	0.2626	0.597096666666667	3	MDS.ALL.MEAN	10
dfab57fb-3cf0-421e-8a21-b8aa3d76dfa4	0	0.198216666666667	0.47482	0.8299	0.40508	0.477004166666667	3	MDS.ALL.MEAN	2
e14e65f3-6a40-4ad6-b868-f8e4339c9de9	1	0.72941	0.5643	0.96292	0.96504	0.8054175	3	MDS.ALL.MEAN	9
e2749d3c-6186-4013-925d-2e7f28a6e035	1	0.709611428571429	0.887930714285714	0.98656	0.97924	0.890835535714286	3	MDS.ALL.MEAN	10
e276b537-f7ab-4a5e-9d50-7d7780663b85	1	0.795993333333333	0.553195423674898	0.90082	0.8864	0.784102189252058	3	MDS.ALL.MEAN	4
e2e75720-d0a2-4b73-b93f-0d6f97a7acf3	0	0.65807625	0.577493958333333	0.92532	0.99764	0.789632552083333	3	MDS.ALL.MEAN	3.5
e378b34a-4e22-4a75-a0fd-808f40595d50	1	0.89442	0.807728235294118	0.8591	0.96804	0.882322058823529	3	MDS.ALL.MEAN	9
e46b17c3-36ba-4de6-b0b5-0bea7814ce78	0	0.429807307692308	0.714133076923077	0.8501	0.9899	0.745985096153846	3	MDS.ALL.MEAN	2
e5bb566a-9f26-496f-89be-f940162a536c	1	0.579748	0.733532	0.98002	0.95438	0.81192	3	MDS.ALL.MEAN	4
e63fedb9-8710-4bfb-8495-2f334ce70fbf	0	0.777366666666667	0.556086666666667	0.22602	0.65642	0.553973333333333	3	MDS.ALL.MEAN	7
e747d437-6fd3-406b-9477-8579a5658525	0	0.654003333333333	0.617226666666667	0.8775	0.94474	0.7733675	3	MDS.ALL.MEAN	6
e7e8ae25-1395-4391-a05b-f19da4b4c970	0	0.246666666666667	0.38822	0.13592	0.47668	0.311871666666667	3	MDS.ALL.MEAN	2
e80b3a75-be0d-4458-8499-9c85bad1d174	0	0.268926666666667	0.440453333333333	0.48656	0.5387	0.43366	3	MDS.ALL.MEAN	8
e8b3b9a4-a48e-4212-aad8-0ee8d9a4f911	1	0.797208937728938	0.830448498168498	0.99212	0.9809	0.900169358974359	3	MDS.ALL.MEAN	4
e8c9152d-c1a2-4bbc-9fb0-8d327220ed45	0	0.387323157894737	0.351388421052632	0.76704	0.96196	0.616927894736842	3	MDS.ALL.MEAN	5
ea03d1ff-a07c-4917-899d-8679f863101e	0	0.27526	0.44711	0.0834	0.91472	0.4301225	3	MDS.ALL.MEAN	4
ea4c2d74-4b41-45db-8d11-620bbf4dd601	1	0.62086	0.766575	0.99064	0.76776	0.78645875	3	MDS.ALL.MEAN	16
ea66cb62-1e80-4a09-a98d-e589925c957c	1	0.646274306569343	0.519416058394161	0.98968	0.9506	0.776492591240876	3	MDS.ALL.MEAN	8.5
ea7f3270-6d34-4ad6-90c0-f6422639f3b4	0	0.524275	0.44154	0.29026	0.88374	0.53495375	3	MDS.ALL.MEAN	7
ea9b0bd7-5c6f-4f6d-898c-c7f8e9e2949c	0	0.220498333333333	0.41415	0.1146	0.85304	0.400572083333333	3	MDS.ALL.MEAN	5
eb842eaa-897a-4227-822b-ba14b22057c4	0	0.732350909090909	0.531389696969697	0.97936	0.97104	0.803535151515152	3	MDS.ALL.MEAN	6
ebbe869c-e556-4584-b82a-0503a9974bc8	0	0.882773333333333	0.697053333333333	0.86252	0.85998	0.825581666666666	3	MDS.ALL.MEAN	2
ece2ceac-1d65-4a06-be5d-2f7fa4c6af0d	0	0.25452	0.50928	0.45072	0.32544	0.38499	3	MDS.ALL.MEAN	2
ed2095eb-dad8-47fe-b280-6b79825ec121	0	0.14043	0.26467	0.40626	0.80812	0.40487	3	MDS.ALL.MEAN	1
ed54c38c-3688-4ea3-a9d9-db0d1c5e0e35	0	0.325016	0.378436	0.14506	0.96842	0.454233	3	MDS.ALL.MEAN	1
edc7ac07-0c33-4954-9d2d-6862c52398ec	1	0.669230769230769	0.852438461538461	0.92134	0.97924	0.855562307692308	3	MDS.ALL.MEAN	16
edfab0c7-6bd1-424e-b459-6417c5a726fe	1	0.881368108108108	0.803427027027027	0.97578	0.92658	0.896788783783784	3	MDS.ALL.MEAN	5
eea2bc0d-e013-4def-b184-8f153023c890	1	0.758871111111111	0.664097777777778	0.98184	0.88148	0.821572222222222	3	MDS.ALL.MEAN	19
ef4587be-fdf8-4198-bb20-0c67c58187a5	1	0.259209230769231	0.679938461538461	0.93032	0.97484	0.711076923076923	3	MDS.ALL.MEAN	5
ef4d1e5f-eb30-4bf0-8a2b-9d2c857a35b6	0	0.243362857142857	0.20028	0.11408	0.48988	0.261900714285714	3	MDS.ALL.MEAN	7
ef6b9a98-6766-4072-80f7-65f66d900f85	0	0.518651428571429	0.675186610146385	0.54332	0.43676	0.543479509679453	3	MDS.ALL.MEAN	2
efcf9116-6643-465b-8168-cbbb51fae35d	1	0.920376	0.755156	0.92648	0.99352	0.898883	3	MDS.ALL.MEAN	8
f0d89c81-bd48-4eb8-9ca6-aa750316faff	0	0.30226	0.3431	0.60914	0.82548	0.519995	3	MDS.ALL.MEAN	3
f10cf59f-dd0e-44a1-b4d1-c3d017d37c9a	0	0.681656129032258	0.57832064516129	0.64922	0.83996	0.687289193548387	3	MDS.ALL.MEAN	2
[truncated: 5,621 more rows]
