# Supplementary material for: Heterogeneous digital biomarker integration out-performs patient self-reports in predicting Parkinson’s disease
Source: Commun Biol. 2022 Jan 17;5:58. doi: 10.1038/s42003-022-03002-x (PMC8763910; doi:10.1038/s42003-022-03002-x)
Supplement: Supplementary file 4 — Supplementary Data [file 42003_2022_3002_MOESM4_ESM.zip › Supplmentary data/Figure4b.csv]

AUC	fold	model
0.8986	0	accel
0.8976	1	accel
0.8901	2	accel
0.903	3	accel
0.9022	4	accel
0.9113	0	coord
0.9199	1	coord
0.9304	2	coord
0.9257	3	coord
0.9313	4	coord
0.9198	0	combined
0.94	1	combined
0.9362	2	combined
0.9437	3	combined
0.927	4	combined
