# Supplementary material for: Heterogeneous digital biomarker integration out-performs patient self-reports in predicting Parkinson’s disease
Source: Commun Biol. 2022 Jan 17;5:58. doi: 10.1038/s42003-022-03002-x (PMC8763910; doi:10.1038/s42003-022-03002-x)
Supplement: Supplementary file 4 — Supplementary Data [file 42003_2022_3002_MOESM4_ESM.zip › Supplmentary data/Figure5abc.csv]

fold	patient.num	AUC	demo.type	demo.value	model
0	1008	0.930633206076945	gender	Male	Tap + Walk + Voice
0	280	0.943027822335306	gender	Female	Tap + Walk + Voice
0	162	0.874510501957992	Grouped ages	>65	Tap + Walk + Voice
0	619	0.735402960526316	Grouped ages	≤35	Tap + Walk + Voice
0	261	0.86749584385198	Grouped ages	50-65	Tap + Walk + Voice
0	256	0.876468029578077	Grouped ages	35-50	Tap + Walk + Voice
0	438	0.929324044219254	Smoke	true	Tap + Walk + Voice
0	819	0.939279451618046	Smoke	false	Tap + Walk + Voice
1	1036	0.950233970268585	gender	Male	Tap + Walk + Voice
1	290	0.930535910733931	gender	Female	Tap + Walk + Voice
1	654	0.5950233281493	Grouped ages	≤35	Tap + Walk + Voice
1	295	0.868048780487805	Grouped ages	50-65	Tap + Walk + Voice
1	152	0.855272070444796	Grouped ages	>65	Tap + Walk + Voice
1	246	0.897979094076655	Grouped ages	35-50	Tap + Walk + Voice
1	454	0.946698752523995	Smoke	true	Tap + Walk + Voice
1	837	0.950393640012349	Smoke	false	Tap + Walk + Voice
2	1024	0.945011153452923	gender	Male	Tap + Walk + Voice
2	274	0.942826321467098	gender	Female	Tap + Walk + Voice
2	153	0.857807443365696	Grouped ages	>65	Tap + Walk + Voice
2	274	0.899497767857143	Grouped ages	50-65	Tap + Walk + Voice
2	622	0.732696341179212	Grouped ages	≤35	Tap + Walk + Voice
2	257	0.887724867724868	Grouped ages	35-50	Tap + Walk + Voice
2	427	0.936176194939082	Smoke	true	Tap + Walk + Voice
2	837	0.951929186800845	Smoke	false	Tap + Walk + Voice
3	1034	0.94031825431347	gender	Male	Tap + Walk + Voice
3	300	0.945360725308642	gender	Female	Tap + Walk + Voice
3	654	0.567441860465116	Grouped ages	≤35	Tap + Walk + Voice
3	290	0.866985264834727	Grouped ages	50-65	Tap + Walk + Voice
3	153	0.817433516251583	Grouped ages	>65	Tap + Walk + Voice
3	251	0.89073196419168	Grouped ages	35-50	Tap + Walk + Voice
3	457	0.930693069306931	Smoke	true	Tap + Walk + Voice
3	839	0.952501157943492	Smoke	false	Tap + Walk + Voice
4	1024	0.942527901785714	gender	Male	Tap + Walk + Voice
4	293	0.949746707193516	gender	Female	Tap + Walk + Voice
4	634	0.774355877616747	Grouped ages	≤35	Tap + Walk + Voice
4	165	0.863394006251149	Grouped ages	>65	Tap + Walk + Voice
4	270	0.913069120075489	Grouped ages	50-65	Tap + Walk + Voice
4	264	0.867428465254552	Grouped ages	35-50	Tap + Walk + Voice
4	452	0.934807503544552	Smoke	true	Tap + Walk + Voice
4	833	0.950665294420348	Smoke	false	Tap + Walk + Voice
0	2485	0.918974602472896	gender	Male	Accelerometer
0	658	0.930591352960395	gender	Female	Accelerometer
0	1901	0.78068669527897	Grouped ages	≤35	Accelerometer
0	457	0.872646492263717	Grouped ages	50-65	Accelerometer
0	277	0.814983093829248	Grouped ages	>65	Accelerometer
0	567	0.895290091264668	Grouped ages	35-50	Accelerometer
0	1981	0.929497274379164	Smoke	false	Accelerometer
0	1048	0.914340117767537	Smoke	true	Accelerometer
1	2502	0.911737399775614	gender	Male	Accelerometer
1	688	0.908045419254658	gender	Female	Accelerometer
1	1900	0.790126316816231	Grouped ages	≤35	Accelerometer
1	277	0.788255575117371	Grouped ages	>65	Accelerometer
1	475	0.8364328221561	Grouped ages	50-65	Accelerometer
1	587	0.908498071359691	Grouped ages	35-50	Accelerometer
1	1111	0.921455131115291	Smoke	true	Accelerometer
1	1973	0.908782457517806	Smoke	false	Accelerometer
2	2458	0.906423914994839	gender	Male	Accelerometer
2	663	0.930129516019087	gender	Female	Accelerometer
2	1875	0.769993609618707	Grouped ages	≤35	Accelerometer
2	443	0.836333045538066	Grouped ages	50-65	Accelerometer
2	260	0.836059743954481	Grouped ages	>65	Accelerometer
2	599	0.910192371730833	Grouped ages	35-50	Accelerometer
2	1053	0.89560212311298	Smoke	true	Accelerometer
2	1960	0.923724608218213	Smoke	false	Accelerometer
3	2516	0.914414648962944	gender	Male	Accelerometer
3	694	0.915682949862637	gender	Female	Accelerometer
3	1914	0.778015448603684	Grouped ages	≤35	Accelerometer
3	478	0.856304927421744	Grouped ages	50-65	Accelerometer
3	634	0.874043094382077	Grouped ages	35-50	Accelerometer
3	272	0.801066874837367	Grouped ages	>65	Accelerometer
3	1992	0.916378336238536	Smoke	false	Accelerometer
3	1104	0.915537850990345	Smoke	true	Accelerometer
4	2489	0.920993613604458	gender	Male	Accelerometer
4	708	0.899347618652506	gender	Female	Accelerometer
4	1894	0.766194684659001	Grouped ages	≤35	Accelerometer
4	261	0.80304179305696	Grouped ages	>65	Accelerometer
4	474	0.868725218080888	Grouped ages	50-65	Accelerometer
4	636	0.884420873612603	Grouped ages	35-50	Accelerometer
4	1970	0.92099353400223	Smoke	false	Accelerometer
4	1125	0.909311919435513	Smoke	true	Accelerometer
0	369	0.912265791762195	gender	Female	Coordinate
0	1316	0.930328417731879	gender	Male	Coordinate
0	983	0.859108324625566	Grouped ages	≤35	Coordinate
0	250	0.843711711711712	Grouped ages	50-65	Coordinate
0	368	0.898881578947368	Grouped ages	35-50	Coordinate
0	130	0.819753086419753	Grouped ages	>65	Coordinate
0	548	0.911698406529343	Smoke	true	Coordinate
0	1068	0.934932216614244	Smoke	false	Coordinate
1	1325	0.946166895785194	gender	Male	Coordinate
1	352	0.924001638337088	gender	Female	Coordinate
1	993	0.886316872427984	Grouped ages	≤35	Coordinate
1	260	0.863389027591063	Grouped ages	50-65	Coordinate
1	132	0.827743902439024	Grouped ages	>65	Coordinate
1	327	0.90215837621498	Grouped ages	35-50	Coordinate
1	1063	0.951494305921094	Smoke	false	Coordinate
1	559	0.914940415231356	Smoke	true	Coordinate
2	1309	0.943385141921078	gender	Male	Coordinate
2	339	0.940075757575758	gender	Female	Coordinate
2	982	0.787547693374957	Grouped ages	≤35	Coordinate
2	244	0.8824	Grouped ages	50-65	Coordinate
2	124	0.869431643625192	Grouped ages	>65	Coordinate
2	328	0.889085198272477	Grouped ages	35-50	Coordinate
2	573	0.935748234353485	Smoke	true	Coordinate
2	1015	0.946519159668682	Smoke	false	Coordinate
3	1224	0.936818859088974	gender	Male	Coordinate
3	345	0.92156862745098	gender	Female	Coordinate
3	934	0.677482103952692	Grouped ages	≤35	Coordinate
3	243	0.82487922705314	Grouped ages	50-65	Coordinate
3	289	0.946915351506456	Grouped ages	35-50	Coordinate
3	133	0.759550561797753	Grouped ages	>65	Coordinate
3	543	0.941123058542413	Smoke	true	Coordinate
3	963	0.92894725492733	Smoke	false	Coordinate
4	1265	0.92816083000997	gender	Male	Coordinate
4	343	0.930798117817392	gender	Female	Coordinate
4	141	0.809485094850949	Grouped ages	>65	Coordinate
4	973	0.78782722513089	Grouped ages	≤35	Coordinate
4	237	0.80831755050505	Grouped ages	50-65	Coordinate
4	291	0.919583517944174	Grouped ages	35-50	Coordinate
4	570	0.92789465232054	Smoke	true	Coordinate
4	989	0.93357718254533	Smoke	false	Coordinate
