# Supplementary material for: Heterogeneous digital biomarker integration out-performs patient self-reports in predicting Parkinson’s disease
Source: Commun Biol. 2022 Jan 17;5:58. doi: 10.1038/s42003-022-03002-x (PMC8763910; doi:10.1038/s42003-022-03002-x)
Supplement: Supplementary file 4 — Supplementary Data [file 42003_2022_3002_MOESM4_ESM.zip › Supplmentary data/Figure5def.csv]

healthCode	age	gender	race	smoked	years.smoking	professional.diagnosis	label	pred.agg	age_group	fold	model
00081bd9-9abd-4003-b035-de6cc3e8c922	70	Male	"East Asian"	true	30	false	0	0.702305	>65	0	Tap + Walk + Voice
0085ab2b-7d74-4e88-8117-e9259adb6266	29	Male	"White or Caucasian"	true	14	true	1	0.498695	≤35	0	Tap + Walk + Voice
0085b356-0550-4cf1-85bd-2bcd89bf1201	60	Male	"White or Caucasian"	true	15	true	1	0.63372	50-65	0	Tap + Walk + Voice
00fc0b43-f123-4829-9b77-9aaeee8fea41	18	Male	"White or Caucasian"	true	0	false	0	0.3815	≤35	0	Tap + Walk + Voice
01749f46-7be9-48a6-9ad0-b12e1f7d97b5	18	Male	"White or Caucasian"	true	2	false	0	0.26083	≤35	0	Tap + Walk + Voice
01afeb98-d6a9-4924-9085-aa7c1ca76538	18	Male	"White or Caucasian"	false	NA	false	0	0.308385	≤35	0	Tap + Walk + Voice
01b1ec31-0348-4148-a641-626d4391b4fb	60	Female	"White or Caucasian"	false	NA	false	0	0.817234281214455	50-65	0	Tap + Walk + Voice
01b21550-2c5d-4b37-8a95-8d949beaf22e	34	Female	"White or Caucasian"	true	15	false	0	0.36767	≤35	0	Tap + Walk + Voice
01b25cac-97dc-4f16-b266-742a25a768d0	67	Male	"White or Caucasian"	false	NA	false	0	0.664386	>65	0	Tap + Walk + Voice
01de0326-8f1c-4299-9307-76febd5a3161	62	Male	"White or Caucasian"	false	NA	false	0	0.523130833333333	50-65	0	Tap + Walk + Voice
021863fe-1573-4478-823e-457711bf8d66	27	Female	"Latino/Hispanic"	true	NA	false	0	0.5722725	≤35	0	Tap + Walk + Voice
02350706-c0eb-4604-8643-91ca6c778ebb	64	Female	"Black or African"	true	1	true	1	0.799588125	50-65	0	Tap + Walk + Voice
02614b17-5f16-4326-8575-d599b7a8467d	18	Male	"White or Caucasian"		NA	false	0	0.33594	≤35	0	Tap + Walk + Voice
02bb6e94-69c8-41c7-a85f-618624d7b5d5	26	Female	"White or Caucasian"		NA	false	0	0.53947875	≤35	0	Tap + Walk + Voice
02c7f33f-0dd9-41e1-adee-1d6f107c87a2	52	Male	"White or Caucasian"	true	2	true	1	0.747611666666667	50-65	0	Tap + Walk + Voice
02f42f94-f1bd-4a90-8b98-8fea8680a7d7	77	Male	"White or Caucasian"	false	NA	true	1	0.736917	>65	0	Tap + Walk + Voice
030d48aa-0bbc-423a-a10c-f9694da25f33	26	Male	"White or Caucasian"	false	NA	false	0	0.38782	≤35	0	Tap + Walk + Voice
030fe814-de84-4fb5-8df6-84dd6e7cc7dc	58	Male	"White or Caucasian"	false	NA	true	1	0.676370625	50-65	0	Tap + Walk + Voice
0391c809-bd8e-41d2-a4f8-435d9fb3135d	35	Male	"White or Caucasian"	true	12	false	0	0.32834	≤35	0	Tap + Walk + Voice
041b0a0e-abcc-43d8-aa99-c098a8e53257	26	Male	"White or Caucasian"	true	7	false	0	0.15142375	≤35	0	Tap + Walk + Voice
043547f4-f60a-47f9-a8ab-d80e79a18734	53	Female	"White or Caucasian"	true	16	false	0	0.715744375	50-65	0	Tap + Walk + Voice
043b05ee-728d-48d6-ae49-60be20677ba7	25	Male	"Latino/Hispanic","White or Caucasian"	true	2	false	0	0.215906666666667	≤35	0	Tap + Walk + Voice
047bf151-ce54-4c24-80aa-262d604b03a4	24	Male	"White or Caucasian"	true	2	false	0	0.197965	≤35	0	Tap + Walk + Voice
04e4ef79-e5a5-42f5-a7ad-9e7c834fae2f	27	Male	"Latino/Hispanic"	true	3	false	0	0.44895	≤35	0	Tap + Walk + Voice
0539f665-7ba0-4649-866e-40a21a045044	54	Male	"White or Caucasian"	true	7	false	0	0.661285	50-65	0	Tap + Walk + Voice
05540bc2-1349-48e4-a147-cd30593015fc	30	Male	"Black or African"	false	NA	false	0	0.28947	≤35	0	Tap + Walk + Voice
057f125d-ada6-4c87-8da2-02a05e8819de	36	Male	"White or Caucasian"	true	10	false	0	0.3887525	35-50	0	Tap + Walk + Voice
059bf050-cc9c-4671-8f33-bc222aac6406	31	Male	"White or Caucasian"	false	NA	false	0	0.31822	≤35	0	Tap + Walk + Voice
05a9438c-97da-4566-a771-ad55ebdf2ea6	27	Male	"White or Caucasian"	false	NA	false	0	0.48749	≤35	0	Tap + Walk + Voice
05bfb3c3-acdc-4c88-a54a-9c179ae21a7f	19	Male	"Latino/Hispanic"	false	NA	false	0	0.426926666666667	≤35	0	Tap + Walk + Voice
05d4e71a-c792-4549-8ec7-6a7dc355a1bd	67	Female	"White or Caucasian"	false	NA	true	1	0.83614	>65	0	Tap + Walk + Voice
05f94534-bc26-4c93-a1ed-908034559a82	36	Male	"White or Caucasian"	false	NA	false	0	0.433166666666667	35-50	0	Tap + Walk + Voice
06d826be-c1ac-4c68-8353-14cfaba359f4	33	Female	"White or Caucasian"	false	NA	false	0	0.53228	≤35	0	Tap + Walk + Voice
06dd4feb-9e27-41ff-8703-e18d07599e71	35	Male	"White or Caucasian"	true	NA	false	0	0.2642225	≤35	0	Tap + Walk + Voice
06e05e26-9d10-4fee-9d2b-a6993371849e	23	Female	"White or Caucasian"	false	NA	false	0	0.5871	≤35	0	Tap + Walk + Voice
06fa8645-cfe2-482c-8515-258697c16483	25	Male	"White or Caucasian"	false	NA	false	0	0.580526666666667	≤35	0	Tap + Walk + Voice
075e065a-ee03-49ca-9ce1-f68749809e2d	66	Male	"White or Caucasian"	false	NA	true	1	0.871592253044385	>65	0	Tap + Walk + Voice
07895188-2de1-4ab0-a640-2655f78514a7	45	Male	"South Asian"	false	NA	false	0	0.616535	35-50	0	Tap + Walk + Voice
07a38e59-d3b0-458e-8dc6-1c7246ab92cf	33	Male	"White or Caucasian"	false	NA	false	0	0.353111666666666	≤35	0	Tap + Walk + Voice
07c2702c-c2f8-4d90-917a-8dbbb4bf2899	53	Female	"Mixed"	false	NA	true	1	0.831760701754386	50-65	0	Tap + Walk + Voice
080156bb-da12-4d92-ae6a-3f019db5e27c	27	Male	"White or Caucasian"	true	6	false	0	0.284745	≤35	0	Tap + Walk + Voice
080274a4-cddf-47b7-9b8e-679153859229	69	Male	"White or Caucasian"	false	NA	false	0	0.781761470588235	>65	0	Tap + Walk + Voice
082a0b2d-1eb0-4e47-8635-a992fc49b171	43	Male	"White or Caucasian"	true	1	false	0	0.47431	35-50	0	Tap + Walk + Voice
083da88e-934e-40cc-b60e-13d671fb8c37	29	Male	"Latino/Hispanic"	true	10	false	0	0.61185	≤35	0	Tap + Walk + Voice
085d3a29-27eb-4aea-916f-723989b56763	53	Female	"East Asian"	false	NA	true	1	0.359135	50-65	0	Tap + Walk + Voice
086c8afe-3bd7-4f50-9431-31a57ea63de7	23	Male	"White or Caucasian"	false	NA	false	0	0.35986	≤35	0	Tap + Walk + Voice
0964cf4e-ed3e-4b90-b5a2-ce7d026de895	39	Male	"White or Caucasian"	false	NA	false	0	0.29287	35-50	0	Tap + Walk + Voice
0a4662b0-9ee3-4029-af85-7e342cb87810	66	Female	"White or Caucasian"	false	NA	true	1	0.781646547127896	>65	0	Tap + Walk + Voice
0ae68fc8-2edf-4a67-8d22-3e8efaa7db54	28	Male	"White or Caucasian"	false	NA	false	0	0.12426	≤35	0	Tap + Walk + Voice
0b08bef7-cd9a-4732-9aa4-5855d59981ed	34	Male	"White or Caucasian"	false	NA	false	0	0.32532	≤35	0	Tap + Walk + Voice
0b63c4b2-c7d6-4ba7-b7c0-ce6c9d1f71c7	22	Male	"East Asian","Mixed","White or Caucasian"	false	NA	false	0	0.198445	≤35	0	Tap + Walk + Voice
0b6a6b98-5cd3-409e-a3b5-235e1bf9061f	54	Male	"White or Caucasian"	true	35	false	0	0.515875	50-65	0	Tap + Walk + Voice
0bc051fe-d863-4e20-8fb9-cc899bf3b072	62	Female	"White or Caucasian"	false	NA	true	1	0.78708375	50-65	0	Tap + Walk + Voice
0c200b4a-725c-4937-aebe-9b6811d4fe21	48	Male	"White or Caucasian"	false	NA	false	0	0.591325	35-50	0	Tap + Walk + Voice
0c37da12-7be6-45a1-a8a2-16c95182b70d	56	Male	"White or Caucasian"	false	NA	true	1	0.333975	50-65	0	Tap + Walk + Voice
0c641dc4-6f3a-4a6b-9764-4c45f7d4481e	68	Male	"White or Caucasian"	true	30	false	0	0.59378	>65	0	Tap + Walk + Voice
0c6aeb72-84e0-4a82-8848-a5d27e50730f	23	Male	"White or Caucasian"	false	NA	false	0	0.352258333333334	≤35	0	Tap + Walk + Voice
0cd15828-8c34-40f3-90cd-88aad2307628	32	Male	"White or Caucasian"		NA	false	0	0.3074575	≤35	0	Tap + Walk + Voice
0d17e3b4-aa93-428d-b0b8-c4526cb34003	24	Male	"White or Caucasian"	true	2	false	0	0.44362	≤35	0	Tap + Walk + Voice
0d182f3f-1f10-4a3f-9a77-993bd96d8c4d	36	Female	"White or Caucasian"	true	15	false	0	0.41402	35-50	0	Tap + Walk + Voice
0d1d5798-ef1e-496a-8980-fe3531eb6c3a	67	Male	"East Asian","White or Caucasian"	true	5	true	1	0.816073571428571	>65	0	Tap + Walk + Voice
0d294ac6-1caf-4d6c-9a0c-ae53e5724499	58	Male	"White or Caucasian"	false	NA	false	0	0.48691	50-65	0	Tap + Walk + Voice
0d2f74f5-92f5-4455-8974-6b45bd501a61	44	Male	"White or Caucasian"	false	NA	false	0	0.379771666666667	35-50	0	Tap + Walk + Voice
0d647d03-2697-4dfa-81fa-d8f015a280d1	24	Male	"White or Caucasian"	true	0	false	0	0.36504	≤35	0	Tap + Walk + Voice
0da75083-5a46-4abd-baea-8626f8cd1e29	34	Male	"White or Caucasian"	true	10	false	0	0.478693333333333	≤35	0	Tap + Walk + Voice
0de121c8-7003-4ceb-90d4-4c7815fd6cd4	26	Male	"White or Caucasian"	false	NA	false	0	0.495381666666667	≤35	0	Tap + Walk + Voice
0e0f1ac1-abcd-4b62-927c-ecd1f0c341b8	30	Male	"White or Caucasian"	true	8	false	0	0.2448	≤35	0	Tap + Walk + Voice
0e3a3e5e-5566-4857-9ff7-3e142c29a5cf	18	Male	"White or Caucasian"	false	NA	false	0	0.539079166666667	≤35	0	Tap + Walk + Voice
0f2f073f-4f5d-4181-880d-07c833ada08e	40	Male	"White or Caucasian"	false	NA	false	0	0.560498333333333	35-50	0	Tap + Walk + Voice
0f5bca0c-0745-4a0d-af3a-e400fad16df2	56	Female	"White or Caucasian"	false	NA	false	0	0.800941739130435	50-65	0	Tap + Walk + Voice
0f61f782-e71c-4096-b2ba-b281896bd434	65	Male	"White or Caucasian"	false	NA	false	0	0.525428333333333	50-65	0	Tap + Walk + Voice
0f67ec69-fdd3-463e-88df-507a59369fe7	20	Female	"White or Caucasian"	false	NA	false	0	0.382255	≤35	0	Tap + Walk + Voice
0f82aeeb-0213-4971-8567-db64f5a85587	70	Male	"White or Caucasian"	true	5	false	0	0.476805	>65	0	Tap + Walk + Voice
0fa09de8-9c0d-4859-894f-d85f6e5e583e	18	Male	"White or Caucasian"	true	0	false	0	0.3481775	≤35	0	Tap + Walk + Voice
0fa1bb69-cf3a-4842-898d-8d73a1241e94	19	Male	"White or Caucasian"	true	2	false	0	0.46771	≤35	0	Tap + Walk + Voice
0fad3c82-2108-4298-8245-ba233680517a	34	Male	"White or Caucasian"	false	NA	false	0	0.409134	≤35	0	Tap + Walk + Voice
0fb2371f-2456-430e-a9a4-f0cfba39ae30	55	Male	"White or Caucasian"	true	10	true	1	0.705404	50-65	0	Tap + Walk + Voice
0ff80ad5-e74d-49ae-ad67-f113e3dbad06	28	Male	"Latino/Hispanic","White or Caucasian"	false	NA	false	0	0.531285	≤35	0	Tap + Walk + Voice
10254517-055e-4a85-b07d-aadcaee16eda	60	Male	"White or Caucasian"	true	4	true	1	0.588379	50-65	0	Tap + Walk + Voice
103f7791-6b9c-4405-b751-4a3b733bf8f1	18	Male	"Mixed"	false	NA	false	0	0.293665	≤35	0	Tap + Walk + Voice
10632ed3-5f75-4132-9810-33e6180628dc	48	Male	"Other"	true	10	true	1	0.664605	35-50	0	Tap + Walk + Voice
107c805f-6df8-4519-9e2a-6d60bdc210a2	33	Female	"White or Caucasian"	false	NA	false	0	0.58445	≤35	0	Tap + Walk + Voice
10b5afed-56d3-4099-b169-37ad36972695	22	Male	"White or Caucasian"	false	NA	false	0	0.44103	≤35	0	Tap + Walk + Voice
10d98460-1eb7-48ba-88c7-4bea5830ebb0	31	Male	"White or Caucasian"	false	NA	false	0	0.28776	≤35	0	Tap + Walk + Voice
1150f0bf-7c14-4633-afad-022ddcd50cef	27	Female	"White or Caucasian"	true	10	false	0	0.439605	≤35	0	Tap + Walk + Voice
118172c1-fca4-4bde-a5df-e5cc9ebf55a5	20	Male	"Middle Eastern"	false	NA	false	0	0.5209675	≤35	0	Tap + Walk + Voice
11b74e3c-b973-4f74-b8db-47934ad0a55c	61	Male	"White or Caucasian"	false	NA	true	1	0.874075265189491	50-65	0	Tap + Walk + Voice
11d2db10-7ee9-43e9-8d44-b49f45937cb7	NA	Female	"White or Caucasian"	false	NA	true	1	0.687248	NA	0	Tap + Walk + Voice
123dd036-7efc-4a47-a231-7a8cae6a960f	38	Male	"White or Caucasian"	true	8	false	0	0.537835	35-50	0	Tap + Walk + Voice
1267e84e-3119-4d0d-b9b5-c7445b165d91	60	Female	"Latino/Hispanic"	false	NA	true	1	0.953421666666667	50-65	0	Tap + Walk + Voice
12f76b2f-d925-4981-bbb1-58a55474b817	41	Male	"White or Caucasian"	false	NA	true	1	0.491413333333333	35-50	0	Tap + Walk + Voice
13627002-073b-4366-8889-9561789c51be	60	Male	"White or Caucasian"	true	30	false	0	0.580931071428571	50-65	0	Tap + Walk + Voice
137af08a-64a2-4771-bd35-562fe83fb147	24	Male	"White or Caucasian"	true	10	false	0	0.45641	≤35	0	Tap + Walk + Voice
14391029-e102-48bd-97ff-89c0787bae47	25	Male	"Latino/Hispanic"	false	NA	false	0	0.467246428571429	≤35	0	Tap + Walk + Voice
146bbe75-ff8f-4b31-a887-710db7ad4883	30	Male	"Latino/Hispanic"	false	NA	false	0	0.524535	≤35	0	Tap + Walk + Voice
1487de4b-b874-4ab3-8acc-e3416bb7c74e	57	Male	"White or Caucasian"	false	NA	true	1	0.68531375	50-65	0	Tap + Walk + Voice
14a539b0-3726-4904-9937-3639e6ef89c0	35	Female	"White or Caucasian"	false	NA	false	0	0.400016666666667	≤35	0	Tap + Walk + Voice
14abc775-23e5-4d72-8233-66fa16d77ee1	25	Male	"White or Caucasian"	false	NA	false	0	0.31911	≤35	0	Tap + Walk + Voice
14b74d88-44bc-4277-bef7-05fd53212d02	34	Male	"Pacific Islander"	false	NA	false	0	0.567481666666667	≤35	0	Tap + Walk + Voice
150afcae-0821-48d0-80c4-4106fca6a615	31	Male	"White or Caucasian"	true	NA	false	0	0.456985	≤35	0	Tap + Walk + Voice
152ac052-e93d-472c-8b01-0821744bfbfb	53	Male	"White or Caucasian"	true	42	false	0	0.54425	50-65	0	Tap + Walk + Voice
155fab81-c66f-4a9e-bef3-fb1a67a0fdd2	25	Male	"East Asian"	true	12	false	0	0.323545	≤35	0	Tap + Walk + Voice
15a647e7-5e6c-4c18-8fb9-133087f7404d	49	Male	"White or Caucasian"	false	NA	false	0	0.440395	35-50	0	Tap + Walk + Voice
15aa5508-84e3-490f-977d-57636719c0a0	28	Male	"White or Caucasian"	false	NA	false	0	0.351785	≤35	0	Tap + Walk + Voice
15b05838-6779-4cb9-bc53-86571636c633	53	Male	"White or Caucasian"	false	NA	false	0	0.585636176470588	50-65	0	Tap + Walk + Voice
15c66b8c-1f91-461d-92cf-2bb6043dede5	62	Female	"White or Caucasian"	false	NA	true	1	0.874065940441798	50-65	0	Tap + Walk + Voice
15cd9496-900a-44bb-948b-12a24b101615	56	Female	"White or Caucasian"	true	1	true	1	0.851957559808613	50-65	0	Tap + Walk + Voice
1624de72-40c9-4440-825d-e3c650abc25c	23	Male	"White or Caucasian"	false	NA	false	0	0.467455	≤35	0	Tap + Walk + Voice
164d983f-0316-42ab-ae64-2a554ccae23c	34	Male	"White or Caucasian"	false	NA	false	0	0.215075	≤35	0	Tap + Walk + Voice
16c47f91-088e-4163-b1e4-03a4e279beda	22	Male	"Mixed"	true	0	false	0	0.511365	≤35	0	Tap + Walk + Voice
16e88ad7-d8ea-4bb4-ad8e-f3dcb9a258bd	69	Female	"White or Caucasian"	false	NA	true	1	0.843075454545455	>65	0	Tap + Walk + Voice
173ebf8e-361e-4421-91c2-c9e3c8d5c827	48	Male	"White or Caucasian"	false	NA	false	0	0.49261	35-50	0	Tap + Walk + Voice
1763614b-53fb-4d3d-a132-ad38d6a8cefa	56	Female	"White or Caucasian"	true	20	true	1	0.757135	50-65	0	Tap + Walk + Voice
1772d27b-c289-4ade-b557-75e817f84782	29	Male	"White or Caucasian"	true	14	false	0	0.31689	≤35	0	Tap + Walk + Voice
181b71ab-2454-4a60-b968-834b0ca73b6a	44	Male	"White or Caucasian"	false	NA	false	0	0.43128625	35-50	0	Tap + Walk + Voice
190a0cc1-4a11-405d-8d84-1001340dbefd	69	Male	"White or Caucasian"	false	NA	false	0	0.619251666666667	>65	0	Tap + Walk + Voice
19219388-6742-42ae-b8b1-0278c303f220	57	Female	"White or Caucasian"	true	35	false	0	0.770776666666667	50-65	0	Tap + Walk + Voice
192b02e2-114b-4b2e-9a81-19e1ce260783	47	Male	"White or Caucasian"	true	NA	false	0	0.670908333333333	35-50	0	Tap + Walk + Voice
192b7d20-a887-449b-9c5a-ff6a8b105154	30	Male	"White or Caucasian"	false	NA	false	0	0.172795	≤35	0	Tap + Walk + Voice
1a0d6e54-22f6-4bcf-a588-7639a3c29698	18	Female	"East Asian"		NA	false	0	0.27724	≤35	0	Tap + Walk + Voice
1a2fd9e0-5e4e-4e4b-97aa-6718196bf510	57	Female	"White or Caucasian"	true	10	true	1	0.820835	50-65	0	Tap + Walk + Voice
1a382d20-1b1b-46cb-aefc-3450645d108b	34	Female	"White or Caucasian"	false	NA	true	1	0.6970975	≤35	0	Tap + Walk + Voice
1a38dca5-145a-413b-86cd-86fa9f6802ff	58	Female	"White or Caucasian"	false	NA	true	1	0.73485	50-65	0	Tap + Walk + Voice
1a4b6c93-2f9c-412f-8770-4e3f9d29df91	44	Male	"White or Caucasian"	false	NA	false	0	0.387068461538462	35-50	0	Tap + Walk + Voice
1a9cbb0f-4ade-4da7-a798-35d04264b98f	70	Male	"White or Caucasian"	true	15	false	0	0.437253333333333	>65	0	Tap + Walk + Voice
1b3ac010-fc8e-4102-8b69-07c6de8a41d1	40	Female	"White or Caucasian"	false	NA	false	0	0.290398333333333	35-50	0	Tap + Walk + Voice
1bbf0602-3e76-413e-9261-0a0804c2060d	35	Male	"Middle Eastern"	true	0	false	0	0.541644166666667	≤35	0	Tap + Walk + Voice
1c10a5d2-ebff-4d88-b54d-5aef49de4b6e	44	Male	"White or Caucasian"	true	20	true	1	0.793870862068966	35-50	0	Tap + Walk + Voice
1c3d5685-0354-42fc-b882-cf2d37be1e49	66	Male	"White or Caucasian"	false	NA	false	0	0.81878	>65	0	Tap + Walk + Voice
1c483aa8-f37c-4a6c-aab6-f85a55337756	28	Male	"Latino/Hispanic"	false	NA	false	0	0.475768333333333	≤35	0	Tap + Walk + Voice
1c9d0333-b4ac-474d-ac87-f7941fb02443	20	Female	"Mixed"	false	NA	false	0	0.516936547127896	≤35	0	Tap + Walk + Voice
1cce909d-d703-45ba-adbb-cf464c381620	50	Male	"White or Caucasian"	false	NA	false	0	0.656731666666667	35-50	0	Tap + Walk + Voice
1d1aa2f1-5272-4e30-9732-eb9862025a52	22	Male	"Middle Eastern"		NA	false	0	0.571481666666667	≤35	0	Tap + Walk + Voice
1d5bdea2-8da1-435d-af38-2d2116f51a5b	38	Male	"Latino/Hispanic"	false	NA	false	0	0.608971666666667	35-50	0	Tap + Walk + Voice
1d8284ca-e867-4585-911a-79e81ca25b51	25	Male	"Other"	true	2	false	0	0.40678	≤35	0	Tap + Walk + Voice
1dd8a447-0f62-498c-8c51-d4255f6bd43f	45	Female	"East Asian"	false	NA	false	0	0.777645	35-50	0	Tap + Walk + Voice
1dda7f8e-8194-4533-8e31-8af6f69bbb84	20	Male	"White or Caucasian"	false	NA	false	0	0.377035	≤35	0	Tap + Walk + Voice
1e0888df-7059-4fab-9dd7-b0b6616442e6	51	Male	"White or Caucasian"	false	NA	true	1	0.70550975	50-65	0	Tap + Walk + Voice
1e102518-aefb-40dd-b9bf-f2622458f1a1	51	Male	"White or Caucasian"	false	NA	false	0	0.321805	50-65	0	Tap + Walk + Voice
1e39975b-18d1-4414-8275-2d4a5f7e035c	23	Male	"White or Caucasian"	false	NA	false	0	0.473698333333333	≤35	0	Tap + Walk + Voice
1e46e317-1c27-4769-bb61-2a083e53fd81	41	Male	"White or Caucasian"	true	NA	false	0	0.370223333333334	35-50	0	Tap + Walk + Voice
1e5a92b9-37fa-4351-b5c5-28964fb42f7c	57	Female	"White or Caucasian"	false	NA	true	1	0.740373823529412	50-65	0	Tap + Walk + Voice
1e71ed0a-f2a4-479d-9fe2-0b450d7f1dda	40	Female	"White or Caucasian"	false	NA	false	0	0.362035	35-50	0	Tap + Walk + Voice
1e7c6806-bcb0-4cec-b732-df35f20af6c2	30	Male	"White or Caucasian"	false	NA	false	0	0.43273	≤35	0	Tap + Walk + Voice
1eae1a5b-09b7-41ea-9f83-b7cd9f52bc33	38	Male	"White or Caucasian"	true	3	false	0	0.4766025	35-50	0	Tap + Walk + Voice
1ec04128-f06a-483e-bd25-9f77d223556f	25	Male	"White or Caucasian"	false	NA	false	0	0.303473333333333	≤35	0	Tap + Walk + Voice
1ee6b7a9-30bd-49e4-bb46-9304f19531f9	28	Female	"White or Caucasian"	false	NA	false	0	0.552565	≤35	0	Tap + Walk + Voice
1f0799dc-ed6a-4df6-b061-6627f9a1300f	27	Male	"White or Caucasian"	false	NA	false	0	0.24046	≤35	0	Tap + Walk + Voice
1f2644c9-0117-4783-baad-974042878869	64	Male	"Mixed"	false	NA	true	1	0.75721	50-65	0	Tap + Walk + Voice
1f4ef5e0-ff74-4968-9ea0-96dd3ce9eeb8	53	Male	"White or Caucasian"	false	NA	false	0	0.696835	50-65	0	Tap + Walk + Voice
1ff805eb-4e96-4d64-b7a4-cc54aaddf2d6	64	Female	"White or Caucasian"	true	5	true	1	0.941622618243243	50-65	0	Tap + Walk + Voice
1ffd71dc-f8b7-4b8b-8bfe-39bf2f9c4837	25	Male	"White or Caucasian"	false	NA	false	0	0.143595	≤35	0	Tap + Walk + Voice
2010d9ae-4e47-4efb-8dfc-84189917534c	55	Male	"White or Caucasian"	false	NA	true	1	0.74876	50-65	0	Tap + Walk + Voice
20698a9d-564e-4848-9ee7-c079c916f036	20	Male	"White or Caucasian"	false	NA	false	0	0.408485	≤35	0	Tap + Walk + Voice
2073a54c-e5f8-484e-86d9-75bed4207a85	39	Male	"Latino/Hispanic"	true	20	false	0	0.4551925	35-50	0	Tap + Walk + Voice
207a524b-9965-4366-bc4d-40009d081872	36	Male	"White or Caucasian"	true	2	false	0	0.403695	35-50	0	Tap + Walk + Voice
208e0cb4-6254-4c7c-bc12-ac2a60c3163d	61	Female	"White or Caucasian"	false	NA	true	1	0.8384334375	50-65	0	Tap + Walk + Voice
20f030d3-ba7a-4fcc-9156-fde647171ca8	70	Female	"White or Caucasian"	true	15	true	1	0.734195	>65	0	Tap + Walk + Voice
2171dbeb-adc5-40f3-8f75-526bad06a6c2	48	Male	"White or Caucasian"	false	NA	false	0	0.411108333333333	35-50	0	Tap + Walk + Voice
217dc372-85f6-4eed-92d0-c80baae6af6d	70	Female	"White or Caucasian"	false	NA	true	1	0.885194210526316	>65	0	Tap + Walk + Voice
21a71204-0893-4c88-b6e3-8f101a25268c	65	Female	"White or Caucasian"	false	NA	true	1	0.829509062214273	50-65	0	Tap + Walk + Voice
21e419bc-76c7-4350-8fc4-cc2231a10c3c	47	Male	"White or Caucasian"	false	NA	false	0	0.33739	35-50	0	Tap + Walk + Voice
21ff38ba-ee01-4ae0-b1a5-645f2f41e639	25	Male	"Caribbean"	false	NA	false	0	0.628345	≤35	0	Tap + Walk + Voice
22edf787-4d42-469b-9448-75abd5e1875a	28	Male	"Other"	false	NA	false	0	0.294	≤35	0	Tap + Walk + Voice
22fa2c34-0913-44ff-93ac-2a14da3a9c77	63	Male	"White or Caucasian"	false	NA	true	1	0.825054634146342	50-65	0	Tap + Walk + Voice
231c45ce-c155-4a4d-a546-10a482a4eb59	51	Male	"White or Caucasian"	false	NA	false	0	0.608006	50-65	0	Tap + Walk + Voice
23a9cf7c-a6ad-40dc-ab8f-3cedf57ccf24	25	Male	"White or Caucasian"		NA	false	0	0.321298333333333	≤35	0	Tap + Walk + Voice
2445d34b-4aa3-4ff0-82d7-a84ab15cef7c	20	Male	"White or Caucasian"	false	NA	false	0	0.315681666666667	≤35	0	Tap + Walk + Voice
24bb1b93-cd3a-400d-aaef-da7124841485	44	Male	"White or Caucasian"	false	NA	false	0	0.42408	35-50	0	Tap + Walk + Voice
2505ac56-6737-48b2-8372-f1103ea2e33d	22	Female	"Latino/Hispanic","White or Caucasian"	false	NA	false	0	0.30507	≤35	0	Tap + Walk + Voice
252ce918-2285-4912-9fd3-49a4fc199ece	48	Male	"East Asian"	false	NA	false	0	0.35367	35-50	0	Tap + Walk + Voice
253c7664-e824-4009-9aca-554674b72b76	69	Male	"White or Caucasian"	false	NA	false	0	0.45975	>65	0	Tap + Walk + Voice
25524235-269f-4138-8340-38bb08c95a43	39	Male	"White or Caucasian"	false	NA	false	0	0.554841428571428	35-50	0	Tap + Walk + Voice
2552d7eb-9fe0-4f83-93f1-931a4a215c6d	18	Male	"White or Caucasian"	false	NA	false	0	0.29165	≤35	0	Tap + Walk + Voice
255d8f1d-b7f2-4fbe-a9d8-21a3d7a7e475	24	Male	"Black or African"	true	8	false	0	0.19644	≤35	0	Tap + Walk + Voice
2571db2b-2f00-4d44-836b-afd7ce888c14	24	Male	"Other","Mixed"	true	1	false	0	0.612066666666667	≤35	0	Tap + Walk + Voice
25f75a03-516d-4f1d-aa1e-c35d0183301f	40	Female	"White or Caucasian"	false	NA	false	0	0.485987916666667	35-50	0	Tap + Walk + Voice
261dd050-4f8e-4582-889e-ff7081706d9e	45	Male	"Black or African"	false	NA	false	0	0.370605	35-50	0	Tap + Walk + Voice
2631db79-2bb0-461f-b592-bf764d933696	77	Male	"White or Caucasian"	false	NA	true	1	0.841381666666667	>65	0	Tap + Walk + Voice
264f4192-a22a-4c00-a2fe-fc22fa4f650d	33	Female	"White or Caucasian"	false	NA	false	0	0.21783	≤35	0	Tap + Walk + Voice
267bf83c-5ff9-4ec3-8991-66e59eca0d04	26	Male	"South Asian"	false	NA	false	0	0.301385	≤35	0	Tap + Walk + Voice
26ce0a95-9946-49f5-b3db-2f095ac9fcd4	40	Male	"White or Caucasian"	true	20	false	0	0.364855	35-50	0	Tap + Walk + Voice
27177eb3-1854-4fed-bf91-435dd971b991	48	Female	"White or Caucasian"	true	25	false	0	0.45542	35-50	0	Tap + Walk + Voice
27ff0841-8217-4371-9fff-0dbd5b2e1753	38	Male	"White or Caucasian"	true	6	true	1	0.55828	35-50	0	Tap + Walk + Voice
28299e21-3a5c-4712-9b03-f0f236966c34	21	Male	"White or Caucasian"	true	1	false	0	0.41036	≤35	0	Tap + Walk + Voice
28476894-455d-45d3-9970-af08d06f11df	25	Male	"White or Caucasian"	true	6	false	0	0.35826875	≤35	0	Tap + Walk + Voice
287cbee1-c39b-4139-93a3-857b1d4def2a	18	Male	"White or Caucasian"	false	NA	false	0	0.5242925	≤35	0	Tap + Walk + Voice
2951f8b7-24c5-4d72-8e79-b00fc126d76a	45	Male	"White or Caucasian"	true	0	false	0	0.56135	35-50	0	Tap + Walk + Voice
297f5df2-7109-4a1d-8acd-d9c0053f4634	19	Female	"Latino/Hispanic","Native American"	false	NA	false	0	0.458023333333334	≤35	0	Tap + Walk + Voice
29ae201b-896f-42ad-b4e9-c146aafb33f6	47	Male	"White or Caucasian"	false	NA	true	1	0.868985	35-50	0	Tap + Walk + Voice
2a5128d1-3ed7-49ee-a299-4025d6702faf	52	Male	"White or Caucasian"	false	NA	true	1	0.78816375	50-65	0	Tap + Walk + Voice
2a56117b-1b94-4ea1-ade7-e21533af0c4f	63	Male	"White or Caucasian"	true	15	true	1	0.873634117647059	50-65	0	Tap + Walk + Voice
2a5669e4-ab53-4f97-97f6-0aa5604434c5	65	Female	"White or Caucasian"	true	12	false	0	0.627305	50-65	0	Tap + Walk + Voice
2b938bfa-331b-4919-a820-97962281b409	36	Male	"South Asian","White or Caucasian"	false	NA	false	0	0.445687222222222	35-50	0	Tap + Walk + Voice
2b93fc10-0322-473d-a9f4-29a87d211dab	20	Male	"White or Caucasian"	true	0	false	0	0.24383	≤35	0	Tap + Walk + Voice
2be28f68-2a52-43f7-9774-2d43a0fe6a96	58	Male	"White or Caucasian"	true	1	false	0	0.411555	50-65	0	Tap + Walk + Voice
2ce05e3a-91a0-4906-b605-a56cd8fbbfde	24	Female	"White or Caucasian"	false	NA	false	0	0.588465	≤35	0	Tap + Walk + Voice
2d08327e-f265-4507-8927-eac6fd315e6e	61	Male	"White or Caucasian"	false	NA	true	1	0.85194	50-65	0	Tap + Walk + Voice
2d93640c-773c-4c6d-93b7-1e07dafa988c	45	Female	"White or Caucasian"	false	NA	false	0	0.524241666666667	35-50	0	Tap + Walk + Voice
2d9a8277-1cbf-49a4-9c87-8e4aa1387d68	24	Male	"Other"	true	7	false	0	0.386386666666667	≤35	0	Tap + Walk + Voice
2da18bd2-8a66-44bf-b9ce-99fda731ef4a	54	Male	"White or Caucasian"	false	NA	false	0	0.467771666666667	50-65	0	Tap + Walk + Voice
2da71eb6-c9f5-4996-b79d-d49b5fcafd07	58	Male	"White or Caucasian"	false	NA	false	0	0.608697777777778	50-65	0	Tap + Walk + Voice
2dad3982-ff37-46be-a2c7-40beddbe252a	60	Male	"White or Caucasian"	false	NA	true	1	0.46757	50-65	0	Tap + Walk + Voice
2e0b096b-04cb-4b7c-b4a0-4dd1970e01cd	48	Female	"White or Caucasian"	true	NA	false	0	0.516072857142857	35-50	0	Tap + Walk + Voice
2e5b0e02-a940-447a-8b7e-a70b25ca174f	37	Male	"White or Caucasian"	false	NA	false	0	0.524243846153846	35-50	0	Tap + Walk + Voice
2e601fea-7e6c-48ff-9692-ef7a9f74c750	18	Male	"Latino/Hispanic"	false	NA	false	0	0.246465	≤35	0	Tap + Walk + Voice
2e82bdc8-2b40-4d58-b393-0d229fd515b6	26	Male	"White or Caucasian"	true	1	false	0	0.227368333333334	≤35	0	Tap + Walk + Voice
2e9e7175-f3c8-4720-ba34-2bad2de694fc	54	Male	"East Asian"	false	NA	true	1	0.57247	50-65	0	Tap + Walk + Voice
2ea84074-5ae2-4175-916d-29f32283ff7b	35	Male	"Mixed"	false	NA	false	0	0.350605	≤35	0	Tap + Walk + Voice
2eaa0a8e-2e89-46bc-92c8-1d3bff6eef94	30	Male	"White or Caucasian"	false	NA	false	0	0.6792225	≤35	0	Tap + Walk + Voice
2ec0013c-39a5-4325-9150-086acffb9be1	58	Female	"White or Caucasian"	false	NA	false	0	0.478275	50-65	0	Tap + Walk + Voice
2f1bb813-e160-447f-a994-59466b9fb7dc	73	Male	"White or Caucasian"	true	20	false	0	0.57003	>65	0	Tap + Walk + Voice
2f30a0f1-393e-436c-a5f7-6832a1c89e1f	26	Male	"White or Caucasian"	true	4	false	0	0.692989871794872	≤35	0	Tap + Walk + Voice
2f957925-435f-4eb6-ac34-053b6823a8c8	41	Male	"Latino/Hispanic","White or Caucasian"	false	NA	false	0	0.4967975	35-50	0	Tap + Walk + Voice
2fe2af78-84dd-44ad-a4bc-6451600b4af7	20	Male	"East Asian"	false	NA	false	0	0.44904	≤35	0	Tap + Walk + Voice
2ffea7e2-4baa-4e3a-b5df-495eeee1ef64	29	Male	"White or Caucasian"	true	3	false	0	0.53623	≤35	0	Tap + Walk + Voice
308285a6-e641-4b5a-8b85-21a800c61f74	35	Male	"South Asian"	true	10	false	0	0.45633	≤35	0	Tap + Walk + Voice
30889da2-ebce-4679-aa59-66281d0b1407	23	Male	"White or Caucasian"	true	4	false	0	0.20497	≤35	0	Tap + Walk + Voice
30d53bb1-cf12-44d1-9854-78c35a607610	24	Female	"East Asian"	false	NA	false	0	0.30522	≤35	0	Tap + Walk + Voice
31299d45-e284-4ceb-b5d1-d8905e4a7eac	27	Male	"White or Caucasian"	true	14	false	0	0.542791666666666	≤35	0	Tap + Walk + Voice
31372921-ad37-4983-b6dc-29d45f49ed7f	45	Male	"White or Caucasian"	false	NA	false	0	0.435538333333333	35-50	0	Tap + Walk + Voice
31bacdd4-3067-4d35-90ea-0814bbaf2506	40	Male	"Middle Eastern"	false	NA	false	0	0.361295	35-50	0	Tap + Walk + Voice
31c6ee10-7647-4328-9b44-a741c4c266cf	24	Male	"White or Caucasian"	true	10	false	0	0.693850892857143	≤35	0	Tap + Walk + Voice
31dc5121-3390-40bb-a8d2-ff03a797d9d4	30	Male	"Latino/Hispanic","Black or African","Native American","White or Caucasian","Mixed"	true	1	false	0	0.454895	≤35	0	Tap + Walk + Voice
325f3e23-408e-47bf-b8d1-6a9bcbfeec97	63	Female	"White or Caucasian"	false	NA	true	1	0.781260625	50-65	0	Tap + Walk + Voice
32659e69-6649-4290-95d4-b263576982fc	42	Male	"White or Caucasian"	true	15	false	0	0.3463	35-50	0	Tap + Walk + Voice
328a8042-5059-4dee-ba70-62ec7883f414	26	Male	"White or Caucasian"	false	NA	false	0	0.20857	≤35	0	Tap + Walk + Voice
32beeda6-7df9-454e-86c8-bc37fc2e5b3d	24	Male	"White or Caucasian"	true	1	false	0	0.189565	≤35	0	Tap + Walk + Voice
32e23bb4-c2ca-489e-a580-d432d05e015e	71	Male	"White or Caucasian"	false	NA	true	1	0.854222428571429	>65	0	Tap + Walk + Voice
32edb69f-c1ba-416b-81d0-63566cba8a47	53	Male	"White or Caucasian"	false	NA	false	0	0.440935	50-65	0	Tap + Walk + Voice
32f542ec-25d9-4807-b473-7334ae0d9391	28	Male	"Other"	false	NA	true	1	0.448826666666667	≤35	0	Tap + Walk + Voice
330eab90-94cd-4847-afa5-d677bcf3fb9d	20	Female	"White or Caucasian"	true	3	false	0	0.374253333333333	≤35	0	Tap + Walk + Voice
334be7a8-26b2-402c-969b-35835693c80c	68	Female	"White or Caucasian"	false	NA	true	1	0.854831825396825	>65	0	Tap + Walk + Voice
337205d9-c60d-4263-b6aa-c3a976324df2	20	Male	"South Asian"	false	NA	false	0	0.447213333333334	≤35	0	Tap + Walk + Voice
3395db35-b14a-499a-9ed2-8beb3fe2cd37	29	Male	"White or Caucasian"	false	NA	false	0	0.3568275	≤35	0	Tap + Walk + Voice
33af3952-6836-49d7-85a2-87a349e2bf72	30	Male	"White or Caucasian"	false	NA	false	0	0.288735	≤35	0	Tap + Walk + Voice
341a5dcf-b67a-4008-9026-aae1398418b5	39	Male	"White or Caucasian"	false	NA	false	0	0.4080925	35-50	0	Tap + Walk + Voice
341cd0ba-cf94-4c8b-9f59-d7ddf0272b02	52	Male	"White or Caucasian"	false	NA	true	1	0.8981015	50-65	0	Tap + Walk + Voice
3436bf34-bf8e-48ac-ad39-f4789084bdd3	63	Male	"Native American","White or Caucasian"	true	NA	true	1	0.605848333333333	50-65	0	Tap + Walk + Voice
344b785d-d12a-47b6-95ba-fa05eecd7e8b	78	Female	"White or Caucasian"	false	NA	true	1	0.829278606060606	>65	0	Tap + Walk + Voice
3460dd84-f16c-4720-9ab6-85a571cb884b	44	Male	"White or Caucasian"	true	6	false	0	0.622526428571428	35-50	0	Tap + Walk + Voice
3482fd4a-f753-436f-a72a-11b39f1755ab	23	Male	"White or Caucasian"	false	NA	false	0	0.2188	≤35	0	Tap + Walk + Voice
34ad641b-5a10-417c-a7d2-2e4cc2aa11b0	52	Male	"White or Caucasian"	false	NA	false	0	0.495995	50-65	0	Tap + Walk + Voice
34c35d53-7826-43d3-bfbc-a9d176baf45a	28	Male	"Caribbean"	true	4	false	0	0.200071666666667	≤35	0	Tap + Walk + Voice
34e2480b-3454-458b-86b0-47e176741b60	69	Male	"White or Caucasian"	true	35	false	0	0.746302658227848	>65	0	Tap + Walk + Voice
3505f51a-467c-4fae-9025-eda3e517f313	61	Male	"White or Caucasian"	true	7	true	1	0.867568125	50-65	0	Tap + Walk + Voice
350ea764-c5c0-421d-990f-8e971757f68b	51	Male	"White or Caucasian"	false	NA	false	0	0.65658	50-65	0	Tap + Walk + Voice
3516da76-a3e1-47ac-9255-ee100797ba9b	66	Male	"White or Caucasian"	true	12	true	1	0.842816547127896	>65	0	Tap + Walk + Voice
352921ce-58ff-493b-b62e-4988eeb1011e	35	Female	"White or Caucasian"	false	NA	false	0	0.68314	≤35	0	Tap + Walk + Voice
352c6a2d-7698-434b-be8e-2302d046a70b	18	Male	"White or Caucasian"	false	NA	false	0	0.455995	≤35	0	Tap + Walk + Voice
354ae435-e61c-49d6-92da-d9f657c6755d	55	Male	"White or Caucasian"	false	NA	false	0	0.360808333333333	50-65	0	Tap + Walk + Voice
3599ec25-58c9-4215-aac3-a1287f7a7601	70	Male	"White or Caucasian"	false	NA	true	1	0.924236109804677	>65	0	Tap + Walk + Voice
36030601-e1e9-442e-8d2f-f77637fa0599	27	Male	"South Asian","East Asian"	false	NA	false	0	0.291858333333333	≤35	0	Tap + Walk + Voice
362c7fd2-2a0f-4a0c-bb20-1c1184160170	27	Male	"White or Caucasian"	false	NA	false	0	0.24194	≤35	0	Tap + Walk + Voice
36934891-ff5e-4f36-a21f-9a87a7f5c425	20	Male	"White or Caucasian"	false	NA	false	0	0.5263175	≤35	0	Tap + Walk + Voice
36aadd20-e26a-4caf-b250-bd60659e7f9f	77	Male	"White or Caucasian"	true	12	true	1	0.75074	>65	0	Tap + Walk + Voice
36b5ca3f-9e72-4fb3-9761-1d49d9c723f2	64	Male	"White or Caucasian"	false	NA	true	1	0.8359525	50-65	0	Tap + Walk + Voice
36f78c32-2c4d-4dc5-bd15-75f9a0e405c2	84	Male	"White or Caucasian"	true	10	true	1	0.832825	>65	0	Tap + Walk + Voice
373f7ffa-84e4-4e9f-b75a-3d8409af6f76	70	Male	"White or Caucasian"	false	NA	true	1	0.819355	>65	0	Tap + Walk + Voice
375d2907-3440-4b0b-9d72-c914bfbab5d1	62	Male	"White or Caucasian"	false	NA	false	0	0.468728333333333	50-65	0	Tap + Walk + Voice
37a44dbc-b489-458f-adde-3697745d8c4a	31	Male	"Latino/Hispanic"	false	NA	false	0	0.49612	≤35	0	Tap + Walk + Voice
37b967c4-0dc2-4aab-8d20-c35e855944bf	77	Female	"White or Caucasian"	false	NA	true	1	0.878679821717193	>65	0	Tap + Walk + Voice
37fb5ab6-9f13-4203-8dbe-b55e76a5f5c5	67	Female	"Mixed"	false	NA	true	1	0.74474	>65	0	Tap + Walk + Voice
380974f8-eb35-45be-bc50-54890bb3256b	22	Male	"White or Caucasian"	false	NA	false	0	0.44507	≤35	0	Tap + Walk + Voice
380ca452-68ba-4b3d-aec9-39cb84815d30	22	Male	"White or Caucasian"	false	NA	false	0	0.50557	≤35	0	Tap + Walk + Voice
38156cd0-f836-4404-a063-728b5a936553	37	Male	"East Asian"	false	NA	false	0	0.51248	35-50	0	Tap + Walk + Voice
382dd1a5-818f-4d90-9cf2-fe44daca7649	56	Male	"White or Caucasian"		NA	false	0	0.426355	50-65	0	Tap + Walk + Voice
386ba03d-8435-4cb4-9fa2-72ec3e1e0425	58	Male	"Pacific Islander"		NA	false	0	0.7494625	50-65	0	Tap + Walk + Voice
387bd1c4-90df-48fa-8b8b-da2df2cfddde	57	Male	"White or Caucasian"	false	NA	true	1	0.663014166666667	50-65	0	Tap + Walk + Voice
3885e79f-f0bc-4931-a3ca-ec4840a24768	27	Male	"White or Caucasian"	false	NA	false	0	0.30218	≤35	0	Tap + Walk + Voice
389a67d6-c324-456c-a922-8d54519b85d7	37	Male	"South Asian"	true	18	true	1	0.568455	35-50	0	Tap + Walk + Voice
389ca576-cff3-4aa4-a276-cd20e1904a2d	35	Male	"White or Caucasian"	true	13	false	0	0.471105	≤35	0	Tap + Walk + Voice
38b85468-181a-43c3-8e3e-d1207eabc85e	29	Male	"White or Caucasian"	false	NA	false	0	0.477361666666666	≤35	0	Tap + Walk + Voice
399570ab-1cd6-4765-9bc3-e034761c7fc2	27	Male	"White or Caucasian"	false	NA	false	0	0.33656	≤35	0	Tap + Walk + Voice
39b2021c-4dd2-491d-89f3-67f2c5f61daf	54	Female	"White or Caucasian"	true	1	false	0	0.29776	50-65	0	Tap + Walk + Voice
39c9956a-c1ac-4e12-8748-3141b96cc588	18	Male	"White or Caucasian"	false	NA	false	0	0.465255	≤35	0	Tap + Walk + Voice
3a3a5e63-cc2b-4be8-bb12-c0d8b888f27d	53	Female	"White or Caucasian"	true	25	false	0	0.689565	50-65	0	Tap + Walk + Voice
3a7ca1ec-448a-4423-b585-100a6d8f4009	58	Male	"White or Caucasian"	false	NA	false	0	0.48292	50-65	0	Tap + Walk + Voice
3a8768ba-c0e0-4130-a59e-ddaa73fd4d5d	54	Male	"White or Caucasian"	false	NA	false	0	0.593791666666667	50-65	0	Tap + Walk + Voice
3b20c871-e212-4781-a30c-a0b31923fda2	56	Male	"White or Caucasian"	false	NA	true	1	0.733759808173772	50-65	0	Tap + Walk + Voice
3b592544-8bec-4999-9142-c35073e2d1da	63	Male	"White or Caucasian"	true	25	false	0	0.488445833333334	50-65	0	Tap + Walk + Voice
3b5de131-3675-450f-9b29-3d1c68a88abc	35	Male	"South Asian"	false	NA	false	0	0.421435	≤35	0	Tap + Walk + Voice
3b85d532-0056-498f-88ba-c0701329a0ad	32	Male	"White or Caucasian"	false	NA	true	1	0.4603825	≤35	0	Tap + Walk + Voice
3b94adc8-bea0-49b5-b0da-6b494c72e626	43	Male	"Latino/Hispanic"	false	NA	false	0	0.258455	35-50	0	Tap + Walk + Voice
3bc850b6-4bbc-4d12-9bca-84ff745c6e7f	25	Female	"White or Caucasian"		NA	false	0	0.47747	≤35	0	Tap + Walk + Voice
3bd090cb-defa-4d71-890d-7e437e453599	32	Male	"White or Caucasian"	true	4	false	0	0.451135	≤35	0	Tap + Walk + Voice
3bee5ea7-9c8e-4b85-a58c-2c4094d790a2	49	Male	"Latino/Hispanic"	true	10	false	0	0.44019	35-50	0	Tap + Walk + Voice
3c276970-26c7-4b3d-9765-5336032f1853	55	Female	"White or Caucasian"	false	NA	false	0	0.555895	50-65	0	Tap + Walk + Voice
3c607d8d-6678-41fd-b3af-25d15e02c3f8	69	Male	"White or Caucasian"	true	5	true	1	0.72286	>65	0	Tap + Walk + Voice
3cc0721a-0baf-4b06-b3e9-2e367a07ad92	71	Male	"White or Caucasian"	false	NA	false	0	0.619648333333333	>65	0	Tap + Walk + Voice
3cf8698b-0e0d-44db-8d6c-d6486c684418	71	Male	"White or Caucasian"	true	2	true	1	0.80645352019767	>65	0	Tap + Walk + Voice
3d1162a3-4150-48d4-b179-55361a508bdb	29	Male	"White or Caucasian"	true	8	false	0	0.28351	≤35	0	Tap + Walk + Voice
3d1e6a4d-1988-4e3d-ae43-6167593cef25	24	Female	"East Asian"	false	NA	false	0	0.666133333333333	≤35	0	Tap + Walk + Voice
3d859196-243f-45de-b3b1-a0379b49d958	73	Male	"Latino/Hispanic"	true	29	true	1	0.827311505376344	>65	0	Tap + Walk + Voice
3da1ee48-8a97-4296-98b8-72c2ae6b2bbd	21	Male	"South Asian"	false	NA	false	0	0.496368333333334	≤35	0	Tap + Walk + Voice
3db10659-abd6-420f-abe5-8ab5f32e9d9e	21	Female	"White or Caucasian"	false	NA	false	0	0.4623	≤35	0	Tap + Walk + Voice
3dbc521d-97e8-4a22-91e6-14f75c97272a	25	Female	"East Asian"	false	NA	false	0	0.164985	≤35	0	Tap + Walk + Voice
3e410131-172b-4310-a063-fb94859dd5fe	18	Male	"Mixed"	true	2	false	0	0.5906425	≤35	0	Tap + Walk + Voice
3e71f47a-8f69-4cd1-b11a-f936ddb2c664	25	Male	"White or Caucasian"	false	NA	false	0	0.228725	≤35	0	Tap + Walk + Voice
3e799759-fc47-4eac-9dce-0ec3c6a964b1	30	Male	"White or Caucasian"	false	NA	false	0	0.541353	≤35	0	Tap + Walk + Voice
3ee6087b-7e4e-4f8b-97ec-78d3de73185a	21	Male	"Latino/Hispanic"	true	0	false	0	0.449916	≤35	0	Tap + Walk + Voice
3f089713-a352-4ec8-8da0-45925fc45f3c	18	Male	"White or Caucasian"	false	NA	false	0	0.578405	≤35	0	Tap + Walk + Voice
3f1d98b1-4599-41fa-95d6-066f85ade1c4	32	Male	"East Asian"	true	16	false	0	0.41506	≤35	0	Tap + Walk + Voice
3f40b78d-a861-4296-87fe-8fb973e892c0	57	Male	"White or Caucasian"	true	30	false	0	0.712624444444445	50-65	0	Tap + Walk + Voice
3f79af85-caa1-425f-9159-afd194e25951	31	Male	"White or Caucasian"	false	NA	false	0	0.47758	≤35	0	Tap + Walk + Voice
3f86de53-51a2-49ad-98f0-8f424ae61ac6	23	Female	"White or Caucasian"	false	NA	false	0	0.225585	≤35	0	Tap + Walk + Voice
3f98b3ed-b007-4f76-b40d-df4baa8e7274	26	Male	"White or Caucasian"	false	NA	false	0	0.397525	≤35	0	Tap + Walk + Voice
400a60d8-f50b-4df4-be25-7566fc39c090	62	Male	"White or Caucasian"	true	3	true	1	0.80281	50-65	0	Tap + Walk + Voice
40e44939-7565-4624-99b7-702e444c6dab	20	Male	"White or Caucasian"	false	NA	false	0	0.609888095238095	≤35	0	Tap + Walk + Voice
40ecbd6c-efae-4202-924b-de6ce62daf4f	25	Male	"White or Caucasian"	true	8	false	0	0.33607	≤35	0	Tap + Walk + Voice
414f78de-0ae6-4698-bef4-e43ee1ab9fee	32	Male	"White or Caucasian"	true	8	false	0	0.26781	≤35	0	Tap + Walk + Voice
417e3de3-37c0-4696-aa7a-72464d3b7b7b	73	Male	"White or Caucasian"	true	20	false	0	0.606990806451613	>65	0	Tap + Walk + Voice
41c4fd42-8918-467d-b842-b152d90e4a33	28	Male	"White or Caucasian"	false	NA	false	0	0.442015	≤35	0	Tap + Walk + Voice
41c85833-e553-4507-a2a9-3c8e8ddaa091	44	Female	"South Asian"	false	NA	false	0	0.388331666666667	35-50	0	Tap + Walk + Voice
41d411d7-4470-4453-90c4-067c4469f154	48	Male	"South Asian"	false	NA	false	0	0.680655	35-50	0	Tap + Walk + Voice
41d94f62-3ffc-4853-83c1-99f2a40e1add	27	Female	"White or Caucasian"	false	NA	false	0	0.420475	≤35	0	Tap + Walk + Voice
4220329a-2d66-4962-a0d3-9694d14f3955	28	Female	"White or Caucasian"	false	NA	false	0	0.2085925	≤35	0	Tap + Walk + Voice
429f28e7-e79f-490a-9184-9632d95688fb	28	Male	"White or Caucasian"	true	0	false	0	0.456625	≤35	0	Tap + Walk + Voice
42a21eed-5676-48dd-b361-f486e0e838c2	20	Male	"Middle Eastern"	false	NA	false	0	0.274383333333333	≤35	0	Tap + Walk + Voice
42b19e40-684f-4b68-9210-605a6378ae80	45	Male	"Pacific Islander","White or Caucasian","Mixed"	true	9	false	0	0.566833571428571	35-50	0	Tap + Walk + Voice
42cd3bde-f553-4672-ad0a-5c9a5c597149	21	Male	"Latino/Hispanic"	true	NA	false	0	0.2873	≤35	0	Tap + Walk + Voice
42d0b82e-ad6a-4b05-8663-021ac575a5cf	71	Male	"White or Caucasian"	false	NA	false	0	0.680275294117647	>65	0	Tap + Walk + Voice
43319463-a0f0-478c-93a6-98c20d1bc770	67	Female	"White or Caucasian"	true	NA	true	1	0.769806547127896	>65	0	Tap + Walk + Voice
43b38884-ddf9-4612-b304-29ff3c25c07f	22	Male	"Latino/Hispanic"	true	4	false	0	0.517225	≤35	0	Tap + Walk + Voice
442309ee-3148-4b0a-9df7-57a118c6ef82	77	Male	"White or Caucasian"	false	NA	true	1	0.868387	>65	0	Tap + Walk + Voice
4428f922-1202-45e5-ad99-f3d4dd627aaf	47	Male	"White or Caucasian"	true	5	false	0	0.384926666666667	35-50	0	Tap + Walk + Voice
44357fb0-b959-4de1-b4b4-61568bfa8e02	34	Male	"White or Caucasian"	false	NA	false	0	0.28887	≤35	0	Tap + Walk + Voice
445443f8-bb47-4f31-a223-a03ed6aaabea	31	Male	"Latino/Hispanic"	false	NA	false	0	0.342095	≤35	0	Tap + Walk + Voice
4471bf35-7da3-40d6-afdd-2854f15ca1c7	50	Male	"White or Caucasian"	false	NA	false	0	0.407249166666667	35-50	0	Tap + Walk + Voice
44c63449-36a3-4edd-a7a6-b49d9aea740e	23	Female	"White or Caucasian"	false	NA	false	0	0.440055	≤35	0	Tap + Walk + Voice
44e504c7-413d-446d-b8bb-51ae48f39562	48	Male	"White or Caucasian"	false	NA	false	0	0.458903333333333	35-50	0	Tap + Walk + Voice
44f02f2c-1ff9-4748-a714-9bac62b21853	38	Male	"White or Caucasian"	true	3	false	0	0.34247	35-50	0	Tap + Walk + Voice
450f3979-d379-4caf-866d-7e97f368d16c	19	Male	"East Asian"	true	2	false	0	0.454618333333333	≤35	0	Tap + Walk + Voice
45131c80-4b01-4568-a567-d25ed9eee6ad	56	Male	"White or Caucasian"	false	NA	false	0	0.290295	50-65	0	Tap + Walk + Voice
45219f4a-1f40-4bbf-81fc-6a37f167c1ca	33	Male	"East Asian"	false	NA	false	0	0.396	≤35	0	Tap + Walk + Voice
453c6983-b442-4a6a-8fa2-5317c562ae35	18	Male	"White or Caucasian"	false	NA	false	0	0.28556	≤35	0	Tap + Walk + Voice
45603f14-609c-4406-9033-8d183344c7e9	33	Male	"White or Caucasian"	true	2	false	0	0.375574166666666	≤35	0	Tap + Walk + Voice
459e2be9-61d0-4c11-b707-01afe7e34fc6	45	Male	"White or Caucasian"		NA	false	0	0.69368	35-50	0	Tap + Walk + Voice
45c0924d-d7c5-442a-95fa-326971f22b0a	18	Male	"East Asian"	false	NA	false	0	0.256775	≤35	0	Tap + Walk + Voice
45ec4a48-bfc1-4bf3-8772-0a587b5f85f0	47	Male	"Black or African"	true	0	false	0	0.5607775	35-50	0	Tap + Walk + Voice
460c4276-7a60-46e0-a3ae-1734882f45a9	43	Male	"White or Caucasian"	true	0	false	0	0.560945	35-50	0	Tap + Walk + Voice
4648594e-3226-430f-bc74-0e36567f1f20	28	Female	"White or Caucasian"	false	NA	false	0	0.35515	≤35	0	Tap + Walk + Voice
46f5740b-afa0-4432-94a4-4155ae963b75	43	Male	"Latino/Hispanic"	false	NA	false	0	0.66951	35-50	0	Tap + Walk + Voice
46f6b9fd-5b7b-4c84-8ce9-89217b886e65	36	Male	"White or Caucasian"	false	NA	false	0	0.46415125	35-50	0	Tap + Walk + Voice
47158955-70a5-41e9-b0c5-11c34834d067	18	Male	"South Asian"	false	NA	false	0	0.510596666666667	≤35	0	Tap + Walk + Voice
47d967da-3086-43e2-a94c-850d5a62bf57	38	Male	"White or Caucasian"	false	NA	true	1	0.708948333333333	35-50	0	Tap + Walk + Voice
48383cb5-cb57-41c5-a8ed-d651b2bccbe2	68	Male	"White or Caucasian"	false	NA	false	0	0.3574275	>65	0	Tap + Walk + Voice
48b3240e-3203-4b5f-b473-33f829281074	37	Male	"East Asian"	false	NA	false	0	0.357716666666667	35-50	0	Tap + Walk + Voice
48beeb57-bf19-492a-8392-c30f73f618c0	51	Male	"East Asian"	false	NA	false	0	0.708673333333333	50-65	0	Tap + Walk + Voice
48c02c4f-0523-4753-bcf1-68d07bebc885	53	Female	"White or Caucasian"	false	NA	false	0	0.6275075	50-65	0	Tap + Walk + Voice
48d5372b-379c-495b-b082-0ac208f22bf0	29	Male	"White or Caucasian"	true	NA	false	0	0.66194	≤35	0	Tap + Walk + Voice
48f10485-fd75-48a0-852e-8663f760c30e	76	Male	"East Asian"	false	NA	true	1	0.91456	>65	0	Tap + Walk + Voice
48f3de97-1678-475b-8fcd-e44ab193cd08	67	Male	"White or Caucasian"	false	NA	false	0	0.7701	>65	0	Tap + Walk + Voice
492bc3a7-cc91-4da5-a368-5beac78dacfd	52	Male	"White or Caucasian"	true	12	false	0	0.37417	50-65	0	Tap + Walk + Voice
49730843-dcd2-4f97-b719-c84a73132c37	36	Female	"White or Caucasian"	false	NA	false	0	0.630401666666667	35-50	0	Tap + Walk + Voice
4996a4c2-d311-4169-a396-ccbffcdde78a	53	Female	"White or Caucasian"	true	10	true	1	0.84538	50-65	0	Tap + Walk + Voice
499ae188-3fab-4356-9471-fd78d7bf5b1c	26	Male	"White or Caucasian"	false	NA	false	0	0.34441	≤35	0	Tap + Walk + Voice
49cead59-3e1c-48ac-85c7-bffe67dbd09a	56	Male	"Black or African","Mixed"	true	2	false	0	0.705831041666667	50-65	0	Tap + Walk + Voice
49ff048c-ae46-4c71-acd6-7378dd0a75bf	24	Male	"White or Caucasian"	true	5	false	0	0.60069	≤35	0	Tap + Walk + Voice
4a56ed37-6bca-4643-aa2f-24a71d4d63b0	31	Male	"White or Caucasian"	false	NA	false	0	0.76575	≤35	0	Tap + Walk + Voice
4a61cb25-1f7d-48df-8b92-9cac13ebefd4	65	Female	"White or Caucasian"	true	5	true	1	0.562295	50-65	0	Tap + Walk + Voice
4a886575-e31a-4908-83c8-1e921c81c80a	43	Male	"Mixed"	false	NA	false	0	0.437488333333333	35-50	0	Tap + Walk + Voice
4adfd160-00bc-45f3-886c-b4237c1ee68d	28	Male	"White or Caucasian"	false	NA	false	0	0.44921	≤35	0	Tap + Walk + Voice
4afdc9f7-c744-48ad-be29-096e6ab6f3a7	25	Male	"White or Caucasian"	true	4	false	0	0.299931666666666	≤35	0	Tap + Walk + Voice
4b163a5c-f4cd-4a1b-ab6c-f593fe1e90eb	53	Male	"White or Caucasian"	false	NA	true	1	0.569898333333333	50-65	0	Tap + Walk + Voice
4b29f163-61b9-4fce-87be-79688e54b37d	62	Male	"White or Caucasian"	false	NA	false	0	0.670384508196721	50-65	0	Tap + Walk + Voice
4b7f4e79-8579-4f85-8a08-4b6c3ab4a44b	27	Male	"White or Caucasian"	false	NA	false	0	0.439931666666667	≤35	0	Tap + Walk + Voice
4b86ef46-390f-4457-909c-17cb6667cdbc	23	Male	"South Asian"	false	NA	false	0	0.38089	≤35	0	Tap + Walk + Voice
4bc220cf-2bc4-4a9e-8a26-10ca54e983b4	30	Male	"Other"	false	NA	false	0	0.38411	≤35	0	Tap + Walk + Voice
4bd9cbef-34f0-4457-916a-05114d091c8b	21	Female	"White or Caucasian"	true	6	false	0	0.35532	≤35	0	Tap + Walk + Voice
4c1ccec7-d180-4c66-832b-67c0dc76d69e	33	Male	"White or Caucasian"	false	NA	false	0	0.585723333333333	≤35	0	Tap + Walk + Voice
4c559d42-022f-4d12-b48d-5d1bc424a87d	42	Male	"White or Caucasian"	true	2	false	0	0.430735	35-50	0	Tap + Walk + Voice
4ced5f40-b81b-497d-bc85-82a66ecdac4b	30	Male	"East Asian"	false	NA	false	0	0.43995	≤35	0	Tap + Walk + Voice
4cf597f3-e118-4c2f-87b3-af476755e174	27	Female	"White or Caucasian"	false	NA	false	0	0.27822	≤35	0	Tap + Walk + Voice
4d041542-a94d-4e53-bbb3-bde56af6f1f2	19	Female	"Latino/Hispanic"	true	1	false	0	0.371868333333334	≤35	0	Tap + Walk + Voice
4d65d02d-0e1a-4298-a18f-bb14fa199cf3	26	Male	"White or Caucasian"	true	NA	false	0	0.445831666666667	≤35	0	Tap + Walk + Voice
4d6c0972-8d58-4d9d-864d-3a810080683a	24	Male	"Latino/Hispanic","White or Caucasian"	true	2	false	0	0.404458333333334	≤35	0	Tap + Walk + Voice
4d6cff55-48f0-42fb-b370-e01215d04982	47	Male	"White or Caucasian"	false	NA	false	0	0.3970625	35-50	0	Tap + Walk + Voice
4e5171ed-cfb6-4f89-8c19-5aafbe825f2b	38	Male	"White or Caucasian"	false	NA	false	0	0.364095	35-50	0	Tap + Walk + Voice
4edac50f-9afa-4196-95ca-965474662b42	18	Male	"White or Caucasian"	false	NA	false	0	0.317750833333333	≤35	0	Tap + Walk + Voice
4f055a5f-e130-4da8-b1d6-0a3d2879dd99	63	Female	"White or Caucasian"	false	NA	true	1	0.831811666666667	50-65	0	Tap + Walk + Voice
4f363b0a-ef39-45f8-b751-28bf168c2183	32	Male	"White or Caucasian"	true	15	false	0	0.575241666666667	≤35	0	Tap + Walk + Voice
4f8a178b-3b90-4ed9-bec9-fe05a3a33b03	63	Female	"White or Caucasian"	false	NA	true	1	0.862157916666667	50-65	0	Tap + Walk + Voice
4fc88a58-1111-45b4-8ca1-c0981b86c5a0	46	Male	"White or Caucasian"	false	NA	false	0	0.53580375	35-50	0	Tap + Walk + Voice
4fce8073-d331-4490-9738-5cb43b7a1d27	44	Male	"South Asian"	true	1	false	0	0.48019	35-50	0	Tap + Walk + Voice
4fe21cc9-9590-4308-9ad0-01ec643de331	33	Male	"White or Caucasian"	false	NA	false	0	0.31896125	≤35	0	Tap + Walk + Voice
5004485e-db99-4784-b4be-f91eee813dc0	60	Male	"White or Caucasian"	false	NA	false	0	0.53723	50-65	0	Tap + Walk + Voice
503a3f78-1898-4f9b-82a8-d5e0b20031d6	18	Male	"White or Caucasian"	false	NA	false	0	0.33616	≤35	0	Tap + Walk + Voice
50adb272-a1df-475c-811e-d324381b8196	71	Male	"White or Caucasian"	true	30	false	0	0.654948333333333	>65	0	Tap + Walk + Voice
50d10d50-d0af-4e1d-a85d-92cbf6f6fe96	63	Male	"White or Caucasian"	true	10	true	1	0.497315	50-65	0	Tap + Walk + Voice
5138bcf8-3d6d-43db-8e83-9bc7198be930	29	Male	"White or Caucasian"	false	NA	false	0	0.3127875	≤35	0	Tap + Walk + Voice
51618415-b7a4-465f-8067-5097175b6f4f	33	Male	"White or Caucasian"	true	17	false	0	0.615923333333333	≤35	0	Tap + Walk + Voice
51936928-41d2-4090-8d27-751866298d3d	30	Male	"White or Caucasian"	false	NA	false	0	0.472381666666667	≤35	0	Tap + Walk + Voice
520917c2-1a2f-46d4-beed-5a104e630bd5	32	Male	"Middle Eastern"	true	16	false	0	0.390643	≤35	0	Tap + Walk + Voice
520c4e9b-36e9-4f16-af15-e42367ee3664	35	Male	"White or Caucasian"	false	NA	false	0	0.509231666666667	≤35	0	Tap + Walk + Voice
5216c72c-33d5-4e01-b050-791cac56d61d	56	Male	"White or Caucasian"	false	NA	true	1	0.743614375	50-65	0	Tap + Walk + Voice
522db9a0-0c56-4b41-b29b-0786bf5418d3	59	Male	"White or Caucasian"	false	NA	false	0	0.628999444444445	50-65	0	Tap + Walk + Voice
5252c381-5a51-4441-b78a-40ee93c638f2	57	Male	"White or Caucasian"	true	5	false	0	0.566084444444445	50-65	0	Tap + Walk + Voice
52f94274-efc4-4055-9dc8-fe318a402750	36	Male	"White or Caucasian"	false	NA	false	0	0.450953333333333	35-50	0	Tap + Walk + Voice
530bc9ed-d545-4252-9660-2ce2f916a9bd	65	Male	"White or Caucasian"	true	30	true	1	0.757480357142857	50-65	0	Tap + Walk + Voice
53129944-6b52-4e77-bdad-f0202e0d7d66	26	Male	"White or Caucasian"	false	NA	false	0	0.35345	≤35	0	Tap + Walk + Voice
5344f667-d87f-4d89-baa8-321ef9f2d991	22	Male	"Latino/Hispanic","White or Caucasian"	true	3	false	0	0.4751	≤35	0	Tap + Walk + Voice
53497c69-654e-409d-bfe2-2fe643c32616	54	Male	"White or Caucasian"	false	NA	true	1	0.71810625	50-65	0	Tap + Walk + Voice
53cab9a2-a0c3-4188-90d3-97736d73e471	68	Female	"White or Caucasian"	true	5	false	0	0.57876	>65	0	Tap + Walk + Voice
53f15ecb-4270-45f2-ace2-fb4af68c811e	40	Male	"Caribbean"	true	6	false	0	0.609439615384616	35-50	0	Tap + Walk + Voice
5406ea75-329b-42e0-95f1-1b23c40b2a3b	49	Female	"White or Caucasian"	false	NA	true	1	0.634911666666667	35-50	0	Tap + Walk + Voice
5423d73f-88f1-4706-ad5e-76c0559cb0b8	73	Female	"White or Caucasian"	false	NA	true	1	0.795320833333333	>65	0	Tap + Walk + Voice
543c765e-a53c-4451-9f01-c4490c011683	44	Male	"East Asian"	false	NA	false	0	0.5001825	35-50	0	Tap + Walk + Voice
545ded28-df60-4357-a686-839417b04e0e	25	Male	"White or Caucasian"	true	2	false	0	0.382715	≤35	0	Tap + Walk + Voice
5483b087-7e38-4649-b1de-9ac194b585b5	46	Male	"White or Caucasian"	false	NA	false	0	0.707008846153846	35-50	0	Tap + Walk + Voice
549e0f48-4f8c-41be-9912-d85c709bdbdf	62	Female	"White or Caucasian"	false	NA	true	1	0.884242819646245	50-65	0	Tap + Walk + Voice
54db303d-a4f5-4d28-991e-2bbba382f80c	18	Male	"White or Caucasian"	false	NA	false	0	0.21893	≤35	0	Tap + Walk + Voice
5553e5a1-32bf-40df-a387-7da8600f82f4	68	Male	"White or Caucasian"	false	NA	true	1	0.676318888888889	>65	0	Tap + Walk + Voice
559d37f2-af07-439d-8101-c43b7de75149	28	Male	"Latino/Hispanic"	true	3	false	0	0.243565	≤35	0	Tap + Walk + Voice
559d58b6-ab77-48d9-b1b4-ff8db58ef3ef	24	Male	"White or Caucasian"	true	0	false	0	0.252	≤35	0	Tap + Walk + Voice
55ca2fac-0579-4287-8930-8757529b8203	27	Female	"Latino/Hispanic"	false	NA	false	0	0.5440475	≤35	0	Tap + Walk + Voice
56ae37f9-02fe-4a5b-90c6-a0798b75fc95	20	Male	"East Asian"	false	NA	false	0	0.470965	≤35	0	Tap + Walk + Voice
570e3afe-b7ca-47f3-a6db-4eacdb3d0750	41	Male	"White or Caucasian"	true	15	false	0	0.538395	35-50	0	Tap + Walk + Voice
571da4b1-f83d-43e0-aab5-506bf19ac394	42	Male	"White or Caucasian"	true	13	false	0	0.4053775	35-50	0	Tap + Walk + Voice
5726fd8b-667a-40fd-859f-1d2c13d1a14f	60	Female	"White or Caucasian"	false	NA	true	1	0.717535	50-65	0	Tap + Walk + Voice
572fe5bf-5dee-4130-80a0-500923d8b30d	35	Male	"Latino/Hispanic"	true	10	false	0	0.425891666666667	≤35	0	Tap + Walk + Voice
573bcf1f-b2fc-4d6a-8bc0-300f744d3150	26	Female	"East Asian"		NA	false	0	0.307418333333334	≤35	0	Tap + Walk + Voice
5769ceb6-6c63-4c8a-a987-d2c9f186a166	62	Male	"White or Caucasian"	true	30	false	0	0.705955	50-65	0	Tap + Walk + Voice
57ab7b33-a2ef-4204-9103-9c4f56e42c7e	51	Male	"East Asian"	false	NA	false	0	0.564265	50-65	0	Tap + Walk + Voice
57e7b157-6715-464b-881f-3aadc225d62b	67	Male	"White or Caucasian"	true	1	true	1	0.31379	>65	0	Tap + Walk + Voice
5817b6fb-1a2e-4519-8289-4ec3c59b70f9	18	Male	"White or Caucasian"	false	NA	false	0	0.412615	≤35	0	Tap + Walk + Voice
58469105-280d-4a10-b315-03d4cf661b9b	28	Male	"White or Caucasian"	true	3	false	0	0.2192925	≤35	0	Tap + Walk + Voice
5873a6ac-6317-4547-8cfa-e1555fafa4df	68	Female	"White or Caucasian"	true	10	false	0	0.724855	>65	0	Tap + Walk + Voice
58a709ab-6799-47fb-9f49-e968e429e000	27	Male	"White or Caucasian"	true	6	false	0	0.418232083333334	≤35	0	Tap + Walk + Voice
58d4a192-7e7b-4aa0-8635-958ecd2be870	33	Male	"White or Caucasian"	false	NA	false	0	0.59971625	≤35	0	Tap + Walk + Voice
58df81c2-5777-4d88-a158-10b93dafc03f	61	Male	"White or Caucasian"	true	45	false	0	0.636583	50-65	0	Tap + Walk + Voice
58ecd2e3-66be-4596-bc48-dfb2d009528a	62	Male	"White or Caucasian"	false	NA	true	1	0.88601806010929	50-65	0	Tap + Walk + Voice
59126ab3-6dc8-4dbf-9ca3-9e2ab2829218	20	Male	"White or Caucasian"	false	NA	false	0	0.342695	≤35	0	Tap + Walk + Voice
5930ff36-3951-4bb0-8e6e-893169e1a353	52	Male	"White or Caucasian"	false	NA	false	0	0.4913	50-65	0	Tap + Walk + Voice
59e79481-64bc-4aa6-aef9-2df0125bd575	56	Male	"White or Caucasian"	false	NA	false	0	0.655836666666667	50-65	0	Tap + Walk + Voice
5a1ff75e-87f6-4617-886d-12c49dc11c8d	18	Male	"White or Caucasian"	false	NA	false	0	0.336925	≤35	0	Tap + Walk + Voice
5a5cf85d-8a6b-4f24-b4d2-4d9e94a3b9c7	33	Male	"White or Caucasian"	false	NA	false	0	0.415465	≤35	0	Tap + Walk + Voice
5a72bd77-fcb3-4440-a550-b4344c864822	32	Male	"Middle Eastern"	false	NA	false	0	0.44986	≤35	0	Tap + Walk + Voice
5abddbd9-d95f-409b-b4c6-e852116a737b	45	Male	"Black or African"	true	18	false	0	0.643628333333333	35-50	0	Tap + Walk + Voice
5afeffab-a95c-4059-a2f9-3c272c69bef1	25	Female	"White or Caucasian"	false	NA	false	0	0.333285	≤35	0	Tap + Walk + Voice
5b3152ef-0faa-4fd9-a9fa-0459debbc4c5	34	Male	"East Asian"	true	0	false	0	0.48793	≤35	0	Tap + Walk + Voice
5b4115a0-8bd8-46ca-9835-db4517e762b6	70	Male	"White or Caucasian"	true	9	true	1	0.789763333333333	>65	0	Tap + Walk + Voice
5b68ee80-508b-47c3-9e83-c05bc891be7f	29	Male	"Latino/Hispanic"	true	2	false	0	0.499515	≤35	0	Tap + Walk + Voice
5b6fae87-cbc6-4300-ba1c-9487484a8cd5	35	Female	"White or Caucasian"	true	7	false	0	0.473165	≤35	0	Tap + Walk + Voice
5b8870c1-bf9b-4ec2-a928-50eb550be9c9	55	Male	"White or Caucasian"	true	20	false	0	0.319865	50-65	0	Tap + Walk + Voice
5bdce092-6bb7-403b-971b-84c27510df9d	18	Male	"Other"	false	NA	false	0	0.581835	≤35	0	Tap + Walk + Voice
5bf24650-8e77-46f4-a939-d258048542ae	24	Male	"White or Caucasian"	false	NA	false	0	0.3376175	≤35	0	Tap + Walk + Voice
5c0a01da-d196-4dc3-9dcf-f6097093d8de	53	Male	"White or Caucasian"	false	NA	false	0	0.687503636363637	50-65	0	Tap + Walk + Voice
5c27c37f-d1ed-4091-9783-5ef61078019b	69	Male	"White or Caucasian"	true	2	true	1	0.68732	>65	0	Tap + Walk + Voice
5c46ab3f-fa7b-49dd-8ec4-be297df07aff	18	Male	"Latino/Hispanic"	true	3	false	0	0.384081666666667	≤35	0	Tap + Walk + Voice
5c4b3f5c-58fa-4ad6-be58-665a968e270e	23	Male	"White or Caucasian"	false	NA	false	0	0.3512	≤35	0	Tap + Walk + Voice
5c889982-ba5a-4e14-9d17-b084b823780c	20	Female	"White or Caucasian"	false	NA	false	0	0.43942	≤35	0	Tap + Walk + Voice
5c8b7a99-da07-4d4c-88c0-dc60f2dbb3d2	38	Male	"Middle Eastern"	false	NA	false	0	0.746619166666667	35-50	0	Tap + Walk + Voice
5ce69643-aeec-44e5-a5cc-4c06d36f5979	66	Male	"White or Caucasian"	true	8	true	1	0.752019595375722	>65	0	Tap + Walk + Voice
5cfba2eb-5c3e-45d3-9e29-13f5f597794a	34	Male	"White or Caucasian"	true	4	false	0	0.174545	≤35	0	Tap + Walk + Voice
5d0e0219-6780-4390-8fd8-5e832d7d6d9c	44	Male	"White or Caucasian"	true	5	false	0	0.23159	35-50	0	Tap + Walk + Voice
5d5cb233-4949-4500-855e-9030437ff856	23	Male	"Middle Eastern"	false	NA	false	0	0.476518333333333	≤35	0	Tap + Walk + Voice
5d866634-b150-42e1-9c2d-5bd5215512dd	24	Male	"White or Caucasian"	false	NA	false	0	0.10836	≤35	0	Tap + Walk + Voice
5da10054-a850-40c5-854d-99e057ee83ec	62	Male	"White or Caucasian"	false	NA	false	0	0.706043333333334	50-65	0	Tap + Walk + Voice
5dfe71c6-acc0-4fa0-9bbd-766ca413d2ef	55	Male	"White or Caucasian"	false	NA	false	0	0.41677	50-65	0	Tap + Walk + Voice
5e50a110-a16f-4c18-98cd-dbd4b275aff5	23	Male	"White or Caucasian"	false	NA	false	0	0.232445	≤35	0	Tap + Walk + Voice
5e5e1d18-94ef-451f-98cb-10dd33dd1ce5	38	Male	"White or Caucasian"	true	3	true	1	0.917742666666667	35-50	0	Tap + Walk + Voice
5e75da0e-e21e-4e5d-b08c-1f85cc63887f	31	Male	"Latino/Hispanic"		NA	false	0	0.418065	≤35	0	Tap + Walk + Voice
5eb96837-4853-4329-bb25-13a8e1728542	24	Female	"White or Caucasian"	false	NA	false	0	0.352133333333333	≤35	0	Tap + Walk + Voice
5f06c10c-ba32-48cb-ad4c-7bbc0b4fcd37	29	Male	"White or Caucasian"	false	NA	false	0	0.44042	≤35	0	Tap + Walk + Voice
5f0c5d3a-2c61-4cb5-b055-995cdd6824c0	26	Male	"White or Caucasian"	true	9	false	0	0.264475	≤35	0	Tap + Walk + Voice
5f2ddd28-2506-43fb-8863-d9b521cb163e	60	Female	"White or Caucasian"	false	NA	true	1	0.8448875	50-65	0	Tap + Walk + Voice
5f369378-6389-4198-b97f-d1c19603a20a	26	Male	"Other"	false	NA	false	0	0.23207	≤35	0	Tap + Walk + Voice
5f5479ce-c7a4-454e-9a43-23348b215422	31	Male	"White or Caucasian"	true	5	false	0	0.769755	≤35	0	Tap + Walk + Voice
5f571507-afb6-4b2b-88e5-77427af09e4b	21	Male	"Middle Eastern"	false	NA	false	0	0.28419	≤35	0	Tap + Walk + Voice
60011d59-db6d-41d7-aff1-0557f69ce81b	62	Male	"White or Caucasian"	false	NA	true	1	0.744954285714286	50-65	0	Tap + Walk + Voice
6042a7cf-29e1-4c44-80e8-7f456a3057b0	43	Male	"White or Caucasian"		NA	false	0	0.566995	35-50	0	Tap + Walk + Voice
6087042c-e093-4baa-aaa3-a47231d35f14	35	Male	"White or Caucasian"	true	5	false	0	0.334475	≤35	0	Tap + Walk + Voice
60b8d326-8e3f-472d-8c94-3690e2023a3f	26	Male	"Other"	false	NA	false	0	0.271835	≤35	0	Tap + Walk + Voice
60d78d1c-0a67-4b66-a5ef-2e20681f8ebb	76	Male	"White or Caucasian"	false	NA	true	1	0.82937	>65	0	Tap + Walk + Voice
60ff7531-921e-4aa5-919d-f456710c13af	30	Male	"White or Caucasian"	false	NA	false	0	0.503908333333333	≤35	0	Tap + Walk + Voice
611d082e-e6df-4914-b92d-fb6d0fb7fcfc	56	Male	"White or Caucasian"	true	2	false	0	0.608741666666667	50-65	0	Tap + Walk + Voice
6134a5c5-2912-4cb0-87aa-10dee483b686	56	Male	"White or Caucasian"	true	30	true	1	0.795771666666667	50-65	0	Tap + Walk + Voice
615d882e-3a2d-4ee5-840b-dc60b40f386d	78	Male	"Latino/Hispanic"	false	NA	false	0	0.418365	>65	0	Tap + Walk + Voice
615e9dd7-ab41-4326-9301-5aff56aaddc4	65	Male	"White or Caucasian"	false	NA	false	0	0.538345	50-65	0	Tap + Walk + Voice
617f9a7c-ce57-4bc1-876b-72f904220934	56	Male	"White or Caucasian"	false	NA	false	0	0.633026666666667	50-65	0	Tap + Walk + Voice
6184186e-527e-468a-a562-bf9099000fce	58	Male	"White or Caucasian"	false	NA	false	0	0.5870415	50-65	0	Tap + Walk + Voice
61dd170c-f681-4c2a-86cd-c8c60d9780d4	61	Male	"Other"	false	NA	true	1	0.67792	50-65	0	Tap + Walk + Voice
61f3a7b8-354a-4093-afdb-ebeacdf2ac2d	33	Male	"White or Caucasian"		NA	false	0	0.32266	≤35	0	Tap + Walk + Voice
629cbf35-2c63-41f3-b7d7-3b220ca4afda	22	Male	"Latino/Hispanic"	true	0	false	0	0.591255	≤35	0	Tap + Walk + Voice
629f40fa-d306-4b83-946f-206df12d7f90	53	Male	"Latino/Hispanic","White or Caucasian"	false	NA	true	1	0.825449375	50-65	0	Tap + Walk + Voice
62df30f9-1161-440b-9be7-ad432d051c23	21	Female	"White or Caucasian"	false	NA	false	0	0.26427	≤35	0	Tap + Walk + Voice
62e4f3c4-3b2c-4901-98a3-e18754a3306a	25	Female	"White or Caucasian"	true	7	false	0	0.21761	≤35	0	Tap + Walk + Voice
62f144e0-1c71-4e9b-9962-35d761820e0f	45	Male	"White or Caucasian"	false	NA	false	0	0.323615	35-50	0	Tap + Walk + Voice
63009f60-dae3-4921-9c88-df7e8d9b4240	18	Male	"White or Caucasian"	false	NA	false	0	0.384475	≤35	0	Tap + Walk + Voice
638ff105-37d6-4b09-b46c-4c8083701ebb	30	Male	"White or Caucasian"	false	NA	false	0	0.522415	≤35	0	Tap + Walk + Voice
639e8a78-3631-4231-bda1-c911c1b169e5	24	Male	"White or Caucasian"	false	NA	false	0	0.226541666666667	≤35	0	Tap + Walk + Voice
63d2d660-2feb-4d32-9977-97d63f133e64	40	Male	"White or Caucasian"	false	NA	false	0	0.418575	35-50	0	Tap + Walk + Voice
6452c111-2d1e-4a8a-a2f6-9bb4814665d3	20	Female	"Other"	true	2	false	0	0.25684	≤35	0	Tap + Walk + Voice
647b619b-64bd-4336-890e-0a9b43476b7c	59	Female	"White or Caucasian"	false	NA	true	1	0.837090579560664	50-65	0	Tap + Walk + Voice
6489d88d-995b-4220-b7c5-12717b8a5270	31	Male	"White or Caucasian"	false	NA	false	0	0.254575	≤35	0	Tap + Walk + Voice
64aedea6-b1f9-49da-8b10-3f02d8ed04b6	73	Male	"White or Caucasian"	false	NA	false	0	0.857561819078573	>65	0	Tap + Walk + Voice
64e0f074-56f0-493d-9bb1-3d769c05bfa7	26	Male	"White or Caucasian"	false	NA	false	0	0.343811666666667	≤35	0	Tap + Walk + Voice
65362f1b-e646-44d5-bfb4-c32f4dd1f9ad	24	Female	"White or Caucasian"	false	NA	false	0	0.24087	≤35	0	Tap + Walk + Voice
653d3977-9b33-4037-9aa5-2eb39284cabd	42	Male	"Latino/Hispanic"	false	NA	false	0	0.463441666666667	35-50	0	Tap + Walk + Voice
654d7eb7-4ee7-46af-aed8-1fd1561e36f5	57	Male	"White or Caucasian"	false	NA	false	0	0.3374125	50-65	0	Tap + Walk + Voice
668766f9-7922-47f8-8f88-c40451851220	75	Male	"White or Caucasian"	false	NA	true	1	0.850748103448276	>65	0	Tap + Walk + Voice
66af2645-3e24-4db7-b17c-bbe01b04dd76	52	Male	"White or Caucasian"	true	5	false	0	0.690868333333333	50-65	0	Tap + Walk + Voice
66b63e38-1a3c-410e-b309-3bdccc08c632	23	Male	"White or Caucasian"	true	1	false	0	0.347644166666666	≤35	0	Tap + Walk + Voice
66da555a-c871-491f-a70a-737e30497f2a	31	Male	"Mixed"		NA	false	0	0.603678363636364	≤35	0	Tap + Walk + Voice
672ccbff-403d-4453-a4e5-10fa429a22b6	70	Male	"White or Caucasian"	false	NA	true	1	0.815915628986492	>65	0	Tap + Walk + Voice
67309892-9752-43e3-9651-e971bc9ced37	21	Male	"Latino/Hispanic"	false	NA	false	0	0.12883	≤35	0	Tap + Walk + Voice
67440fc1-d449-4f9a-8f0d-8d8a77a492dc	71	Male	"White or Caucasian"	false	NA	true	1	0.721323333333334	>65	0	Tap + Walk + Voice
677ae08f-1468-471a-b37b-17b5a8f960b9	47	Male	"White or Caucasian"	false	NA	true	1	0.63913	35-50	0	Tap + Walk + Voice
677d036f-97a4-412c-a18d-1f4bfa6bce53	56	Female	"White or Caucasian"	false	NA	true	1	0.7577925	50-65	0	Tap + Walk + Voice
67b885b4-0335-46f3-887d-3f67b1ab1b63	41	Male	"Black or African"	true	7	false	0	0.612531666666667	35-50	0	Tap + Walk + Voice
67f1c9a8-cc73-4fb1-8950-714d56a7c2cb	30	Female	"White or Caucasian","East Asian"	true	1	false	0	0.461571111111111	≤35	0	Tap + Walk + Voice
681eff09-814f-4b9b-b78f-bac12aacba4c	33	Male	"White or Caucasian"	false	NA	false	0	0.58501	≤35	0	Tap + Walk + Voice
68582509-2528-4401-ae80-fdddd00a8558	42	Female	"White or Caucasian"	false	NA	true	1	0.58122	35-50	0	Tap + Walk + Voice
6899ba07-f868-49db-9651-3504b6d754d6	67	Female	"White or Caucasian"	false	NA	true	1	0.76744174796748	>65	0	Tap + Walk + Voice
689bc533-8181-432d-9a75-566fbabde6d0	20	Male	"Latino/Hispanic"	false	NA	false	0	0.412716666666667	≤35	0	Tap + Walk + Voice
689c302d-72a0-4ccb-ad66-6ca709301013	20	Female	"Latino/Hispanic"	false	NA	false	0	0.411273333333333	≤35	0	Tap + Walk + Voice
691f55c7-adab-45d2-ae9c-eda4c14332ff	37	Male	"Latino/Hispanic"	false	NA	false	0	0.15663	35-50	0	Tap + Walk + Voice
698d9fe2-2d68-4da2-8caf-d1780dd28725	44	Female	"White or Caucasian"	false	NA	false	0	0.70413	35-50	0	Tap + Walk + Voice
69e73a84-0924-4112-8fbe-9803feaf1cef	51	Male	"White or Caucasian"	false	NA	true	1	0.572308333333333	50-65	0	Tap + Walk + Voice
6a3f969c-089f-4d10-b6a8-268ac23da2a2	33	Male	"Latino/Hispanic"	false	NA	false	0	0.178905	≤35	0	Tap + Walk + Voice
6ab8c333-e607-475d-93d8-1949c14bd2a2	24	Female	"South Asian"	false	NA	false	0	0.615395	≤35	0	Tap + Walk + Voice
6acc5411-658e-4af2-b21a-6ad3bf7e142b	18	Male	"Other"	false	NA	false	0	0.327283333333333	≤35	0	Tap + Walk + Voice
6acce89e-7e11-414e-99c6-509bd05aa468	28	Male	"White or Caucasian"	true	NA	false	0	0.309295	≤35	0	Tap + Walk + Voice
6b104542-0b0a-4421-a490-568f66c7ebc4	68	Female	"White or Caucasian"	false	NA	true	1	0.878679501002721	>65	0	Tap + Walk + Voice
6b304b5d-64a8-4c5b-8f51-56b22c6ac38c	54	Male	"White or Caucasian"	true	6	false	0	0.37361	50-65	0	Tap + Walk + Voice
6b648dee-0f5e-46b2-b5a4-7b8553b78a89	72	Male	"White or Caucasian"	true	14	true	1	0.863673611111111	>65	0	Tap + Walk + Voice
6b960458-51a1-43d6-a44d-203206f3236b	47	Male	"White or Caucasian"	false	NA	false	0	0.302885	35-50	0	Tap + Walk + Voice
6bdfb93d-86f5-4d8a-b283-22a2265b1c9a	46	Male	"Middle Eastern"	false	NA	false	0	0.42819125	35-50	0	Tap + Walk + Voice
6c00ec12-c3cd-4c8c-8796-5febfa9f72f6	20	Male	"Latino/Hispanic"	false	NA	false	0	0.31426	≤35	0	Tap + Walk + Voice
6c03b508-d521-46ea-8e69-4143e8dbfdfd	56	Female	"White or Caucasian"	false	NA	true	1	0.900989	50-65	0	Tap + Walk + Voice
6c1087bc-e8d3-421c-895c-8482803a3a38	51	Male	"White or Caucasian"	true	20	false	0	0.443925	50-65	0	Tap + Walk + Voice
6c50f995-ae47-4b3a-b966-88d48779635c	50	Male	"South Asian"	false	NA	false	0	0.740530833333333	35-50	0	Tap + Walk + Voice
6c6528de-6c71-4001-b5b7-eac789b92a45	34	Female	"White or Caucasian"	true	8	false	0	0.516675	≤35	0	Tap + Walk + Voice
6cf80b1d-e27b-402b-a08f-4a70d1971c8b	28	Male	"White or Caucasian"	false	NA	false	0	0.31927	≤35	0	Tap + Walk + Voice
6cfb4610-8fc7-4b86-8249-dd22abd64675	60	Male	"White or Caucasian"	false	NA	false	0	0.738395416666667	50-65	0	Tap + Walk + Voice
6d0c10f2-c149-4993-901d-270a275476a2	54	Male	"White or Caucasian"	true	0	true	1	0.848313571428571	50-65	0	Tap + Walk + Voice
6d7022a2-4b6c-4be1-b61d-699bf2fb4ec9	43	Male	"White or Caucasian"	false	NA	false	0	0.363836666666667	35-50	0	Tap + Walk + Voice
6d705c46-fed5-49ef-bac7-95f67e71062e	58	Male	"Latino/Hispanic"	true	45	false	0	0.67423	50-65	0	Tap + Walk + Voice
6dee211a-f79f-42c0-96bd-ae68056ea9d4	44	Male	"White or Caucasian"	false	NA	true	1	0.602075	35-50	0	Tap + Walk + Voice
6e1819d5-2a97-46bb-b787-c0fd2e64c49b	43	Male	"White or Caucasian"	true	3	false	0	0.535415	35-50	0	Tap + Walk + Voice
6e19dc65-c5a0-4fac-9465-ce75e004696f	65	Female	"White or Caucasian"	false	NA	true	1	0.79159381830577	50-65	0	Tap + Walk + Voice
6e2f881b-f2a2-4493-8593-e7a50d96874c	73	Male	"White or Caucasian"	true	24	true	1	0.696835	>65	0	Tap + Walk + Voice
6e668775-4ee9-4141-bad6-0ad358955832	21	Male	"White or Caucasian"	false	NA	false	0	0.47206125	≤35	0	Tap + Walk + Voice
6e7e8b67-1b8e-4bfb-a1f5-c0069c4980a8	64	Male	"White or Caucasian"	false	NA	true	1	0.885055581395349	50-65	0	Tap + Walk + Voice
6ed887bb-394b-40dc-a8d5-96e836468a8b	72	Male	"White or Caucasian"	true	NA	false	0	0.82161965116279	>65	0	Tap + Walk + Voice
6f169765-e151-4214-a3de-0c9ed13380cc	40	Male	"White or Caucasian","Latino/Hispanic"	false	NA	false	0	0.500761666666667	35-50	0	Tap + Walk + Voice
6f23069b-fbdc-4089-91c1-b0c284cd25c1	18	Female	"White or Caucasian"	false	NA	false	0	0.736511666666667	≤35	0	Tap + Walk + Voice
6f2cbd5a-f152-40ff-ae74-382b23aa561f	31	Male	"White or Caucasian"	false	NA	false	0	0.11947	≤35	0	Tap + Walk + Voice
6f3fab97-ba5c-4ed4-80fd-637e43139fa2	46	Male	"White or Caucasian"	false	NA	false	0	0.560915	35-50	0	Tap + Walk + Voice
6f44ba4b-ca1e-42e8-b25d-4dc9e508bd16	26	Male	"White or Caucasian"	false	NA	false	0	0.560733878927325	≤35	0	Tap + Walk + Voice
6f615077-303b-49b2-8a44-daa947527b25	53	Male	"White or Caucasian"	true	10	false	0	0.67935875	50-65	0	Tap + Walk + Voice
6f99fa6b-b8b7-4eec-94ee-90520a377367	25	Male	"White or Caucasian"	true	1	false	0	0.523754	≤35	0	Tap + Walk + Voice
6faa1fbb-12ea-4983-a854-9c5a269b81bb	29	Male	"White or Caucasian"	false	NA	false	0	0.25417	≤35	0	Tap + Walk + Voice
7025460b-53d5-4b59-8c81-f411454bd2c5	55	Male	"White or Caucasian","Native American"	true	35	false	0	0.619035	50-65	0	Tap + Walk + Voice
716d4bbb-5d83-4844-9334-e305787f5cfc	28	Male	"Latino/Hispanic"	true	5	false	0	0.1960275	≤35	0	Tap + Walk + Voice
719acf95-c7d1-4993-93ca-b59cb297a788	54	Female	"White or Caucasian"	false	NA	false	0	0.625615	50-65	0	Tap + Walk + Voice
71a015c8-4927-4a37-a602-cfd00c6f51f4	32	Male	"White or Caucasian"	false	NA	false	0	0.320438333333333	≤35	0	Tap + Walk + Voice
71aa7602-8aae-40b0-a515-ec518c2c0cb5	57	Male	"White or Caucasian"	false	NA	false	0	0.653675	50-65	0	Tap + Walk + Voice
71ba8422-0bbe-42ae-9185-0fca8a95ccb8	50	Female	"White or Caucasian"	false	NA	true	1	0.790604	35-50	0	Tap + Walk + Voice
71ca638e-6c37-48b4-a161-a0f3f8cf6581	56	Male	"White or Caucasian"		NA	false	0	0.572106666666667	50-65	0	Tap + Walk + Voice
71dbfb25-9efb-48be-88d3-b428dc0d2c7f	33	Female	"White or Caucasian"	true	15	false	0	0.350103333333334	≤35	0	Tap + Walk + Voice
71f7aad9-8d7f-4929-86ef-8592fbef8d94	24	Female	"White or Caucasian"	false	NA	false	0	0.447975	≤35	0	Tap + Walk + Voice
71fc016e-285c-4aba-8a3e-c46a153688f8	45	Male	"White or Caucasian"	false	NA	false	0	0.49361375	35-50	0	Tap + Walk + Voice
72c95fc8-db97-4865-8bc3-a42e21d43e75	56	Male	"White or Caucasian"	false	NA	true	1	0.813550862068966	50-65	0	Tap + Walk + Voice
72f75a4d-de63-4077-b77e-49d98f559e8c	72	Female	"White or Caucasian"	true	20	true	1	0.890452215757668	>65	0	Tap + Walk + Voice
730b2fdd-85fe-4e66-be8e-78bb6d0606a7	39	Male	"White or Caucasian"	false	NA	false	0	0.602863333333333	35-50	0	Tap + Walk + Voice
735bbad5-4388-48de-8ff6-50116ffb4524	49	Male	"White or Caucasian"	false	NA	false	0	0.438305	35-50	0	Tap + Walk + Voice
7385de88-a204-438a-b100-b5de6ffd5c02	18	Male	"White or Caucasian"	false	NA	false	0	0.42426	≤35	0	Tap + Walk + Voice
73d67610-d66b-4a4b-b606-d98a8ada5f03	75	Male	"White or Caucasian"	false	NA	true	1	0.865792823129252	>65	0	Tap + Walk + Voice
7438656c-ce53-4bbc-9901-b4b907b7271d	68	Male	"White or Caucasian"	true	10	true	1	0.906998333333333	>65	0	Tap + Walk + Voice
744908f1-81b3-4b2e-b66a-b0320684f436	25	Male	"White or Caucasian"	false	NA	false	0	0.271655	≤35	0	Tap + Walk + Voice
74de3c85-715c-4962-9cd7-28bdf4e96a73	58	Male	"White or Caucasian"	false	NA	true	1	0.804341038961039	50-65	0	Tap + Walk + Voice
75088bad-12e0-438b-a224-2c53d70c4b0b	26	Female	"White or Caucasian"	false	NA	false	0	0.713036	≤35	0	Tap + Walk + Voice
751a69db-6a32-45fd-9267-e4d4235a7ceb	69	Male	"White or Caucasian"	false	NA	true	1	0.827929166666666	>65	0	Tap + Walk + Voice
7533e420-2c4c-4362-a7e1-bc77c46b200e	25	Male	"White or Caucasian"	false	NA	false	0	0.476045	≤35	0	Tap + Walk + Voice
75b63b7c-7752-4097-89ae-f9e339b26835	61	Male	"White or Caucasian"	false	NA	true	1	0.831628043478261	50-65	0	Tap + Walk + Voice
75c3f076-214e-4d85-ae66-7f7f39fab0b4	39	Female	"Latino/Hispanic"	false	NA	false	0	0.24961	35-50	0	Tap + Walk + Voice
75e16764-2272-4d4c-955b-2ecb34b15442	68	Male	"White or Caucasian"	false	NA	true	1	0.75232	>65	0	Tap + Walk + Voice
762e0eb9-d679-4a40-b686-f3e7986db56b	71	Male	"Middle Eastern","White or Caucasian"	true	25	true	1	0.670936666666667	>65	0	Tap + Walk + Voice
764cffae-c5a6-4b32-8011-5570046a0fdc	59	Male	"White or Caucasian"	true	3	true	1	0.709516041666667	50-65	0	Tap + Walk + Voice
767a067f-10ae-49db-9efe-d2db66074e37	54	Male	"White or Caucasian"	true	3	true	1	0.6460425	50-65	0	Tap + Walk + Voice
7697d1e8-bd4a-42b9-8166-1a873edd1bd5	31	Male	"Black or African","White or Caucasian","East Asian"	false	NA	false	0	0.46736	≤35	0	Tap + Walk + Voice
76ad80ce-504c-4241-916c-3e939b54393f	32	Male	"White or Caucasian"	false	NA	false	0	0.23477	≤35	0	Tap + Walk + Voice
76b57038-76d9-4f1f-859f-88defa36dd97	34	Male	"White or Caucasian"	true	18	false	0	0.58799	≤35	0	Tap + Walk + Voice
777dc3ee-5fad-470c-8c53-ce4982467f25	20	Male	"White or Caucasian"	false	NA	false	0	0.278915	≤35	0	Tap + Walk + Voice
77803679-1c7d-4bac-8a00-ffd97eb87bfc	18	Male	"White or Caucasian"	true	5	false	0	0.485919545454546	≤35	0	Tap + Walk + Voice
77957209-7559-453d-b6c6-2689eaef55a9	21	Male	"East Asian"	false	NA	false	0	0.427643333333334	≤35	0	Tap + Walk + Voice
77e38deb-054e-4f9b-b9c1-777afdb0b538	22	Female	"White or Caucasian"	false	NA	false	0	0.407157257040506	≤35	0	Tap + Walk + Voice
77e3b8c0-9b8b-486a-b92f-6bcc420b6ba4	56	Male	"White or Caucasian"	false	NA	true	1	0.7519459375	50-65	0	Tap + Walk + Voice
78010fed-1684-4cd1-871d-3ae32d30c636	23	Male	"Latino/Hispanic"	false	NA	false	0	0.5085225	≤35	0	Tap + Walk + Voice
7808ea07-7623-4c0d-97a0-ce8c66e79274	51	Male	"White or Caucasian"	true	6	false	0	0.64328625	50-65	0	Tap + Walk + Voice
787f7f87-2a50-4b3a-aabb-63a22a8fb305	56	Female	"East Asian"	true	5	false	0	0.728689166666667	50-65	0	Tap + Walk + Voice
78994c93-fc37-4755-b05e-52b562cb3748	51	Male	"White or Caucasian"	true	3	false	0	0.5314325	50-65	0	Tap + Walk + Voice
78a12d05-5513-404b-bc25-e43f0552ad47	24	Male	"White or Caucasian"	false	NA	false	0	0.544463	≤35	0	Tap + Walk + Voice
78b70755-13ef-45fc-9f1f-e5f546a2d7ab	72	Male	"White or Caucasian"		NA	false	0	0.36169	>65	0	Tap + Walk + Voice
7905632a-2798-4790-b7cb-bef62ff84d32	20	Female	"Latino/Hispanic"	false	NA	false	0	0.3609	≤35	0	Tap + Walk + Voice
79dc00ef-d429-4964-b032-f2797438c880	66	Male	"White or Caucasian"	false	NA	false	0	0.64431	>65	0	Tap + Walk + Voice
79ef2bb2-d464-4fff-97c8-eec045e2242f	65	Male	"White or Caucasian"	true	35	true	1	0.703337234042553	50-65	0	Tap + Walk + Voice
7a2b9a37-ab19-4b40-add8-6fa8bc518f06	50	Male	"White or Caucasian","Latino/Hispanic"	true	18	true	1	0.664245	35-50	0	Tap + Walk + Voice
7a2f4b85-0b8c-46f5-bb2c-5fb0f414d0b2	58	Male	"White or Caucasian"	false	NA	true	1	0.669045	50-65	0	Tap + Walk + Voice
7a52a4fc-ae1d-491e-b845-b2e2d32b6dc8	34	Female	"White or Caucasian"	false	NA	false	0	0.577435	≤35	0	Tap + Walk + Voice
7a7ac4f1-5765-4190-af71-e5419d4154d8	18	Male	"White or Caucasian"	false	NA	false	0	0.616653333333333	≤35	0	Tap + Walk + Voice
7a837f11-98c5-422f-8b27-0653a6b6a47e	32	Male	"East Asian"	false	NA	false	0	0.432922666666667	≤35	0	Tap + Walk + Voice
7ab72474-b9d1-4199-b93a-1cb5be441a8e	38	Male	"White or Caucasian"	false	NA	false	0	0.33912375	35-50	0	Tap + Walk + Voice
7aed5df4-08a4-4ff0-866d-bd50af2be161	25	Male	"White or Caucasian"	false	NA	false	0	0.4407725	≤35	0	Tap + Walk + Voice
7b465f25-dcd7-4b35-91c6-64518adbd581	64	Male	"White or Caucasian"	true	13	true	1	0.844907	50-65	0	Tap + Walk + Voice
7b4a5d18-d6dc-4fab-84ad-da4d31c2314b	62	Male	"White or Caucasian"	true	1	true	1	0.690045	50-65	0	Tap + Walk + Voice
7b6285c1-1b41-44c0-988b-24e6303bd254	26	Female	"White or Caucasian"	false	NA	false	0	0.751204880461229	≤35	0	Tap + Walk + Voice
7bfa7f2b-6cd6-4f9b-b0f2-cdbcd2a5ef6e	69	Male	"White or Caucasian"	false	NA	true	1	0.85368125	>65	0	Tap + Walk + Voice
7c6b0266-9e76-4b21-a4d9-f95c89af8870	55	Male	"White or Caucasian"	false	NA	false	0	0.61885875	50-65	0	Tap + Walk + Voice
7c7d7ac4-e94e-4310-8339-286a1963e8dd	67	Female	"White or Caucasian"	false	NA	true	1	0.788135	>65	0	Tap + Walk + Voice
7c902767-b9b7-44dc-978f-7f246ef3c09b	68	Male	"White or Caucasian"	true	3	true	1	0.874785	>65	0	Tap + Walk + Voice
7c9abd12-6e97-46a1-8ecd-c6957994ae67	23	Male	"White or Caucasian"	false	NA	false	0	0.373685	≤35	0	Tap + Walk + Voice
7cad69ef-a5d4-4133-a1af-5529d6a6532b	37	Male	"White or Caucasian"	false	NA	false	0	0.33568	35-50	0	Tap + Walk + Voice
7cdd97ca-dc47-4a54-a513-4e98e05651b8	20	Male	"Black or African","Native American","Mixed"	false	NA	false	0	0.53468	≤35	0	Tap + Walk + Voice
7d0172c4-8b25-432c-927d-3c992552f687	41	Female	"White or Caucasian"	false	NA	false	0	0.253898333333333	35-50	0	Tap + Walk + Voice
7db8d93d-ec5b-4a21-930f-ffeaceac4eb1	45	Male	"Black or African"	true	1	false	0	0.549892380952381	35-50	0	Tap + Walk + Voice
7dcc9453-1e87-4268-b139-d16e9a75a0e3	47	Male	"White or Caucasian"	false	NA	false	0	0.58921	35-50	0	Tap + Walk + Voice
7e109332-bc64-4c86-81c9-6166a7977768	18	Male	"White or Caucasian"	true	0	false	0	0.37952	≤35	0	Tap + Walk + Voice
7e2accc5-54da-4b03-9ccd-5ea886a212da	36	Male	"Mixed"	false	NA	false	0	0.31743	35-50	0	Tap + Walk + Voice
7e9517e0-470d-4849-aa11-0e0ce9db5224	73	Female	"White or Caucasian"	false	NA	false	0	0.736474	>65	0	Tap + Walk + Voice
7e99d931-a8cc-4220-a7bb-16287a8ad49e	24	Male	"East Asian"	false	NA	false	0	0.435735	≤35	0	Tap + Walk + Voice
7eeec16b-dad3-4463-b118-c0208ad2759d	78	Male	"White or Caucasian"	false	NA	false	0	0.70464	>65	0	Tap + Walk + Voice
7f540a1d-2574-4057-a006-43055261bd6b	26	Male	"White or Caucasian"	true	2	false	0	0.342815	≤35	0	Tap + Walk + Voice
7f75418c-457c-4e45-a81a-ffc432e415c8	60	Female	"White or Caucasian"	false	NA	false	0	0.264505	50-65	0	Tap + Walk + Voice
80059abf-3dae-4b08-8453-36cc29e34f72	23	Male	"White or Caucasian"	false	NA	false	0	0.10261	≤35	0	Tap + Walk + Voice
8005bcc4-cc1c-4162-817d-1806b9494fe0	24	Male	"Latino/Hispanic"	false	NA	false	0	0.688440925925926	≤35	0	Tap + Walk + Voice
80398a1f-9dea-4ab4-90a6-49508a73ad63	68	Male	"White or Caucasian"	true	25	false	0	0.694588333333333	>65	0	Tap + Walk + Voice
8044b2cf-bb77-40ae-b317-404d47a0fe08	25	Male	"Latino/Hispanic"	false	NA	false	0	0.32826	≤35	0	Tap + Walk + Voice
804efb75-78e5-41d0-bc1c-bf7d2ca31f3a	33	Female	"White or Caucasian"	false	NA	false	0	0.30287	≤35	0	Tap + Walk + Voice
808bd714-1d45-4db7-8910-db3eed15a011	60	Female	"Other"	false	NA	true	1	0.809075384615385	50-65	0	Tap + Walk + Voice
80dc60d6-02e3-424a-a80e-fecf16866b7c	30	Male	"South Asian"	false	NA	false	0	0.2178	≤35	0	Tap + Walk + Voice
80eb3a0d-50eb-43d6-a96f-39da7b127fbc	48	Female	"White or Caucasian"	false	NA	false	0	0.431838333333333	35-50	0	Tap + Walk + Voice
810b6795-e764-4bff-b80a-5009b9d149cd	36	Male	"White or Caucasian"		NA	false	0	0.663387	35-50	0	Tap + Walk + Voice
81434ce9-c1db-4717-81e4-f49b0942e321	76	Male	"White or Caucasian"	false	NA	true	1	0.8906915	>65	0	Tap + Walk + Voice
81b8a9ba-11e2-4c5c-b961-b9475f55a23a	41	Male	"White or Caucasian"	true	12	false	0	0.459037142857143	35-50	0	Tap + Walk + Voice
81c0206d-ac99-41e5-acc4-de3de1181043	19	Male	"Latino/Hispanic"	false	NA	false	0	0.478616	≤35	0	Tap + Walk + Voice
81f362ca-e99d-48c1-b820-bbb5485bd6fc	29	Male	"Black or African"	false	NA	false	0	0.517759166666667	≤35	0	Tap + Walk + Voice
8210648a-6785-4894-ac94-91b665424200	20	Male	"White or Caucasian"	false	NA	false	0	0.4454775	≤35	0	Tap + Walk + Voice
82214d0a-c0b5-4828-a104-05204d8b34c7	58	Male	"White or Caucasian"	false	NA	false	0	0.5010525	50-65	0	Tap + Walk + Voice
822a0c4e-928d-42de-8430-6e2dabcd759e	20	Female	"Mixed"	false	NA	false	0	0.504618333333333	≤35	0	Tap + Walk + Voice
832aa158-3218-4bd0-90a1-49c8cb3a57d1	21	Male	"Caribbean"	true	3	false	0	0.325005	≤35	0	Tap + Walk + Voice
8355ff33-b52f-4667-a2f9-09737395e37d	59	Male	"White or Caucasian"	false	NA	true	1	0.864290662650603	50-65	0	Tap + Walk + Voice
8376ef66-3a6a-414b-888b-11f4f37dab8f	71	Male	"White or Caucasian"	false	NA	false	0	0.675368333333333	>65	0	Tap + Walk + Voice
83c7de09-2ed3-409b-abdb-fc75750d10fe	69	Male	"East Asian"	false	NA	true	1	0.78371875	>65	0	Tap + Walk + Voice
83e05a40-bd94-4d5e-87c4-fbc266fc5dc3	66	Female	"White or Caucasian"	true	5	false	0	0.871848166666666	>65	0	Tap + Walk + Voice
844dfe5f-25d2-4cec-be3f-afc8fe8025fb	39	Male	"White or Caucasian"	true	10	false	0	0.443838333333333	35-50	0	Tap + Walk + Voice
847a4b08-0952-4f4a-b98f-67137681eb75	39	Male	"White or Caucasian"	true	7	false	0	0.33578	35-50	0	Tap + Walk + Voice
8510c185-ad5b-41dd-aabd-6981995140b0	20	Male	"White or Caucasian"	false	NA	false	0	0.309208333333334	≤35	0	Tap + Walk + Voice
8543f2ac-50ce-45d2-9425-cffbb85d85f0	33	Male	"White or Caucasian"	true	12	false	0	0.456395	≤35	0	Tap + Walk + Voice
858e6b9a-ed84-4a18-8dcf-bb4b8a26c660	43	Male	"White or Caucasian"	false	NA	false	0	0.3800475	35-50	0	Tap + Walk + Voice
859b32db-d5d2-42fc-a8fd-7c0f66965812	31	Male	"White or Caucasian"	false	NA	false	0	0.257608333333333	≤35	0	Tap + Walk + Voice
85ca2391-8679-4b7b-90d8-9097cc4481e9	47	Male	"White or Caucasian"	false	NA	false	0	0.662966666666667	35-50	0	Tap + Walk + Voice
861c0b1f-ee38-4a8c-97c8-7b721f396e42	34	Male	"White or Caucasian"	false	NA	false	0	0.473885	≤35	0	Tap + Walk + Voice
862227ea-122b-462f-ac5f-af1a9c7626be	36	Male	"White or Caucasian"	false	NA	false	0	0.37437	35-50	0	Tap + Walk + Voice
863ddb69-fb81-4e17-8273-845c5aaa2fb6	51	Male	"White or Caucasian"	false	NA	true	1	0.780394264705882	50-65	0	Tap + Walk + Voice
86461a34-4e95-46c9-825a-9235dbb1bf74	21	Male	"White or Caucasian"	false	NA	false	0	0.63485554054054	≤35	0	Tap + Walk + Voice
86735cb7-d6d8-4aff-84ea-6b4f6f5357b4	23	Male	"Latino/Hispanic"	false	NA	false	0	0.39904	≤35	0	Tap + Walk + Voice
86c201a6-5419-4aa7-9639-1a592ad67817	52	Male	"White or Caucasian"	false	NA	false	0	0.567005	50-65	0	Tap + Walk + Voice
87072ea9-3048-484b-bdc8-a87a38d57c95	66	Male	"White or Caucasian"	false	NA	false	0	0.601665	>65	0	Tap + Walk + Voice
870dd223-ff49-42bd-9d2f-2136036d8e68	51	Male	"Latino/Hispanic"	true	32	false	0	0.691968333333333	50-65	0	Tap + Walk + Voice
873c1263-d757-4dbf-9b48-facf75ab003e	70	Male		true	12	false	0	0.761995833333333	>65	0	Tap + Walk + Voice
8745e5f5-648b-4d46-bc7d-045fa6e2d628	44	Male	"White or Caucasian"	false	NA	true	1	0.72877427631579	35-50	0	Tap + Walk + Voice
8769c844-9e0e-449a-ab1e-6949b19dfc27	53	Male	"White or Caucasian"	false	NA	false	0	0.721882727272727	50-65	0	Tap + Walk + Voice
877f8fcf-4491-42f0-883b-f2e4e0a32854	48	Male	"White or Caucasian"	false	NA	true	1	0.870459166666667	35-50	0	Tap + Walk + Voice
87f076c1-953a-4646-82ef-f7ff7560db7e	24	Male	"White or Caucasian"	true	1	false	0	0.412805	≤35	0	Tap + Walk + Voice
88509ee6-931c-47f9-8487-675b22448d23	26	Male	"Black or African","White or Caucasian"	true	2	false	0	0.52038	≤35	0	Tap + Walk + Voice
8871dc84-e1d1-41d5-9368-6c38b8aa7631	81	Male	"White or Caucasian","South Asian"	false	NA	false	0	0.698743333333333	>65	0	Tap + Walk + Voice
889cb67d-89c3-4ed2-a1ef-d7c4402dee20	34	Male	"Latino/Hispanic"	false	NA	false	0	0.414165	≤35	0	Tap + Walk + Voice
88e34406-7ca2-4490-8b54-b975850eedfc	66	Female	"White or Caucasian"	false	NA	true	1	0.5886	>65	0	Tap + Walk + Voice
88f37482-4bfe-420f-9e84-0372f29fe3fe	24	Male	"White or Caucasian"	false	NA	false	0	0.4652	≤35	0	Tap + Walk + Voice
8922be0b-d3a5-415b-a38f-79a0009b5d42	25	Male	"White or Caucasian"	false	NA	false	0	0.280556666666667	≤35	0	Tap + Walk + Voice
8923a4d0-6223-4285-bef5-0ed3b5d76bf6	43	Male	"White or Caucasian"	false	NA	false	0	0.619740833333333	35-50	0	Tap + Walk + Voice
892e03ef-850b-40fe-b6ed-6473cedbdfef	34	Male	"Mixed"	false	NA	false	0	0.388005	≤35	0	Tap + Walk + Voice
892e1481-ede5-4e0f-b6fd-fcac4759b706	28	Female	"White or Caucasian"	false	NA	false	0	0.43042	≤35	0	Tap + Walk + Voice
894ba5b8-f335-45e1-afc1-1367747e31cf	24	Male	"Latino/Hispanic"	true	NA	false	0	0.222575	≤35	0	Tap + Walk + Voice
89582754-82c5-49fb-b119-9bed1c6eb32c	23	Male	"White or Caucasian"	false	NA	false	0	0.490528333333333	≤35	0	Tap + Walk + Voice
8963c822-4eb5-45f8-b126-9934a18cc5dc	30	Male	"White or Caucasian"	true	3	true	1	0.69013	≤35	0	Tap + Walk + Voice
8999fd18-69d6-4228-8856-d3f5cbea3140	22	Male	"Latino/Hispanic"	false	NA	false	0	0.30299	≤35	0	Tap + Walk + Voice
89be4e69-c6f6-447c-9d12-4aa19bb24e2d	23	Female	"White or Caucasian"	true	NA	false	0	0.26536	≤35	0	Tap + Walk + Voice
8a379b11-55dc-41bf-87b3-af8331f62587	60	Male	"White or Caucasian"	false	NA	true	1	0.885666	50-65	0	Tap + Walk + Voice
8a4780f3-efdb-42cc-8f8f-63cf3a92e5b4	61	Male	"White or Caucasian"	false	NA	false	0	0.641266666666667	50-65	0	Tap + Walk + Voice
8a57c087-461f-40db-bf30-4c18e6da8d74	25	Female	"Latino/Hispanic"	true	10	false	0	0.685546666666667	≤35	0	Tap + Walk + Voice
8a618326-aab5-448b-80cc-b42af3baac2c	43	Male	"White or Caucasian"	false	NA	false	0	0.526995	35-50	0	Tap + Walk + Voice
8a67d54a-74e9-4a06-90bd-ad052ffd27b2	67	Female	"White or Caucasian"	false	NA	true	1	0.840908095238095	>65	0	Tap + Walk + Voice
8a6bb7df-b403-4b86-a94b-c8eeac6b1a01	23	Male	"White or Caucasian"	true	0	false	0	0.17203	≤35	0	Tap + Walk + Voice
8a716170-ddf8-4012-be15-c1eef6ca95f3	47	Male	"White or Caucasian"	false	NA	false	0	0.576195	35-50	0	Tap + Walk + Voice
8a7a5f81-36dc-43bb-9a19-57f137fa675f	23	Male	"White or Caucasian"	true	2	false	0	0.54911	≤35	0	Tap + Walk + Voice
8ac6d3d2-b738-4f27-9fb2-510bcd1dfd0f	56	Female	"White or Caucasian"	false	NA	false	0	0.6950515	50-65	0	Tap + Walk + Voice
8ac90d4b-fc41-4ca6-b31c-99b9bde3f50f	29	Male	"White or Caucasian"	false	NA	false	0	0.55241125	≤35	0	Tap + Walk + Voice
8af46bf1-2594-4757-93c8-0d4cb21eef1e	19	Male	"White or Caucasian"	true	0	false	0	0.393469444444444	≤35	0	Tap + Walk + Voice
8b1c19df-5f39-47d2-ab47-e98d8bfa45bf	22	Male	"White or Caucasian"	false	NA	false	0	0.218245	≤35	0	Tap + Walk + Voice
8b238303-9260-4590-adf0-82a76e3590f9	57	Female	"White or Caucasian"	false	NA	false	0	0.639365138888889	50-65	0	Tap + Walk + Voice
8b694c8e-3ce1-4e55-89ae-d034e1602bdf	67	Male	"White or Caucasian"	false	NA	true	1	0.812052463343109	>65	0	Tap + Walk + Voice
8b7badff-6955-47ce-9867-c170f7d79dbd	61	Male	"White or Caucasian"	true	10	false	0	0.749165625	50-65	0	Tap + Walk + Voice
8baf8023-4044-425a-9183-a6c8cc8f7f15	61	Female	"White or Caucasian"	false	NA	true	1	0.701994	50-65	0	Tap + Walk + Voice
8bcab6b0-6092-4220-bbe1-c1c9f374c54b	21	Male	"White or Caucasian"	false	NA	false	0	0.148795	≤35	0	Tap + Walk + Voice
8beab5c6-6067-4c47-b655-1901f5a534a8	73	Female	"White or Caucasian"	false	NA	true	1	0.776942415049694	>65	0	Tap + Walk + Voice
8bfd5491-d025-4c98-9adf-b22d8a0e513b	30	Male	"White or Caucasian"	false	NA	false	0	0.5126925	≤35	0	Tap + Walk + Voice
8c053b0c-8e06-4f23-a138-56df32752289	74	Male	"White or Caucasian"	true	20	true	1	0.793589166666666	>65	0	Tap + Walk + Voice
8c05d90d-87b5-4d21-bbb4-7dff631499f2	22	Male	"Latino/Hispanic"	false	NA	false	0	0.35402	≤35	0	Tap + Walk + Voice
8c1cecda-0d34-4602-95ad-ed1ee8de53cf	86	Female	"Pacific Islander"	false	NA	true	1	0.784151	>65	0	Tap + Walk + Voice
8c2ffe5d-3b05-4424-a60d-c628a9c5bd0d	22	Male	"Mixed"	false	NA	false	0	0.374973333333333	≤35	0	Tap + Walk + Voice
8c51a758-3eb9-4999-bca6-06dbcd8b97a3	30	Male	"Latino/Hispanic"	false	NA	false	0	0.611405	≤35	0	Tap + Walk + Voice
8cd62402-4e51-4f70-b511-db50807c6480	48	Female	"White or Caucasian"	false	NA	true	1	0.821545833333333	35-50	0	Tap + Walk + Voice
8d14f2e1-4ad2-4c41-812e-917ea0093e09	24	Male	"Black or African"	false	NA	false	0	0.236465	≤35	0	Tap + Walk + Voice
8d62ec4d-6ea6-4894-9212-7ec8e334dff6	49	Male	"White or Caucasian"	false	NA	false	0	0.30774	35-50	0	Tap + Walk + Voice
8d64bedb-20fc-4112-9163-210f894cd05a	29	Male	"Black or African"	true	0	false	0	0.506898333333333	≤35	0	Tap + Walk + Voice
8d9c00f8-a62b-49d5-ac95-bb50371bfd70	20	Male	"Black or African"	false	NA	false	0	0.617971666666667	≤35	0	Tap + Walk + Voice
8da79786-988c-441c-899a-5e83a1469120	20	Male	"White or Caucasian","Latino/Hispanic"	false	NA	false	0	0.502535	≤35	0	Tap + Walk + Voice
8e34375f-044b-4cec-a8db-414209931ac9	30	Male	"South Asian"	false	NA	false	0	0.33604	≤35	0	Tap + Walk + Voice
8ea3e6f9-d7bb-4fba-a69d-3e34c179249f	70	Female	"White or Caucasian"	true	5	false	0	0.773605	>65	0	Tap + Walk + Voice
8ea5430d-1751-4718-a4f1-9343176af19b	73	Male	"White or Caucasian"	true	10	true	1	0.809490547127896	>65	0	Tap + Walk + Voice
8eddc4b5-2f37-4a51-b659-25d1577150d3	48	Male	"White or Caucasian"	false	NA	false	0	0.458907	35-50	0	Tap + Walk + Voice
8eff683a-5bfe-4c5c-b686-07dbb7c36326	65	Female	"White or Caucasian"	true	6	true	1	0.908796172413114	50-65	0	Tap + Walk + Voice
8fe66a0f-f6c8-40e2-9b11-c30fd832e4d8	29	Male	"White or Caucasian"	true	1	false	0	0.38533	≤35	0	Tap + Walk + Voice
8fed26f5-2b44-485e-a68c-c0fd670f9ad8	50	Male	"White or Caucasian"	false	NA	true	1	0.699545555555556	35-50	0	Tap + Walk + Voice
9043eee5-a03d-4805-a7cf-01a1dc5b7eca	20	Male	"Latino/Hispanic"	false	NA	false	0	0.33193	≤35	0	Tap + Walk + Voice
90bb2215-3787-4e9c-8270-94b6445b06de	21	Male	"White or Caucasian"	true	6	false	0	0.282915	≤35	0	Tap + Walk + Voice
913a9421-56e4-4be9-9f58-1d4034e8942b	77	Male	"White or Caucasian"	true	14	false	0	0.793875	>65	0	Tap + Walk + Voice
91897db4-4bbd-4b67-8ffb-9fb95ceb9594	44	Male	"White or Caucasian"	true	27	false	0	0.512883333333333	35-50	0	Tap + Walk + Voice
91b1963d-5b33-4136-85fa-a2d6d50fbc66	21	Male	"South Asian","East Asian"	false	NA	false	0	0.34469	≤35	0	Tap + Walk + Voice
91c9e642-8d02-4a59-ad65-b71481b238bd	54	Male	"White or Caucasian"	false	NA	false	0	0.1915	50-65	0	Tap + Walk + Voice
91fff742-8817-4a04-b37c-46a96162cfca	57	Female	"White or Caucasian"	false	NA	true	1	0.48911	50-65	0	Tap + Walk + Voice
920d3a37-2ffe-4106-90ee-a21a435fabe1	27	Male	"White or Caucasian"	false	NA	false	0	0.217865	≤35	0	Tap + Walk + Voice
925e8166-6d62-42f6-abb7-dfa7f0459786	64	Male	"White or Caucasian"	true	NA	true	1	0.743695769230769	50-65	0	Tap + Walk + Voice
9271b543-7017-4aca-b28e-7e6d8b07e845	46	Male	"White or Caucasian"	false	NA	true	1	0.42723	35-50	0	Tap + Walk + Voice
929e894b-4ebb-4598-bd9b-73f938534279	27	Male	"Latino/Hispanic"	false	NA	false	0	0.466766666666667	≤35	0	Tap + Walk + Voice
92f9fe64-4b41-4b71-924c-5d9059886d72	20	Male	"White or Caucasian"	true	0	false	0	0.33281	≤35	0	Tap + Walk + Voice
92fadb9c-2ff9-45d8-beb9-b651984cd1da	18	Male	"Latino/Hispanic"	false	NA	false	0	0.282955	≤35	0	Tap + Walk + Voice
93402e1d-fdae-4966-ac04-c12e32d2865f	19	Male	"East Asian"	false	NA	false	0	0.4074	≤35	0	Tap + Walk + Voice
93619d6f-0be6-4d56-99c2-086c0b203094	28	Male	"White or Caucasian"	true	5	false	0	0.474221666666667	≤35	0	Tap + Walk + Voice
937682c3-93f8-4c5f-bf6d-2563389b9145	71	Female	"White or Caucasian"	false	NA	true	1	0.812619705882353	>65	0	Tap + Walk + Voice
939d3fed-4900-4447-b1f6-0078b3654140	54	Male	"White or Caucasian"	true	40	false	0	0.428816875	50-65	0	Tap + Walk + Voice
93b9641c-9493-4ca3-8095-de52d808d138	44	Male	"South Asian"	false	NA	true	1	0.713126666666667	35-50	0	Tap + Walk + Voice
93ec9f77-b79d-450d-b62b-34dc9f8c191b	18	Male	"Latino/Hispanic","White or Caucasian"	false	NA	false	0	0.384345	≤35	0	Tap + Walk + Voice
93f5051f-d649-43e7-a123-bb0388647e78	30	Male	"Latino/Hispanic"	false	NA	false	0	0.592705555555555	≤35	0	Tap + Walk + Voice
93f833d4-8df5-4c28-9308-f407abeffd07	76	Male	"White or Caucasian"	false	NA	true	1	0.65844	>65	0	Tap + Walk + Voice
945bb372-bfbe-4ef0-87d9-d268bc0b2d8e	69	Male	"Middle Eastern"	false	NA	true	1	0.768037638888889	>65	0	Tap + Walk + Voice
94976ab1-1c1c-4c1f-9508-648cc84e4972	54	Male	"White or Caucasian"	false	NA	true	1	0.681380714285714	50-65	0	Tap + Walk + Voice
94c5b58f-e328-430a-bfd2-ba06e02d582a	72	Male	"White or Caucasian"	false	NA	true	1	0.90011975	>65	0	Tap + Walk + Voice
94e59808-4330-450c-a8dd-69685c824e67	58	Female	"White or Caucasian"	false	NA	false	0	0.711390625	50-65	0	Tap + Walk + Voice
952a8bb9-63de-4f84-be00-71edcbc816b6	34	Female	"White or Caucasian"	false	NA	false	0	0.424088333333334	≤35	0	Tap + Walk + Voice
95ab6dda-192a-41f7-81ce-aa37ea6f25f6	53	Male	"East Asian"	false	NA	false	0	0.649265	50-65	0	Tap + Walk + Voice
95c54d38-ee44-48cf-91ce-fbf44fdc547d	24	Female	"White or Caucasian"		NA	false	0	0.580281666666666	≤35	0	Tap + Walk + Voice
95e124bb-e9bf-4f06-916c-4a679be5c623	73	Female	"White or Caucasian"	true	3	true	1	0.891974989004294	>65	0	Tap + Walk + Voice
95f7cb01-291c-41fe-aad0-c53deb4f2f0f	47	Female	"White or Caucasian"	false	NA	true	1	0.885895	35-50	0	Tap + Walk + Voice
960f2136-c018-4127-ad43-e6ba887da310	63	Male	"White or Caucasian"	false	NA	false	0	0.92781125	50-65	0	Tap + Walk + Voice
961a4ac3-d753-474a-957a-f9137527effa	62	Male	"White or Caucasian"	false	NA	true	1	0.7599	50-65	0	Tap + Walk + Voice
962a985b-69bf-4a62-8715-88874fe44614	24	Male	"White or Caucasian"	false	NA	false	0	0.462153333333333	≤35	0	Tap + Walk + Voice
96335bc9-f3a3-4576-aafa-5de39c204b32	30	Female	"White or Caucasian"	true	5	false	0	0.631613333333333	≤35	0	Tap + Walk + Voice
967e9de5-e998-4ac8-9e60-253efb40e522	31	Male	"East Asian"	false	NA	false	0	0.31959	≤35	0	Tap + Walk + Voice
96b6f59c-8fc9-4567-a8a5-461643da3331	45	Female	"Pacific Islander","East Asian"	true	10	false	0	0.455905	35-50	0	Tap + Walk + Voice
9761c9fa-44df-4c45-b761-36d32a21a7fd	31	Male	"White or Caucasian"	false	NA	false	0	0.5038	≤35	0	Tap + Walk + Voice
97638d50-490e-406e-9bf5-80d8e25211b4	30	Male	"White or Caucasian"	false	NA	false	0	0.218406666666667	≤35	0	Tap + Walk + Voice
97ae66fb-c7ab-4629-853f-caa56d1b49a2	20	Male	"East Asian"	true	5	false	0	0.197098333333333	≤35	0	Tap + Walk + Voice
97d23f31-a114-455b-87fd-fd8bc810f4da	38	Male	"White or Caucasian"	false	NA	true	1	0.696179	35-50	0	Tap + Walk + Voice
986be64c-da1f-487e-98fc-f20437e530c6	61	Male	"White or Caucasian"	false	NA	true	1	0.819321666666667	50-65	0	Tap + Walk + Voice
98753b69-11dd-43f4-8eff-a54e052da982	68	Male	"White or Caucasian"	true	20	true	1	0.879666313559322	>65	0	Tap + Walk + Voice
987f7656-13bc-4b5f-9f45-ce799fbf9aa5	24	Female	"Latino/Hispanic"	false	NA	false	0	0.5130575	≤35	0	Tap + Walk + Voice
9890fd8b-21ee-4b46-a3f9-9cbcb38f1a55	22	Male	"White or Caucasian"	false	NA	false	0	0.189955	≤35	0	Tap + Walk + Voice
99618997-2294-413a-ab0f-646ba2f74900	33	Female	"White or Caucasian"	false	NA	false	0	0.6187	≤35	0	Tap + Walk + Voice
998a7da0-a59a-480c-b87d-6a7277a7fb4b	26	Female	"White or Caucasian"	false	NA	false	0	0.445492182375965	≤35	0	Tap + Walk + Voice
99eae8fb-738a-405b-bfc6-333c99a43649	26	Female	"White or Caucasian"	false	NA	false	0	0.447285	≤35	0	Tap + Walk + Voice
9a0ca54e-a193-47a3-9a5f-44030467b6eb	73	Male	"White or Caucasian"	false	NA	false	0	0.71606	>65	0	Tap + Walk + Voice
9a41dd95-337d-4f23-8b3e-f0f0dd40fc4d	60	Male	"White or Caucasian"	false	NA	false	0	0.830159247572815	50-65	0	Tap + Walk + Voice
9a8e0d42-3eab-4e63-8b96-5fe5d59c49d3	73	Male	"South Asian"	false	NA	true	1	0.933635	>65	0	Tap + Walk + Voice
9abc29a6-984a-4557-a9a8-3813e8539b97	19	Female	"White or Caucasian"		NA	false	0	0.3372	≤35	0	Tap + Walk + Voice
9ad045ed-44d3-4753-8605-1693da008a1e	20	Male	"Latino/Hispanic","White or Caucasian"	true	0	false	0	0.2720925	≤35	0	Tap + Walk + Voice
9ade8ab9-6c8b-48b2-8f63-ee68c864ce62	19	Male	"Middle Eastern"	false	NA	false	0	0.499005	≤35	0	Tap + Walk + Voice
9b3adfa3-30cc-4ef2-9ad6-fbc964f19982	60	Male	"White or Caucasian"	true	3	true	1	0.796341547127896	50-65	0	Tap + Walk + Voice
9b5306c4-3913-47b1-bdfb-06b0ad5d9fbf	28	Male	"Latino/Hispanic"	true	1	false	0	0.515323333333333	≤35	0	Tap + Walk + Voice
9ba1abb7-e2d3-4330-8a84-5734b8c9a9f6	21	Male	"White or Caucasian"	true	1	false	0	0.23716	≤35	0	Tap + Walk + Voice
9c0103df-38e2-4739-aed1-e4c179868035	53	Male	"White or Caucasian"		NA	false	0	0.606048333333333	50-65	0	Tap + Walk + Voice
9c918cec-ba0b-4596-926d-84750d4c965d	41	Male	"White or Caucasian"	false	NA	false	0	0.45158	35-50	0	Tap + Walk + Voice
9cc31b82-c614-4bc0-82f2-580391ec23ae	31	Female	"White or Caucasian"	false	NA	false	0	0.452506482744557	≤35	0	Tap + Walk + Voice
9cedce7f-c020-4e48-95a1-0f6a53f92e06	29	Female	"White or Caucasian"	true	12	false	0	0.583725	≤35	0	Tap + Walk + Voice
9d0f5683-b050-4910-b797-c0fa5883c7b4	23	Female	"White or Caucasian"	true	1	false	0	0.196501666666666	≤35	0	Tap + Walk + Voice
9d5ba2ec-54e7-4567-9fb3-cd11f1b8babb	21	Male	"Mixed"	true	5	false	0	0.299486666666667	≤35	0	Tap + Walk + Voice
9d6f40a4-f46b-46f0-9ed6-6057fb6da918	43	Female	"East Asian"		NA	false	0	0.53256	35-50	0	Tap + Walk + Voice
9dc3bf39-8704-410d-a64a-7f9d96a386bf	25	Male	"White or Caucasian"	false	NA	false	0	0.52849	≤35	0	Tap + Walk + Voice
9e356bb9-5c72-4962-a001-eb8ea9c793d8	25	Female	"White or Caucasian"	false	NA	false	0	0.35179	≤35	0	Tap + Walk + Voice
9e386c1b-247c-4ae0-b14f-5c635b77b50d	18	Male	"White or Caucasian"	false	NA	false	0	0.258245	≤35	0	Tap + Walk + Voice
9e5240e8-3d1a-44b9-80db-3698ba5c6dc1	29	Male	"White or Caucasian"	true	1	false	0	0.45683	≤35	0	Tap + Walk + Voice
9eae5a1d-63ab-4ff8-9604-e89035dc1bfc	31	Male	"White or Caucasian"	false	NA	false	0	0.7387025	≤35	0	Tap + Walk + Voice
9eb5d3ec-ac07-4d80-8aa3-d19d503de7cc	39	Female	"White or Caucasian"	true	20	false	0	0.672965	35-50	0	Tap + Walk + Voice
9ec8e984-ce94-4e9c-b095-5232df3c3cc3	26	Male	"White or Caucasian"	false	NA	false	0	0.29986	≤35	0	Tap + Walk + Voice
9ec9973c-57c9-44f9-8958-abaa36a6c101	43	Female	"Latino/Hispanic"		NA	false	0	0.501448333333333	35-50	0	Tap + Walk + Voice
9eca6fca-a8a7-4a84-9319-0c1e89dfbef6	38	Male	"Latino/Hispanic"	true	22	false	0	0.480168333333334	35-50	0	Tap + Walk + Voice
9ee69728-8125-4c20-b639-8bc749885280	56	Male	"White or Caucasian"	false	NA	false	0	0.46486875	50-65	0	Tap + Walk + Voice
9ee94d29-09f8-4488-a556-3d70ce04a72d	60	Male	"White or Caucasian"	true	4	true	1	0.699632857142857	50-65	0	Tap + Walk + Voice
9f255c4a-4e8c-42cc-a692-6b6366ed630c	68	Female	"White or Caucasian"	false	NA	false	0	0.675435	>65	0	Tap + Walk + Voice
9f471e6a-7ca6-48c1-b8db-9b9a324aa913	31	Male	"White or Caucasian"	false	NA	false	0	0.18781	≤35	0	Tap + Walk + Voice
9f8cbfdc-3e66-404c-8447-7a1569543ff2	51	Male	"White or Caucasian"	false	NA	false	0	0.55788	50-65	0	Tap + Walk + Voice
9f914e90-fed6-492f-883b-033282f893b2	33	Male	"White or Caucasian"	false	NA	false	0	0.355965	≤35	0	Tap + Walk + Voice
9f96e312-1e20-4b96-9877-6cb74e029bd4	39	Male	"White or Caucasian"	false	NA	false	0	0.42426	35-50	0	Tap + Walk + Voice
9fe17157-e045-471d-9ea5-79f58eaf3485	36	Male	"White or Caucasian"	false	NA	false	0	0.551243333333333	35-50	0	Tap + Walk + Voice
9fe92d50-1259-4837-8c79-92d2baef81c5	20	Male	"White or Caucasian"	false	NA	false	0	0.40337	≤35	0	Tap + Walk + Voice
9feb2176-5d59-49c7-a895-c14c8e0be17e	58	Female	"White or Caucasian"	false	NA	true	1	0.872182222222222	50-65	0	Tap + Walk + Voice
a0519a95-7aff-4e13-81a6-a629c81e329d	29	Male	"Other","Mixed","White or Caucasian","South Asian"	false	NA	false	0	0.4808075	≤35	0	Tap + Walk + Voice
a07c589a-e016-4c98-970c-53dd52d696d2	62	Male	"White or Caucasian"	true	1	true	1	0.774420823529412	50-65	0	Tap + Walk + Voice
a0b6c21f-698f-409b-876e-328d68f1ffc2	24	Male	"White or Caucasian"	false	NA	false	0	0.45901	≤35	0	Tap + Walk + Voice
a0c8abc9-4c62-470d-96c1-14c436896b5d	70	Female	"White or Caucasian"	true	42	true	1	0.780869285714286	>65	0	Tap + Walk + Voice
a0f24851-74d1-4c84-9f70-6cca63a65d68	55	Female	"White or Caucasian"	true	6	false	0	0.482853333333333	50-65	0	Tap + Walk + Voice
a0fae775-5d2e-4dbd-9c16-563aca7efc95	38	Female	"White or Caucasian"	false	NA	false	0	0.67981	35-50	0	Tap + Walk + Voice
a15c0556-c3e5-432b-baa6-0686dc95bbb1	27	Male	"White or Caucasian"	false	NA	false	0	0.279635	≤35	0	Tap + Walk + Voice
a18e3822-ae45-4788-a3e1-c8842e8f31eb	26	Male	"White or Caucasian"	true	NA	false	0	0.650454166666666	≤35	0	Tap + Walk + Voice
a1958513-973a-4afc-bef1-5034ef7723dc	55	Male	"White or Caucasian"	true	15	false	0	0.697796	50-65	0	Tap + Walk + Voice
a1c06776-5fd4-4689-b968-5c5b67ddd8e2	30	Male	"White or Caucasian"	true	12	false	0	0.417405	≤35	0	Tap + Walk + Voice
a1edb74b-c10d-4466-8a28-0ccea95a37e0	59	Male	"White or Caucasian"	false	NA	true	1	0.61951	50-65	0	Tap + Walk + Voice
a1ee77ea-113f-408c-a8ae-f2d215cf899c	35	Male	"White or Caucasian"	true	17	true	1	0.679455	≤35	0	Tap + Walk + Voice
a21ceab1-96bd-401e-ba2f-a29c73017af6	19	Male	"East Asian"	false	NA	false	0	0.54708	≤35	0	Tap + Walk + Voice
a308fe85-7e2a-4b2a-83c6-565af093e6e6	24	Male	"White or Caucasian"	true	1	false	0	0.430375	≤35	0	Tap + Walk + Voice
a348a3f6-c81c-42ae-a76f-c059eedccf74	21	Male	"White or Caucasian"	true	0	false	0	0.3117	≤35	0	Tap + Walk + Voice
a385a882-e932-425a-9fcd-d08c1aa1666f	29	Female	"White or Caucasian"	false	NA	false	0	0.494696666666667	≤35	0	Tap + Walk + Voice
a392c180-b7c1-4c53-9886-19965f74c964	50	Male	"White or Caucasian"	false	NA	false	0	0.36497	35-50	0	Tap + Walk + Voice
a39f5fd1-4e9f-4abf-bfa5-e4b6015f46cf	38	Male	"White or Caucasian"	false	NA	false	0	0.497485	35-50	0	Tap + Walk + Voice
a3c0566e-a1a4-45d3-a376-381f0e6d1fff	27	Female	"Latino/Hispanic","White or Caucasian","Mixed"	true	9	false	0	0.51778375	≤35	0	Tap + Walk + Voice
a3df5797-3d07-45ec-98f4-427af0d63380	18	Male	"Latino/Hispanic"	false	NA	false	0	0.23817	≤35	0	Tap + Walk + Voice
a43aa5cc-4264-41ee-a3de-f0901114378c	64	Female	"White or Caucasian"	false	NA	true	1	0.766315	50-65	0	Tap + Walk + Voice
a470732a-5efd-4cbe-833e-f6fb7ab4d54c	20	Male	"White or Caucasian"	false	NA	false	0	0.409936666666667	≤35	0	Tap + Walk + Voice
a4a661cf-95f9-4389-a334-8c88a8e06711	18	Male	"Mixed"	false	NA	false	0	0.554515	≤35	0	Tap + Walk + Voice
a4cd10f2-2159-4c1d-9b7f-02d68e14407c	26	Male	"Latino/Hispanic"	false	NA	false	0	0.349325	≤35	0	Tap + Walk + Voice
a4dff14f-d73b-4fc1-9603-bbba45544224	46	Male	"White or Caucasian"	false	NA	false	0	0.604881666666667	35-50	0	Tap + Walk + Voice
a54bee46-ed79-4e61-97cb-538742cd7108	36	Male	"Latino/Hispanic"	false	NA	false	0	0.534498333333333	35-50	0	Tap + Walk + Voice
a5951aaf-e67c-4835-81fb-5c41c90b9db2	NA	Female	"White or Caucasian"	false	NA	false	0	0.567102777777778	NA	0	Tap + Walk + Voice
a6152ed8-13e2-4831-92f1-5ba8c0af2c9a	37	Female	"White or Caucasian"	false	NA	true	1	0.752462727272727	35-50	0	Tap + Walk + Voice
a631a4d3-6b21-46ea-864a-2212f9aaf6a0	43	Male		false	NA	true	1	0.652511666666666	35-50	0	Tap + Walk + Voice
a648f333-9581-4159-93f9-77af6203af05	26	Female	"White or Caucasian"	false	NA	false	0	0.35936	≤35	0	Tap + Walk + Voice
a64e5451-3f82-4c01-8c43-f419bc82e9dc	56	Female	"White or Caucasian"	false	NA	true	1	0.737030297127896	50-65	0	Tap + Walk + Voice
a656c820-78d9-44af-9fdd-566330945e34	43	Male	"White or Caucasian"	false	NA	false	0	0.44914	35-50	0	Tap + Walk + Voice
a65ca7f8-7e6b-47df-be66-16b32b70f782	67	Female	"White or Caucasian"	false	NA	true	1	0.900066666666667	>65	0	Tap + Walk + Voice
a688c2c9-adc5-4b0a-8abb-70c43f74793f	53	Male	"White or Caucasian"	true	15	false	0	0.526182857142857	50-65	0	Tap + Walk + Voice
a6bbe606-ebda-41ea-ae5f-9e51feda3e57	19	Male	"White or Caucasian"	false	NA	false	0	0.374853333333334	≤35	0	Tap + Walk + Voice
a6d4f070-075a-4bae-bc81-1a3b62be01bf	49	Male	"White or Caucasian"	false	NA	false	0	0.542929	35-50	0	Tap + Walk + Voice
a6eacec2-3fed-43df-9715-64f01657781a	38	Male	"White or Caucasian"	false	NA	false	0	0.43195	35-50	0	Tap + Walk + Voice
a71fd04b-8e7c-4845-b9ae-82ca8f979872	26	Male	"White or Caucasian"	false	NA	false	0	0.3684075	≤35	0	Tap + Walk + Voice
a724b198-2cdf-40b6-89ef-1cf230093e26	56	Male	"White or Caucasian"	false	NA	true	1	0.662338076923077	50-65	0	Tap + Walk + Voice
a748e293-552b-42bd-86d6-fdaef12b66d7	61	Male	"White or Caucasian"	false	NA	false	0	0.554208333333334	50-65	0	Tap + Walk + Voice
a7496c3c-90ef-45c7-9c61-c34bb0e939d0	38	Female	"Black or African"		NA	false	0	0.659669546821683	35-50	0	Tap + Walk + Voice
a7b4d126-78bc-4a91-afbb-2164b53f36b8	37	Male	"White or Caucasian"	false	NA	false	0	0.565175	35-50	0	Tap + Walk + Voice
a7e09a7f-d74b-4c06-8e5f-f011eabbcadb	25	Male	"White or Caucasian"	true	0	false	0	0.534567857142857	≤35	0	Tap + Walk + Voice
a85c3d2b-b6e7-4165-b4c7-3d8d9b32dc3f	19	Female	"Mixed"	false	NA	false	0	0.555196666666666	≤35	0	Tap + Walk + Voice
a8676059-3bbd-4c88-afbf-b52b63e26490	24	Male	"Native American","White or Caucasian"	true	10	false	0	0.704285	≤35	0	Tap + Walk + Voice
a89c251f-298e-45d4-ba5e-f4e13cd11b46	40	Male	"Latino/Hispanic"	false	NA	false	0	0.316115	35-50	0	Tap + Walk + Voice
a8d32a58-9a70-42a4-b105-9b2517e2f06a	25	Male	"Black or African","White or Caucasian"	false	NA	false	0	0.398806666666666	≤35	0	Tap + Walk + Voice
a8f87299-79cb-4574-8281-590c4cc39812	18	Male	"Mixed"		NA	false	0	0.606265	≤35	0	Tap + Walk + Voice
a8fb467a-67a0-40bf-b095-0f5d5f6790c9	77	Male	"White or Caucasian"	true	15	true	1	0.793611666666667	>65	0	Tap + Walk + Voice
a9019c9c-4981-41fc-b9d4-ebad1818c239	65	Male	"White or Caucasian"	true	7	true	1	0.7804	50-65	0	Tap + Walk + Voice
a96a56cd-3cb1-4fa7-a227-0edf6bcc7ccb	20	Female	"White or Caucasian"	false	NA	false	0	0.377055	≤35	0	Tap + Walk + Voice
a983729c-b2c5-436c-b334-a6b3aeae528b	25	Male	"South Asian"	true	11	false	0	0.33191	≤35	0	Tap + Walk + Voice
a994ce51-ae48-47a5-b812-237195208e53	34	Male	"East Asian"	false	NA	false	0	0.598605	≤35	0	Tap + Walk + Voice
a9c2e65b-de14-470e-bccf-3a542b219444	31	Male	"White or Caucasian"	false	NA	false	0	0.562142794117647	≤35	0	Tap + Walk + Voice
a9cc2acd-9ed0-4520-a12e-b07232690472	51	Male	"East Asian"	true	5	false	0	0.53851	50-65	0	Tap + Walk + Voice
aa1ec8eb-1966-441e-adab-4b8e128dd3fe	29	Male	"White or Caucasian"	true	3	false	0	0.230613333333333	≤35	0	Tap + Walk + Voice
aa7989be-a371-46d1-afd8-2d731bb1593c	70	Female	"White or Caucasian"	true	20	true	1	0.860877413375263	>65	0	Tap + Walk + Voice
aad9159d-1b13-44cc-b46b-d815d755c398	25	Male	"Middle Eastern"	true	1	false	0	0.379315	≤35	0	Tap + Walk + Voice
ab0b71a9-ad46-47fd-b3ef-8b1b83412599	63	Female	"White or Caucasian"	false	NA	true	1	0.748263333333333	50-65	0	Tap + Walk + Voice
ab6244b9-1f60-452d-9c06-df0209e9e5e9	68	Female	"White or Caucasian"	true	50	true	1	0.862700909090909	>65	0	Tap + Walk + Voice
ab8961f5-0f9a-446f-ba70-8f42c3c2f3da	39	Male	"White or Caucasian"	false	NA	false	0	0.3330275	35-50	0	Tap + Walk + Voice
ab9e7f9a-522c-46e4-b3ad-aed5f5603220	35	Female	"East Asian"	true	2	false	0	0.58299	≤35	0	Tap + Walk + Voice
abeb32ab-2697-44da-9b51-4dba08518851	40	Male	"White or Caucasian"	true	10	false	0	0.349625	35-50	0	Tap + Walk + Voice
ac018bf2-9fe1-4de3-ad91-43ffd72cfb07	29	Female	"White or Caucasian"	true	NA	false	0	0.422986666666667	≤35	0	Tap + Walk + Voice
ac01f080-96a4-4faf-bc80-291a996f6edd	54	Male	"White or Caucasian"	false	NA	true	1	0.832331785714286	50-65	0	Tap + Walk + Voice
ac1d66d8-2fcc-4c1c-9c4b-c0ad05c50dee	60	Male	"White or Caucasian"	false	NA	true	1	0.7919	50-65	0	Tap + Walk + Voice
ac7b34e9-1bde-4e8c-85de-098e863ec1e8	49	Female	"White or Caucasian"	true	10	false	0	0.8098025	35-50	0	Tap + Walk + Voice
ac954b14-2675-4682-972c-49e293613243	18	Male	"White or Caucasian"	false	NA	false	0	0.488042	≤35	0	Tap + Walk + Voice
acd91366-cd8c-4f1e-a314-2cd68f03299c	47	Male	"White or Caucasian"	false	NA	true	1	0.712945	35-50	0	Tap + Walk + Voice
ace91e65-8378-4aa3-8b9f-53d22475f552	22	Female	"Latino/Hispanic"	false	NA	false	0	0.609376666666667	≤35	0	Tap + Walk + Voice
ad00f88f-9928-4327-beff-d8f18943254a	39	Male	"White or Caucasian"		NA	false	0	0.247341666666667	35-50	0	Tap + Walk + Voice
ad20203f-ce43-4bb2-9ed1-4b73390b512a	50	Male	"White or Caucasian"	false	NA	false	0	0.555056666666667	35-50	0	Tap + Walk + Voice
adbc93a3-8214-4649-aa6c-15a34bb51509	71	Female		true	45	true	1	0.881107	>65	0	Tap + Walk + Voice
adf866b9-cde0-4d64-a7c2-674f3857d311	59	Male	"White or Caucasian"	false	NA	true	1	0.7967975	50-65	0	Tap + Walk + Voice
ae034992-0aec-4f8b-bef0-21a06e335615	57	Female	"White or Caucasian"	false	NA	true	1	0.67252	50-65	0	Tap + Walk + Voice
ae03b396-5f75-4b2b-8f7f-aafb1649c9b6	47	Male	"White or Caucasian"	true	30	false	0	0.558966666666667	35-50	0	Tap + Walk + Voice
ae49bf2a-8e08-4839-8df0-f2ccdcdbeafb	38	Male	"Latino/Hispanic"	false	NA	false	0	0.34038	35-50	0	Tap + Walk + Voice
ae743c55-688f-4528-8c04-ca2b93064270	52	Male	"White or Caucasian"	false	NA	false	0	0.699775	50-65	0	Tap + Walk + Voice
af05b6d7-04ce-4f92-aac0-8b58744f00c2	67	Male	"White or Caucasian"	false	NA	false	0	0.600073333333333	>65	0	Tap + Walk + Voice
af074a2d-5487-4b1e-9b91-8c733f2ce4bf	20	Male	"Latino/Hispanic"	false	NA	false	0	0.5006075	≤35	0	Tap + Walk + Voice
af2b1f3e-e029-49d8-9a23-e903a1d990a4	19	Female	"Latino/Hispanic"	false	NA	false	0	0.378221547127896	≤35	0	Tap + Walk + Voice
afafb1f1-3d27-4b0c-9093-2fbed785175f	79	Male	"White or Caucasian"	true	30	false	0	0.764005	>65	0	Tap + Walk + Voice
afebcbd7-411b-4f0f-8db1-ea542af2c94f	56	Female	"White or Caucasian"	false	NA	true	1	0.825245555555555	50-65	0	Tap + Walk + Voice
b0720414-4fca-406d-816a-5c4df0a4b7af	21	Male	"White or Caucasian"	false	NA	false	0	0.259875	≤35	0	Tap + Walk + Voice
b07a7d7c-dd8e-4226-a97d-0aa656b360bb	38	Male	"White or Caucasian"	false	NA	false	0	0.696365	35-50	0	Tap + Walk + Voice
b12417aa-e140-4096-b0c2-4bdff4f4da08	48	Male	"White or Caucasian"	true	NA	false	0	0.516808333333334	35-50	0	Tap + Walk + Voice
b1278a71-efdf-409d-bb0a-66a4b38aa4a3	64	Male	"White or Caucasian"	false	NA	false	0	0.66004	50-65	0	Tap + Walk + Voice
b1ca3ed9-85b1-48c3-9af8-287194405fb4	24	Male	"White or Caucasian"	false	NA	false	0	0.460845	≤35	0	Tap + Walk + Voice
b20f3d17-735c-4909-a1d0-84fa05f0ba79	21	Male	"White or Caucasian"	true	NA	false	0	0.25492	≤35	0	Tap + Walk + Voice
b2a83371-f8d6-43cd-9b42-4931c1e47bdd	21	Male	"White or Caucasian"	true	6	false	0	0.60048	≤35	0	Tap + Walk + Voice
b2b801a2-9297-4f9a-8bce-9b8a5ec3dc5e	21	Male	"East Asian"	false	NA	false	0	0.563271666666667	≤35	0	Tap + Walk + Voice
b2c61d3d-ec4c-41e5-942d-d88cbc78a1d4	32	Male	"White or Caucasian"	false	NA	false	0	0.555655	≤35	0	Tap + Walk + Voice
b2c6a6ec-e867-4dbb-bf42-8dd7fb2a088d	78	Male	"White or Caucasian"	true	12	true	1	0.728540975609756	>65	0	Tap + Walk + Voice
b32e227a-d07f-41bf-8f9b-bf0e1cb9c4d1	57	Male	"White or Caucasian"	false	NA	true	1	0.86883125	50-65	0	Tap + Walk + Voice
b3404b35-b8f8-4f14-afc6-92f0d1bdf920	36	Male	"Latino/Hispanic"	true	4	true	1	0.773001944444444	35-50	0	Tap + Walk + Voice
b350e11d-386e-4a0b-9b5c-87a02d3c64d4	31	Female	"Mixed"	false	NA	false	0	0.397908333333333	≤35	0	Tap + Walk + Voice
b39fd37b-919d-44c6-9be5-862749169046	25	Male	"White or Caucasian"	true	4	false	0	0.319928333333333	≤35	0	Tap + Walk + Voice
b3d0797e-ea39-481b-a1cd-dbbe85dcd314	50	Female	"White or Caucasian"	false	NA	false	0	0.678075526315789	35-50	0	Tap + Walk + Voice
b40a4397-d8e6-42f3-bb08-a3a8e2564aa7	33	Male	"White or Caucasian"	true	2	false	0	0.410513333333333	≤35	0	Tap + Walk + Voice
b45489c8-c40a-4d64-a48d-a258c1cf40e1	38	Male	"White or Caucasian"	false	NA	false	0	0.418495	35-50	0	Tap + Walk + Voice
b45e819c-2e28-4e36-8afa-8cc5784ad844	18	Male	"White or Caucasian"	false	NA	false	0	0.3598	≤35	0	Tap + Walk + Voice
b46f3c22-0824-48d6-84f5-bfef4b0f3a3c	64	Male	"White or Caucasian"	true	15	true	1	0.768752692307692	50-65	0	Tap + Walk + Voice
b4fea8c3-1f44-4020-8ca2-46c478ce6c3b	78	Male	"White or Caucasian"	false	NA	false	0	0.55078	>65	0	Tap + Walk + Voice
b5315634-7d84-47d0-bca2-192c32802266	25	Female	"White or Caucasian"	false	NA	false	0	0.25543	≤35	0	Tap + Walk + Voice
b541c2be-7005-404d-af94-0e13de467e6d	22	Male	"White or Caucasian"	true	0	false	0	0.307465	≤35	0	Tap + Walk + Voice
b617f24d-4586-4a97-89f1-ac181f6e8c5d	22	Male	"White or Caucasian"	true	1	false	0	0.30935	≤35	0	Tap + Walk + Voice
b6559a9f-bbb8-43c1-89f7-0aff2f194372	32	Male	"White or Caucasian"	false	NA	false	0	0.445325	≤35	0	Tap + Walk + Voice
b66b7bd7-6dab-40f2-a887-eaa66b883d78	76	Male	"White or Caucasian"	false	NA	false	0	0.71438	>65	0	Tap + Walk + Voice
b66f90b1-f5f8-4c0a-9cf1-28627de6126d	57	Female	"White or Caucasian"	false	NA	true	1	0.6174875	50-65	0	Tap + Walk + Voice
b6b04cba-5ae9-4da3-bcab-135df88e0f56	67	Male	"White or Caucasian"	false	NA	true	1	0.704588636363636	>65	0	Tap + Walk + Voice
b72761a5-1b95-4a71-bf37-4d3364e07bd7	52	Male	"Middle Eastern"	true	32	false	0	0.689475740740741	50-65	0	Tap + Walk + Voice
b72c150d-d63c-4f12-b2bb-7441191bf09d	26	Female	"East Asian"	false	NA	false	0	0.23883	≤35	0	Tap + Walk + Voice
b7600ee0-3b9f-432d-8cb6-21145e7b0012	25	Male	"Middle Eastern"	true	1	false	0	0.428595	≤35	0	Tap + Walk + Voice
b7754b67-2745-4b2f-ae24-dfab1ba4387d	31	Male	"White or Caucasian"		NA	false	0	0.407686666666667	≤35	0	Tap + Walk + Voice
b78c0046-9026-4f26-b88b-52ac26fb2d67	30	Male	"White or Caucasian"	false	NA	false	0	0.5425425	≤35	0	Tap + Walk + Voice
b7ac2ee2-6e0b-444b-a2aa-35d0838522bc	67	Male	"White or Caucasian"	false	NA	true	1	0.75849	>65	0	Tap + Walk + Voice
b8418a99-5a32-4fef-9169-3c87a3d0608b	25	Male	"White or Caucasian"	false	NA	false	0	0.414866666666666	≤35	0	Tap + Walk + Voice
b84c43db-692d-49e5-8231-8c7007fc2159	27	Male	"White or Caucasian"	false	NA	false	0	0.290963333333334	≤35	0	Tap + Walk + Voice
b8630166-2466-4e56-b898-2a7fec8d3a46	32	Male	"East Asian","South Asian"	false	NA	false	0	0.573234583333333	≤35	0	Tap + Walk + Voice
b8a13088-eb41-4e47-8404-e05ef737b73d	43	Male	"White or Caucasian"	true	2	false	0	0.513725	35-50	0	Tap + Walk + Voice
b8a9d62f-cdec-4cee-9cfb-5572f8db2ff9	63	Female	"White or Caucasian"	true	25	true	1	0.812723636363636	50-65	0	Tap + Walk + Voice
b8facca1-8227-48f2-baee-050143d1f13d	62	Male	"White or Caucasian"	true	10	true	1	0.742104166666667	50-65	0	Tap + Walk + Voice
b9150e23-66e4-41b9-bf8b-1600e33777c2	37	Male	"White or Caucasian"	false	NA	false	0	0.341815	35-50	0	Tap + Walk + Voice
b920f3d8-722e-404d-a711-8ed99b708883	25	Male	"White or Caucasian"	false	NA	false	0	0.5062	≤35	0	Tap + Walk + Voice
b92b82bc-01b1-42e8-919a-b7b861db2ff0	24	Male	"East Asian"	false	NA	false	0	0.45352	≤35	0	Tap + Walk + Voice
b9505173-160b-4698-9d21-7f20dbe7e852	41	Male	"White or Caucasian"	false	NA	false	0	0.400378333333333	35-50	0	Tap + Walk + Voice
b951c83b-7211-4d37-b409-4657b70e3033	67	Male	"White or Caucasian"	false	NA	false	0	0.819735	>65	0	Tap + Walk + Voice
b9bb799d-996b-4890-9c5f-d9238f8683c3	40	Male	"White or Caucasian"	true	10	false	0	0.610795	35-50	0	Tap + Walk + Voice
b9ecb0c6-44be-47d7-856c-5a6722a321e6	75	Male	"White or Caucasian"	true	32	true	1	0.881591111111111	>65	0	Tap + Walk + Voice
ba57aa62-a034-4ffb-ab2b-2d2c3173ff08	50	Male	"Latino/Hispanic"	true	20	false	0	0.288875	35-50	0	Tap + Walk + Voice
bab29b7e-9b17-420c-b17b-f9f957eaf374	71	Male	"White or Caucasian"	false	NA	true	1	0.730881879432624	>65	0	Tap + Walk + Voice
badff6b1-5ac1-4290-9d2d-ce5cdeeeb35c	33	Male	"Latino/Hispanic"	false	NA	false	0	0.290885	≤35	0	Tap + Walk + Voice
bb5c2c0f-16dc-435f-a306-33bac2d90baa	54	Male	"White or Caucasian"	true	2	false	0	0.528408333333333	50-65	0	Tap + Walk + Voice
bb995d58-226f-4ca8-9980-de75908755a8	21	Female	"East Asian"	false	NA	false	0	0.492673333333334	≤35	0	Tap + Walk + Voice
bbf83ccf-d2cb-40af-bab9-93d04e8a884c	68	Female	"White or Caucasian"	true	20	false	0	0.664762272727273	>65	0	Tap + Walk + Voice
bc11d792-ee81-4d6a-80fc-7a6def4a9d35	59	Female	"White or Caucasian"	true	45	true	1	0.810460666666667	50-65	0	Tap + Walk + Voice
bc294d3e-b079-4bfa-b5ec-73fc43ae3ac9	35	Female	"White or Caucasian"	false	NA	false	0	0.29204	≤35	0	Tap + Walk + Voice
bc2b986a-820a-4425-abf7-76b9b8942ebc	35	Male	"White or Caucasian"	true	6	false	0	0.44314	≤35	0	Tap + Walk + Voice
bc53f23e-bf00-402d-93ed-3030cc15b582	61	Male	"White or Caucasian"	true	28	true	1	0.795675	50-65	0	Tap + Walk + Voice
bc86dede-1a33-4cc7-b78c-c20d03833a48	24	Male	"White or Caucasian"	true	3	false	0	0.419535	≤35	0	Tap + Walk + Voice
bcc222c2-bf73-40a1-b8f6-2cc37b9b3c2a	35	Female	"Latino/Hispanic","White or Caucasian"	false	NA	false	0	0.352745	≤35	0	Tap + Walk + Voice
bcd61c73-932f-4e2e-8c49-c7d163e3fbaf	58	Female	"White or Caucasian"	true	5	true	1	0.924705	50-65	0	Tap + Walk + Voice
bcdbfaea-0fe8-4598-a4fd-b389d87df72e	25	Female	"White or Caucasian"	true	5	false	0	0.501496666666667	≤35	0	Tap + Walk + Voice
bce9fbbb-5634-4924-9eed-4312ca868857	56	Female	"Latino/Hispanic"	false	NA	true	1	0.90947375	50-65	0	Tap + Walk + Voice
bd563479-821d-4616-b14a-7b83741f4527	55	Male	"East Asian"	false	NA	false	0	0.5830325	50-65	0	Tap + Walk + Voice
bdfaf4c7-26a1-440d-824d-cb7dd8afb667	33	Male	"South Asian"	true	NA	false	0	0.299813333333333	≤35	0	Tap + Walk + Voice
be0e3c5f-e290-44a3-968b-2604d2603f65	44	Female	"White or Caucasian"	true	4	true	1	0.713869880461229	35-50	0	Tap + Walk + Voice
be1821f6-7616-4440-8edc-1baca63e2856	35	Male	"Mixed"	false	NA	false	0	0.5654975	≤35	0	Tap + Walk + Voice
beb80def-8dab-4210-9513-61094cf83019	71	Female	"White or Caucasian"	false	NA	true	1	0.790448333333333	>65	0	Tap + Walk + Voice
bebef4a0-a282-4eca-a2a9-24300795a74d	24	Female	"White or Caucasian"	true	1	false	0	0.5349	≤35	0	Tap + Walk + Voice
bec4069b-30ef-44b8-a38d-5f46481234ba	20	Male	"Latino/Hispanic"	false	NA	false	0	0.503516666666667	≤35	0	Tap + Walk + Voice
bf057276-7d93-4925-bbb1-9a37734722da	58	Male	"White or Caucasian"	true	36	false	0	0.66662	50-65	0	Tap + Walk + Voice
bf582c46-34e6-4187-8823-8566facc8a35	25	Male	"White or Caucasian"	false	NA	false	0	0.166235	≤35	0	Tap + Walk + Voice
bf8a9d17-f9d5-4403-9978-759aa4395944	24	Male	"White or Caucasian"	true	4	false	0	0.378371666666667	≤35	0	Tap + Walk + Voice
bfe6f6df-1d51-4781-8532-b6361d697c9c	18	Male	"White or Caucasian"	false	NA	false	0	0.23596375	≤35	0	Tap + Walk + Voice
bfe7aa84-ae32-4122-9533-f4b06351264e	27	Male	"White or Caucasian"	false	NA	false	0	0.675203333333333	≤35	0	Tap + Walk + Voice
c006b927-ab49-433e-ba54-3f735f5df26b	21	Male	"Latino/Hispanic"	false	NA	false	0	0.240675	≤35	0	Tap + Walk + Voice
c025b0dd-aa12-4b3a-9f93-d4dd4fd865dd	23	Male	"White or Caucasian"	false	NA	false	0	0.405105	≤35	0	Tap + Walk + Voice
c0306265-b79c-4be0-a762-f10d492919a6	29	Male	"Latino/Hispanic"	false	NA	false	0	0.330193333333333	≤35	0	Tap + Walk + Voice
c03f7785-d690-400f-b558-a27380341d53	69	Female	"White or Caucasian"	false	NA	true	1	0.775397708333334	>65	0	Tap + Walk + Voice
c04334a1-39e7-4d95-b0a9-a6b18ee8e3be	33	Male	"White or Caucasian"	true	8	false	0	0.449286666666667	≤35	0	Tap + Walk + Voice
c04c8a68-75c9-48fe-b5c1-2c90bae28045	18	Male	"White or Caucasian"	false	NA	false	0	0.519555	≤35	0	Tap + Walk + Voice
c0be9e75-5273-4e63-b47a-d6a3db58189a	39	Male	"South Asian"	true	4	false	0	0.427583333333333	35-50	0	Tap + Walk + Voice
c0d01d8f-d71c-4dd0-ba46-8ed4f96d03eb	68	Male	"Black or African"	true	13	true	1	0.769218333333333	>65	0	Tap + Walk + Voice
c0ff9758-5729-4291-ac02-e255d4bc2bbd	33	Female	"White or Caucasian"	false	NA	false	0	0.7169	≤35	0	Tap + Walk + Voice
c108b15c-3da6-4fca-8861-200795111980	59	Male	"White or Caucasian"	false	NA	true	1	0.704956111111111	50-65	0	Tap + Walk + Voice
c112e053-cf34-4aae-b483-bd0e1a93fbe2	29	Female	"Latino/Hispanic"	false	NA	false	0	0.3945	≤35	0	Tap + Walk + Voice
c1171718-5593-4d94-a6f0-b2035e8a5073	44	Male	"Black or African"	false	NA	false	0	0.41464	35-50	0	Tap + Walk + Voice
c17abeb7-bfdb-4ddd-859e-2d336f96c7ca	56	Female	"White or Caucasian"	false	NA	true	1	0.778766875	50-65	0	Tap + Walk + Voice
c18174a9-5136-4d2c-816b-79fc3f95c578	42	Male	"White or Caucasian"	true	5	false	0	0.553458125	35-50	0	Tap + Walk + Voice
c1caeee0-2ec4-4ff7-aee4-2acf69b75054	70	Female	"White or Caucasian"	true	NA	true	1	0.78607015625	>65	0	Tap + Walk + Voice
c1cc3a19-191a-4436-b3b0-505c23cb0bfa	31	Male	"White or Caucasian"	false	NA	false	0	0.232295	≤35	0	Tap + Walk + Voice
c1e900ca-cfe6-4873-9212-0b49b9797e7b	29	Male	"White or Caucasian"	true	1	false	0	0.4891225	≤35	0	Tap + Walk + Voice
c22f5fd4-ac1c-4547-be21-a2aeb21d1254	18	Male	"Latino/Hispanic"	false	NA	false	0	0.3519425	≤35	0	Tap + Walk + Voice
c2acd102-b38a-4b7a-a26c-936fe634ad8c	30	Male	"White or Caucasian"	true	13	false	0	0.347641666666667	≤35	0	Tap + Walk + Voice
c2de5c4c-9de5-4978-8f9f-9c783ea06ae2	62	Male	"White or Caucasian"	false	NA	true	1	0.954217647058824	50-65	0	Tap + Walk + Voice
c32c4258-4645-43a9-a423-605aeb904519	57	Male	"White or Caucasian"	false	NA	true	1	0.625431666666667	50-65	0	Tap + Walk + Voice
c3bca364-8887-4fad-93e4-655d633a25f1	22	Male	"Native American"	false	NA	false	0	0.5648275	≤35	0	Tap + Walk + Voice
c42839c1-9768-4f35-9e81-ae84b57dd2eb	79	Male	"White or Caucasian"	false	NA	false	0	0.68968	>65	0	Tap + Walk + Voice
c43e7446-7672-49cf-a56a-032bf185897c	38	Male	"White or Caucasian"	true	NA	false	0	0.118205	35-50	0	Tap + Walk + Voice
c52f272a-728f-4c68-ab52-7f86162ea8b8	32	Male	"White or Caucasian"	false	NA	true	1	0.364675	≤35	0	Tap + Walk + Voice
c572fd93-61de-46dc-9a7f-f41a20a1c475	68	Male	"White or Caucasian"	false	NA	true	1	0.768050833333333	>65	0	Tap + Walk + Voice
c598c110-53d7-4f26-a668-e65924de7ef1	44	Male	"White or Caucasian"	true	20	false	0	0.428335	35-50	0	Tap + Walk + Voice
c61451a4-39ec-4ec7-a63f-dbe9e236ac22	52	Male	"White or Caucasian"	false	NA	true	1	0.72007875	50-65	0	Tap + Walk + Voice
c656669a-8015-4f35-a7d3-f2d26bf6eb8b	46	Male	"White or Caucasian"	false	NA	false	0	0.45404	35-50	0	Tap + Walk + Voice
c6c9d080-a615-48f5-861c-b961ab95d706	25	Male	"White or Caucasian"	true	3	false	0	0.3619375	≤35	0	Tap + Walk + Voice
c6d662c2-5af8-4781-bb68-d99162d9d1fa	65	Male	"White or Caucasian"	true	20	true	1	0.894757416878954	50-65	0	Tap + Walk + Voice
c6dd2415-6cc0-40a8-b6b1-1b515cc65c94	61	Female	"White or Caucasian"	true	20	false	0	0.6594	50-65	0	Tap + Walk + Voice
c6ecd9e2-52ae-4513-9dbe-0fff43cace8f	25	Male	"Latino/Hispanic"	false	NA	false	0	0.16477	≤35	0	Tap + Walk + Voice
c7077543-6171-41db-a929-30e9355fc378	34	Male	"White or Caucasian"	false	NA	false	0	0.534440833333333	≤35	0	Tap + Walk + Voice
c7cdf9f7-0c93-4e13-a8fe-d4ad66404e25	57	Male	"Black or African"	false	NA	true	1	0.763858888888889	50-65	0	Tap + Walk + Voice
c7dc4c75-b140-4a2c-88a9-069fa4e9cb7e	18	Male	"Middle Eastern"	false	NA	false	0	0.47825	≤35	0	Tap + Walk + Voice
c7f75a98-07de-48a3-896e-5e8c6bfc9b63	40	Male	"White or Caucasian"	true	20	false	0	0.458626666666667	35-50	0	Tap + Walk + Voice
c81214f3-7a19-479b-b92d-dc7e6ea6530e	23	Male	"South Asian"	false	NA	false	0	0.28115	≤35	0	Tap + Walk + Voice
c8a1819c-1629-4081-8d61-826203e39962	20	Male	"Latino/Hispanic"	false	NA	false	0	0.293721666666666	≤35	0	Tap + Walk + Voice
c91cb3ab-41ba-4b00-bb46-5b2770afddfd	30	Male	"South Asian"	false	NA	false	0	0.226625	≤35	0	Tap + Walk + Voice
c969f2e6-99a2-4950-928f-b5a3ec010efe	26	Male	"White or Caucasian"	false	NA	false	0	0.3543925	≤35	0	Tap + Walk + Voice
c96cd801-e132-44d0-8882-8175e9faf618	35	Male	"South Asian"	false	NA	false	0	0.65459	≤35	0	Tap + Walk + Voice
c989840d-edc8-44ab-873e-2ee9c1352751	22	Female	"White or Caucasian"	true	NA	false	0	0.3307925	≤35	0	Tap + Walk + Voice
c9b44acf-be6c-4840-844e-a50016af411f	27	Female	"Black or African"	false	NA	false	0	0.37735	≤35	0	Tap + Walk + Voice
c9dd72c9-2873-4bcb-97fb-ea98e9eede18	21	Male	"White or Caucasian"	true	3	false	0	0.5498425	≤35	0	Tap + Walk + Voice
c9e86c16-5627-4167-93f8-251558929f53	36	Male	"White or Caucasian"	false	NA	false	0	0.37175	35-50	0	Tap + Walk + Voice
ca044689-8137-4b17-a448-b80cc34eb651	46	Male	"White or Caucasian"	false	NA	true	1	0.544025	35-50	0	Tap + Walk + Voice
ca70994f-b907-4f30-944c-7c084293138f	63	Male	"White or Caucasian"	false	NA	true	1	0.89112125	50-65	0	Tap + Walk + Voice
ca7b6b6a-2ca1-4663-9743-67b4704bf085	32	Female	"White or Caucasian"	false	NA	false	0	0.346736666666667	≤35	0	Tap + Walk + Voice
caf22d0c-9371-47bb-a194-dd54a41c6fc1	71	Male	"White or Caucasian"		NA	false	0	0.6812175	>65	0	Tap + Walk + Voice
cb314fc9-09e5-47fa-a867-59f6629f8664	21	Male	"White or Caucasian"	false	NA	false	0	0.27668	≤35	0	Tap + Walk + Voice
cbc1d177-1165-498d-86b3-077930720531	18	Male	"White or Caucasian","Mixed"	true	NA	false	0	0.404951666666667	≤35	0	Tap + Walk + Voice
cbc65362-9f6a-40a7-8b7f-96f8a9e7c44d	70	Male	"White or Caucasian"	true	10	true	1	0.741818428571428	>65	0	Tap + Walk + Voice
cc1a2e66-8c8c-441e-8b04-5092b82492f0	31	Male	"White or Caucasian"	true	0	false	0	0.24264	≤35	0	Tap + Walk + Voice
cc5dfea1-2cbe-4801-89ec-10e147a66170	43	Male	"White or Caucasian"	false	NA	false	0	0.5771775	35-50	0	Tap + Walk + Voice
cc8ede16-7016-413f-bd7c-88378e007cd9	55	Female	"White or Caucasian"	false	NA	true	1	0.869798333333333	50-65	0	Tap + Walk + Voice
cca0e761-68e4-4131-826c-9cc4883cc4de	60	Male	"White or Caucasian"	false	NA	true	1	0.69932475	50-65	0	Tap + Walk + Voice
ccbaec8e-d7c1-41fd-affa-a2ac54f02981	30	Female	"White or Caucasian"	true	10	false	0	0.374815	≤35	0	Tap + Walk + Voice
ccca23f3-7d01-49b8-b018-2c0bff87aa74	56	Female	"White or Caucasian"	false	NA	false	0	0.669835	50-65	0	Tap + Walk + Voice
ccd594cf-920d-4f5f-8c70-23e3f9c0e957	73	Male	"White or Caucasian"	false	NA	true	1	0.7124	>65	0	Tap + Walk + Voice
cd690974-a441-45ea-8728-f873eda18840	18	Male	"Latino/Hispanic","White or Caucasian","Mixed"	false	NA	false	0	0.257588333333333	≤35	0	Tap + Walk + Voice
cd8fce05-0edb-4ee4-9560-88b88276ae87	60	Male	"White or Caucasian"	false	NA	true	1	0.78295625	50-65	0	Tap + Walk + Voice
cd970c0a-5414-4a79-8778-9ecd7c377584	73	Male	"White or Caucasian"	false	NA	false	0	0.70052703125	>65	0	Tap + Walk + Voice
cdbaa9b7-f5d9-49c3-a7b1-4da3fadf7499	22	Male	"White or Caucasian"	false	NA	false	0	0.304671666666667	≤35	0	Tap + Walk + Voice
cddf8d7c-bd2b-4f6d-8b2f-5be21e36fbda	65	Male	"White or Caucasian"	true	3	true	1	0.62890875	50-65	0	Tap + Walk + Voice
cde001b7-c3f1-4b31-a2a1-049a1bc3f8f5	48	Male	"White or Caucasian"	false	NA	true	1	0.63745	35-50	0	Tap + Walk + Voice
cde05521-c092-40ad-babc-d80092a43efa	48	Male	"White or Caucasian"	false	NA	false	0	0.645813333333333	35-50	0	Tap + Walk + Voice
cdff1b96-dce7-4ef4-822f-c0d8c143ed6f	69	Female	"White or Caucasian"	false	NA	true	1	0.756915	>65	0	Tap + Walk + Voice
ce0433d3-cc03-4491-8fd4-58a39dd6ff35	21	Male	"White or Caucasian"	false	NA	false	0	0.325935	≤35	0	Tap + Walk + Voice
ce5cb455-f71f-4727-94d5-13f860bf4ce0	62	Male	"White or Caucasian"	false	NA	true	1	0.838386029411765	50-65	0	Tap + Walk + Voice
ce65ba0d-39d2-43fc-883d-45ded6184963	27	Male	"White or Caucasian"	false	NA	false	0	0.22847	≤35	0	Tap + Walk + Voice
cec326d8-383b-49ca-bf53-cb0c990df1f0	35	Male	"White or Caucasian"	true	12	false	0	0.419013333333333	≤35	0	Tap + Walk + Voice
cec69080-0311-410b-9d00-8088d21ccc08	68	Female	"White or Caucasian"	false	NA	true	1	0.8500125	>65	0	Tap + Walk + Voice
cf482a36-358c-4ca8-a3be-94690e09c1ab	47	Male	"White or Caucasian"	false	NA	false	0	0.5461375	35-50	0	Tap + Walk + Voice
cf4df7ca-0644-479c-96a4-e2a1b520f09b	26	Female	"Latino/Hispanic"	true	3	false	0	0.532285	≤35	0	Tap + Walk + Voice
cf8a9f12-bfdc-45b2-a3c1-4da0e40941e4	44	Male	"White or Caucasian"	true	20	false	0	0.417355	35-50	0	Tap + Walk + Voice
cfd48634-5f84-4a76-a7a0-c49f4314a189	32	Male	"White or Caucasian"	false	NA	false	0	0.485305	≤35	0	Tap + Walk + Voice
d006726f-099c-4551-917e-7ce3c6badef2	43	Male	"White or Caucasian"	false	NA	false	0	0.491268333333334	35-50	0	Tap + Walk + Voice
d028d551-16c1-4846-8d1e-1672a76f05c4	18	Male	"White or Caucasian"	true	0	false	0	0.28867	≤35	0	Tap + Walk + Voice
d057463e-a0b9-4077-98a0-7e7cce67203c	66	Male	"White or Caucasian"	true	8	true	1	0.79454	>65	0	Tap + Walk + Voice
d059696f-0355-47ff-95c0-08c106cd9a72	32	Male	"White or Caucasian"	false	NA	false	0	0.44546	≤35	0	Tap + Walk + Voice
d086ba14-d645-484b-8c12-3c2078500c73	45	Male	"East Asian"	true	7	false	0	0.373663333333333	35-50	0	Tap + Walk + Voice
d08cc1ef-4a7c-48a8-b0ab-bff913a7c243	41	Female	"White or Caucasian"		NA	false	0	0.627957083333334	35-50	0	Tap + Walk + Voice
d0ae0ee1-165b-4e5a-9caa-ad8a17688445	74	Male	"White or Caucasian"	true	20	true	1	0.870497623239436	>65	0	Tap + Walk + Voice
d0ef3cdb-3939-407f-8969-059942c231da	24	Male	"Latino/Hispanic"	false	NA	false	0	0.30495	≤35	0	Tap + Walk + Voice
d12be378-d262-4f46-83af-4364912da711	34	Male	"Mixed"	true	10	false	0	0.401498333333333	≤35	0	Tap + Walk + Voice
d12d655b-baea-4452-a20a-9b62bea43527	35	Male	"East Asian"	false	NA	false	0	0.723961666666667	≤35	0	Tap + Walk + Voice
d1451049-047d-4bad-a28d-b913df7f6181	45	Male	"White or Caucasian"	false	NA	false	0	0.510173333333333	35-50	0	Tap + Walk + Voice
d15367d2-ef16-4789-ae5d-fe36e74bd7b6	21	Male	"White or Caucasian","Latino/Hispanic"	false	NA	false	0	0.45416	≤35	0	Tap + Walk + Voice
d19cb2d6-71dd-4b9f-97a7-f2dc355958f2	43	Female	"White or Caucasian"	false	NA	true	1	0.749478	35-50	0	Tap + Walk + Voice
d1b02d6b-c4e7-400f-a99a-e21c48796dd7	21	Female	"East Asian"	true	0	false	0	0.7039875	≤35	0	Tap + Walk + Voice
d1b7bf67-b21e-45a2-a926-bfcd0baa6811	43	Male	"White or Caucasian"	false	NA	false	0	0.52058	35-50	0	Tap + Walk + Voice
d1bc1bd1-037e-4889-aa6f-eb19c27353cc	39	Male	"White or Caucasian"	false	NA	false	0	0.5326225	35-50	0	Tap + Walk + Voice
d20eb8d7-37cb-4224-9117-410733a433d5	42	Male	"White or Caucasian"	true	5	true	1	0.4703575	35-50	0	Tap + Walk + Voice
d21c8977-91a4-4e01-8a4f-9db1ea67e5da	28	Male	"White or Caucasian"	false	NA	false	0	0.46469	≤35	0	Tap + Walk + Voice
d2952892-cd20-4d2c-826e-b068596ef45a	36	Male	"White or Caucasian"	true	17	false	0	0.531537638888889	35-50	0	Tap + Walk + Voice
d2b327d4-19d3-4c22-8c76-b02269fc0084	22	Female	"Black or African"	true	1	false	0	0.567958333333333	≤35	0	Tap + Walk + Voice
d2d5b5d9-f2a1-4d28-933f-00fb7329bca8	30	Male	"White or Caucasian"	true	12	false	0	0.5122525	≤35	0	Tap + Walk + Voice
d3001bfb-e821-4614-9dca-ab8900395374	66	Female	"White or Caucasian"	true	2	false	0	0.676957916666666	>65	0	Tap + Walk + Voice
d30caa3b-06d9-4d36-8412-f99124083b60	60	Male	"White or Caucasian"	false	NA	true	1	0.738562368421052	50-65	0	Tap + Walk + Voice
d33cf538-25a6-4294-bcfb-0b23cc169ff9	25	Male	"White or Caucasian"	false	NA	false	0	0.310025	≤35	0	Tap + Walk + Voice
d35324e0-21be-4c7c-b1b4-00306c334615	24	Male	"White or Caucasian"	false	NA	false	0	0.433006666666667	≤35	0	Tap + Walk + Voice
d3680016-e729-4e70-bb14-c78e7001aa99	18	Male	"Black or African"	true	3	false	0	0.592395	≤35	0	Tap + Walk + Voice
d3699d69-c06e-435f-997b-7b07e800aae9	49	Male	"White or Caucasian"	false	NA	false	0	0.64491	35-50	0	Tap + Walk + Voice
d3dc7b34-4f48-4b06-bce5-78948cdeec4f	67	Male	"White or Caucasian"	true	15	true	1	0.733455	>65	0	Tap + Walk + Voice
d4002249-0e71-4f9c-9ee4-221f932e4824	18	Male	"White or Caucasian"	false	NA	false	0	0.455453333333333	≤35	0	Tap + Walk + Voice
d41cc881-9477-403a-92dd-e78f59cb5aa0	32	Female	"White or Caucasian"	false	NA	false	0	0.6467475	≤35	0	Tap + Walk + Voice
d45d88b2-c933-4422-ba68-20a78d862371	50	Male	"White or Caucasian"	false	NA	true	1	0.823607509270059	35-50	0	Tap + Walk + Voice
d475c378-e7bb-4271-9681-8c078224dab7	28	Female	"White or Caucasian"	false	NA	false	0	0.426225	≤35	0	Tap + Walk + Voice
d47d8ebc-6c72-4d49-9c51-da676ecdb467	19	Male	"South Asian"	true	2	false	0	0.502198333333333	≤35	0	Tap + Walk + Voice
d4995b7a-a59e-4f7f-a8ff-a15888175051	32	Male	"White or Caucasian"	true	10	false	0	0.654655	≤35	0	Tap + Walk + Voice
d49fcd5c-3952-49ba-bc03-261b83a7ab6e	66	Male	"White or Caucasian"	false	NA	true	1	0.856849166666667	>65	0	Tap + Walk + Voice
d4da1c5b-742a-4e37-a38d-80c0fc6d19e4	26	Male	"White or Caucasian"	true	6	false	0	0.066815	≤35	0	Tap + Walk + Voice
d4ea550a-172e-4a63-a4a2-6759370119d4	41	Male	"Black or African"		NA	false	0	0.48220875	35-50	0	Tap + Walk + Voice
d50d5e1e-b3b2-408c-9377-0963db9f732f	19	Male	"Latino/Hispanic","White or Caucasian"	true	2	false	0	0.36038	≤35	0	Tap + Walk + Voice
d54d803f-e2aa-4024-a3d8-784ebbe968f9	53	Male	"White or Caucasian"	false	NA	true	1	0.91873	50-65	0	Tap + Walk + Voice
d55e79eb-e2b2-4c3e-ad61-b6f21b92c5fa	63	Male	"Latino/Hispanic"	true	50	false	0	0.683481666666667	50-65	0	Tap + Walk + Voice
d57788e5-c85a-467d-8d29-cb385834cefc	21	Male	"White or Caucasian"	true	8	false	0	0.2729	≤35	0	Tap + Walk + Voice
d57b53b1-c34d-42e2-8756-40e0cdf5d87d	62	Male	"White or Caucasian"	false	NA	true	1	0.791751428571429	50-65	0	Tap + Walk + Voice
d5beac9a-bfeb-4289-843d-be317b5e9f9a	26	Male	"White or Caucasian"	false	NA	false	0	0.738	≤35	0	Tap + Walk + Voice
d5dd686f-0386-41ef-8505-8711aff5f047	18	Male	"Latino/Hispanic"	false	NA	false	0	0.294531666666667	≤35	0	Tap + Walk + Voice
d5de1afc-f9fe-4b04-8d67-06574c6c05e9	21	Female	"South Asian"	false	NA	false	0	0.519695	≤35	0	Tap + Walk + Voice
d618285b-f99c-4a15-8add-95582b58a9ba	20	Male	"White or Caucasian"	false	NA	false	0	0.568684	≤35	0	Tap + Walk + Voice
d644ad57-f62d-4b6a-b387-2c5aabbb4ba7	56	Female	"White or Caucasian"	false	NA	true	1	0.762463333333333	50-65	0	Tap + Walk + Voice
d65294f5-c173-4908-abb9-d0216f7fbe98	22	Female	"East Asian","White or Caucasian"	false	NA	false	0	0.545726666666667	≤35	0	Tap + Walk + Voice
d659559c-5230-4401-913c-ed5c2ea9bfe0	69	Female	"White or Caucasian"	true	50	false	0	0.622015	>65	0	Tap + Walk + Voice
d65b28e2-bdc8-4d2f-88c7-24c4e621fbde	46	Male	"White or Caucasian"	true	20	false	0	0.307415	35-50	0	Tap + Walk + Voice
d6cb359a-3839-4879-99d7-6afe07926276	57	Female	"White or Caucasian"	false	NA	true	1	0.763723	50-65	0	Tap + Walk + Voice
d6df0d18-4c25-49ee-aa62-2d03dd2a5b02	23	Male	"White or Caucasian"	true	5	false	0	0.367030833333333	≤35	0	Tap + Walk + Voice
d7208508-2a79-4d66-9848-0df8420238bf	49	Male	"White or Caucasian"	false	NA	false	0	0.603054166666667	35-50	0	Tap + Walk + Voice
d76a9c97-f3e3-4da6-aa2b-e04b01878f10	61	Male	"Latino/Hispanic"	false	NA	true	1	0.55448125	50-65	0	Tap + Walk + Voice
d7782ed2-3b4b-4751-9415-8acc9fab8a04	30	Male	"White or Caucasian"	false	NA	false	0	0.6677228125	≤35	0	Tap + Walk + Voice
d7956523-80fc-4cb4-80e1-8ae5cceabc7b	68	Female	"White or Caucasian"	false	NA	true	1	0.863923333333333	>65	0	Tap + Walk + Voice
d79b4693-f415-4279-98e4-a49fd1f5d971	19	Male	"Latino/Hispanic"	false	NA	false	0	0.296735	≤35	0	Tap + Walk + Voice
d7b2697f-c530-4fd0-8328-6a7962576f9f	39	Female	"White or Caucasian"	false	NA	false	0	0.577871666666667	35-50	0	Tap + Walk + Voice
d7d6f17b-3fb3-43c0-af64-65203eac196f	73	Male	"White or Caucasian"	false	NA	false	0	0.558552857142857	>65	0	Tap + Walk + Voice
d800bd93-6cf0-419e-81c9-494d1ac63243	61	Male	"White or Caucasian"	false	NA	true	1	0.87057	50-65	0	Tap + Walk + Voice
d81ab8b8-fbcc-428f-ba38-a185fa8365ec	69	Female	"White or Caucasian"	true	1	true	1	0.903527111111111	>65	0	Tap + Walk + Voice
d8576e51-b2ec-484e-80fe-8ec6f6f009f2	36	Male	"White or Caucasian"	false	NA	false	0	0.383115	35-50	0	Tap + Walk + Voice
d8678cc6-305d-4afc-bcc8-10e2efa3c4c5	40	Male	"White or Caucasian"	false	NA	false	0	0.746945	35-50	0	Tap + Walk + Voice
d8695b89-559e-4aea-877f-f5f853062e8f	23	Male	"Latino/Hispanic"	true	3	false	0	0.415928333333333	≤35	0	Tap + Walk + Voice
d87edef0-b0b5-4abf-9966-f41cadb2448e	31	Male	"White or Caucasian"	false	NA	false	0	0.29394	≤35	0	Tap + Walk + Voice
d947f6d3-5f8f-4cdb-8fe5-79b5442f6d19	25	Male	"White or Caucasian"	false	NA	false	0	0.359483333333333	≤35	0	Tap + Walk + Voice
d97e295b-d978-4f87-b2a2-8039d4e3a4fd	18	Male	"White or Caucasian"	false	NA	false	0	0.397998333333333	≤35	0	Tap + Walk + Voice
d999457e-c004-42f2-8806-13ef85e6a2a5	31	Male	"White or Caucasian"	true	4	false	0	0.104655	≤35	0	Tap + Walk + Voice
da11c7dd-6c82-4fd3-8dcf-6906b52e4ae3	26	Male	"White or Caucasian"	true	10	true	1	0.42554	≤35	0	Tap + Walk + Voice
da3c3ff5-2ddd-41f7-ace9-4d231880c9cc	66	Male	"White or Caucasian"	false	NA	true	1	0.814439	>65	0	Tap + Walk + Voice
da7b00bf-83d9-44ad-ba6f-f844dbb7e945	25	Male	"Latino/Hispanic"	true	1	false	0	0.494115	≤35	0	Tap + Walk + Voice
dacd2d5f-d133-4c09-9dc3-b3dddc9a426d	59	Male	"White or Caucasian"	false	NA	true	1	0.828913152173913	50-65	0	Tap + Walk + Voice
db10e575-9622-4563-aab4-247e8e39b6ac	23	Male	"White or Caucasian"	true	NA	false	0	0.5605175	≤35	0	Tap + Walk + Voice
db660289-d699-452c-875a-b0307b83c879	44	Male	"White or Caucasian"	false	NA	false	0	0.389065	35-50	0	Tap + Walk + Voice
dbf66348-3c90-4aba-a621-a1edb092d8e3	22	Male	"White or Caucasian"	true	3	false	0	0.275431666666667	≤35	0	Tap + Walk + Voice
dbfdaf53-55b4-4347-8a35-988f05a7965d	70	Male	"White or Caucasian"	false	NA	true	1	0.89650625	>65	0	Tap + Walk + Voice
dc0bcf7b-8bb4-45db-9833-8db974753366	24	Male	"Mixed"	false	NA	false	0	0.530765	≤35	0	Tap + Walk + Voice
dc264cd7-a72c-4f37-99bc-345a9fb61a04	61	Male	"White or Caucasian"	false	NA	true	1	0.698776666666667	50-65	0	Tap + Walk + Voice
dc2db720-bb7d-4cbe-aa23-e962bd0375a8	24	Male	"Middle Eastern"	false	NA	false	0	0.444921666666666	≤35	0	Tap + Walk + Voice
dcaf48fc-20b7-4afd-aeea-2d19a1afed49	34	Male	"White or Caucasian"	true	7	false	0	0.151555	≤35	0	Tap + Walk + Voice
dcbdad1d-368f-4878-a401-b39557d482dc	47	Male	"White or Caucasian"	false	NA	false	0	0.483855	35-50	0	Tap + Walk + Voice
dcf275f3-662d-49e0-9488-dfdb72d6354c	20	Male	"Latino/Hispanic"	false	NA	false	0	0.575393333333333	≤35	0	Tap + Walk + Voice
dd1a6829-c4d8-4c71-83fd-03161411fadf	25	Male	"Latino/Hispanic"	false	NA	false	0	0.3247875	≤35	0	Tap + Walk + Voice
dd6278ef-16ed-4f04-adab-b0183d2b10b7	24	Female	"White or Caucasian"	false	NA	false	0	0.469905	≤35	0	Tap + Walk + Voice
ddfe845c-d260-4563-861c-5de5f5fdf6db	53	Male	"White or Caucasian"	false	NA	false	0	0.552050714285714	50-65	0	Tap + Walk + Voice
de288811-ecf6-476e-8220-0c9c971b7edd	50	Male	"White or Caucasian"	false	NA	false	0	0.620295	35-50	0	Tap + Walk + Voice
de3675af-6026-4d3d-b7fc-4423fcf2489d	56	Male	"White or Caucasian"	false	NA	true	1	0.75779	50-65	0	Tap + Walk + Voice
de45b74c-4d1c-49a1-8790-fa40511e9b0d	30	Female	"White or Caucasian"	false	NA	false	0	0.688861666666666	≤35	0	Tap + Walk + Voice
de5b1d47-3d43-4723-8d2d-e0c5b98a8b98	47	Male	"White or Caucasian"	true	24	true	1	0.53657	35-50	0	Tap + Walk + Voice
de61ada8-ff6b-4b0e-a11b-cd9f7a5d721b	57	Male	"White or Caucasian"	true	6	true	1	0.521431666666667	50-65	0	Tap + Walk + Voice
de8ce1c4-98b1-4a2b-8706-71681b011e00	26	Male	"White or Caucasian"	true	4	false	0	0.473325	≤35	0	Tap + Walk + Voice
df52ffb6-6a62-4ec7-af96-626f97c7d3d4	27	Male	"White or Caucasian"	false	NA	false	0	0.483725	≤35	0	Tap + Walk + Voice
dfc1f329-9018-4d50-a6cf-b50987928f71	20	Male	"East Asian"	true	NA	false	0	0.34083	≤35	0	Tap + Walk + Voice
dfe4a694-79a6-461a-9d17-3a48127424fa	52	Male	"White or Caucasian"	true	30	false	0	0.486478333333334	50-65	0	Tap + Walk + Voice
e00fc19a-ed8c-412a-bedf-539c3742baea	69	Female	"White or Caucasian"	true	2	true	1	0.818265	>65	0	Tap + Walk + Voice
e0123588-5389-4a5e-bf50-07e88daff115	35	Male	"White or Caucasian"	true	5	false	0	0.29021	≤35	0	Tap + Walk + Voice
e074f25b-7b5a-45c4-8f44-2ee75e240518	25	Male	"White or Caucasian"	false	NA	false	0	0.463169	≤35	0	Tap + Walk + Voice
e0d06a33-7708-4284-9bc1-451edd720374	46	Male	"Middle Eastern"	true	5	true	1	0.8458275	35-50	0	Tap + Walk + Voice
e0d8cb5d-5c26-46b9-8237-7ccd60320066	30	Male	"Mixed"	true	7	false	0	0.40717	≤35	0	Tap + Walk + Voice
e0e5b57b-5ea4-4d57-ac51-acef6d838ec2	30	Male	"White or Caucasian"	false	NA	false	0	0.36217875	≤35	0	Tap + Walk + Voice
e117ea9c-0ec1-4c12-8649-deb985fc3748	28	Male	"White or Caucasian"	true	2	false	0	0.30053	≤35	0	Tap + Walk + Voice
e1683a0a-a86b-406f-8bed-3060f86cb0de	28	Male	"White or Caucasian"	false	NA	false	0	0.423515	≤35	0	Tap + Walk + Voice
e186c567-aade-4e76-b17e-5f6d580886bc	68	Male	"White or Caucasian"	false	NA	false	0	0.68927	>65	0	Tap + Walk + Voice
e1e99be6-a791-4097-8be6-978eff6a6e5c	60	Male	"White or Caucasian"	true	20	true	1	0.739745	50-65	0	Tap + Walk + Voice
e1ffd244-4324-4e70-9dc9-4c3d3a80bf07	30	Male	"White or Caucasian"	false	NA	false	0	0.35792	≤35	0	Tap + Walk + Voice
e25ad976-20b2-4c0c-a518-26f29c8d642d	33	Male	"Black or African"	false	NA	false	0	0.4575	≤35	0	Tap + Walk + Voice
e2690825-ef1b-4406-b883-17e811453324	44	Male	"White or Caucasian"	false	NA	false	0	0.5930825	35-50	0	Tap + Walk + Voice
e2d5bbbb-e1a8-47b2-8789-e12b23b6b244	30	Female	"White or Caucasian"	false	NA	false	0	0.50990625	≤35	0	Tap + Walk + Voice
e2f53a6e-aa4c-481b-b4e3-c06468aea61b	73	Male	"White or Caucasian"	false	NA	true	1	0.863948809196375	>65	0	Tap + Walk + Voice
e378b34a-4e22-4a75-a0fd-808f40595d50	60	Female	"White or Caucasian"	false	NA	true	1	0.87299	50-65	0	Tap + Walk + Voice
e3a8aa6c-8d2c-452c-999e-9ff23c9e7565	27	Male	"Mixed"	false	NA	false	0	0.405554375	≤35	0	Tap + Walk + Voice
e3be4916-405a-44a0-a650-2e0e2b6f853f	19	Male	"Middle Eastern"	false	NA	false	0	0.474715	≤35	0	Tap + Walk + Voice
e3c4ff19-8892-4b41-acf9-bbc183cb62aa	26	Male	"White or Caucasian"	false	NA	false	0	0.2307075	≤35	0	Tap + Walk + Voice
e3c84562-b560-40ba-b02f-5981f0a0d789	25	Male	"White or Caucasian"	false	NA	false	0	0.38716	≤35	0	Tap + Walk + Voice
e445a789-1280-4d17-91cd-efa81e67c3f9	38	Male	"White or Caucasian"	false	NA	false	0	0.581945	35-50	0	Tap + Walk + Voice
e44b1f10-dd22-4bec-974b-f1cd489d1e28	48	Male	"White or Caucasian"	false	NA	true	1	0.705488571428571	35-50	0	Tap + Walk + Voice
e4545c19-29d1-482f-8f9c-eef4fcc37018	32	Prefer not to answer		false	NA	false	0	0.135585	≤35	0	Tap + Walk + Voice
e468c313-364e-4c69-bf4a-8d360328736d	25	Male	"White or Caucasian"	false	NA	false	0	0.292378333333333	≤35	0	Tap + Walk + Voice
e4793747-dfca-4690-bfac-0fca86f40837	63	Male	"White or Caucasian"	true	20	true	1	0.856052552771554	50-65	0	Tap + Walk + Voice
e4cb272c-0b5b-4a65-a4f0-76697a8703ed	41	Male	"Latino/Hispanic"	false	NA	false	0	0.39182	35-50	0	Tap + Walk + Voice
e4d162e3-aa21-4922-916f-013a537f36e5	29	Male	"White or Caucasian"	true	10	false	0	0.393885	≤35	0	Tap + Walk + Voice
e518e2ad-5a48-41a7-8143-2997cb32b678	63	Male	"White or Caucasian"	true	2	false	0	0.59684	50-65	0	Tap + Walk + Voice
e5271fc7-dda1-43d3-8ae9-e179907b7eb3	30	Male	"White or Caucasian"	false	NA	false	0	0.3511925	≤35	0	Tap + Walk + Voice
e5465719-b5fb-4d6f-87f9-90c9b91cc1f0	26	Male	"East Asian"	false	NA	false	0	0.640114166666667	≤35	0	Tap + Walk + Voice
e547137e-4130-49b1-890d-f774b7489ddc	19	Male	"White or Caucasian"	false	NA	false	0	0.265165	≤35	0	Tap + Walk + Voice
e5bb566a-9f26-496f-89be-f940162a536c	73	Female	"White or Caucasian"	false	NA	true	1	0.791646	>65	0	Tap + Walk + Voice
e5c51362-af85-40b0-b8a7-3126b00ce588	22	Male	"White or Caucasian"	false	NA	false	0	0.417695	≤35	0	Tap + Walk + Voice
e5ce7237-d669-452c-b779-9f4855b201aa	38	Male	"South Asian"	true	10	false	0	0.2139	35-50	0	Tap + Walk + Voice
e5ffff86-8e9f-4961-9b2c-741803e9d56e	52	Male	"White or Caucasian"	false	NA	true	1	0.83423	50-65	0	Tap + Walk + Voice
e656c2f0-b880-4409-953c-bba44052944f	19	Male	"White or Caucasian"	false	NA	false	0	0.317925	≤35	0	Tap + Walk + Voice
e67c8b17-09c4-40d6-92db-efbcd58d155e	49	Male	"White or Caucasian"	false	NA	true	1	0.776965	35-50	0	Tap + Walk + Voice
e697c56e-1b27-4d60-a346-8d8407c1601c	59	Female	"White or Caucasian"	false	NA	true	1	0.815711547127896	50-65	0	Tap + Walk + Voice
e6fa24d5-8eb8-4d03-a76e-93025ef24a30	57	Male	"White or Caucasian"	false	NA	true	1	0.41128	50-65	0	Tap + Walk + Voice
e742d73b-37d9-42a1-82ad-a0b20cf8ee70	71	Female	"White or Caucasian"	true	20	true	1	0.7489	>65	0	Tap + Walk + Voice
e747d437-6fd3-406b-9477-8579a5658525	76	Male	"White or Caucasian"	true	2	false	0	0.673065	>65	0	Tap + Walk + Voice
e795d51e-c69c-4f58-ae13-f04196c7d030	30	Male	"White or Caucasian"	true	0	false	0	0.218065	≤35	0	Tap + Walk + Voice
e7f0d9ca-682d-4da8-95c6-3b8ffdca0a03	33	Male	"White or Caucasian"	true	15	false	0	0.48114	≤35	0	Tap + Walk + Voice
e80b3a75-be0d-4458-8499-9c85bad1d174	40	Male	"White or Caucasian"	false	NA	false	0	0.384156666666667	35-50	0	Tap + Walk + Voice
e81bacd9-9df1-4441-8116-811003ea5346	19	Male	"White or Caucasian"	false	NA	false	0	0.6357025	≤35	0	Tap + Walk + Voice
e8383fa2-f87d-4fdf-bd0d-4b8c62662ecd	62	Female	"White or Caucasian"	false	NA	false	0	0.6570125	50-65	0	Tap + Walk + Voice
e89d35b9-9000-4432-8307-c518320d92f0	77	Male	"White or Caucasian"	false	NA	true	1	0.873343939393939	>65	0	Tap + Walk + Voice
e8b3b9a4-a48e-4212-aad8-0ee8d9a4f911	75	Male	"White or Caucasian"	false	NA	true	1	0.859247637362637	>65	0	Tap + Walk + Voice
e8c9152d-c1a2-4bbc-9fb0-8d327220ed45	20	Male	"White or Caucasian"	false	NA	false	0	0.55127947368421	≤35	0	Tap + Walk + Voice
e8e0a346-03c0-4e8b-8da7-9d77c90325ed	39	Male	"Latino/Hispanic"	false	NA	false	0	0.394765	35-50	0	Tap + Walk + Voice
e94c31de-7885-492c-9156-293ae15a5841	66	Male	"White or Caucasian"	false	NA	false	0	0.48869	>65	0	Tap + Walk + Voice
e9ac362d-ecc1-4576-a42a-b77ff59d43c1	45	Male	"White or Caucasian"	false	NA	false	0	0.491615	35-50	0	Tap + Walk + Voice
ea0252eb-1817-4335-9d07-346ecdc54a84	56	Female	"White or Caucasian"	false	NA	true	1	0.854652264150943	50-65	0	Tap + Walk + Voice
ea3919bc-1e13-4b80-882b-a55058613254	69	Male	"White or Caucasian"	true	12	false	0	0.56658	>65	0	Tap + Walk + Voice
ea4c2d74-4b41-45db-8d11-620bbf4dd601	68	Female	"White or Caucasian"	true	12	true	1	0.74064625	>65	0	Tap + Walk + Voice
ea4e9d07-246e-402b-9c13-dfdae3fb3736	24	Female	"Black or African","White or Caucasian"	false	NA	false	0	0.394805	≤35	0	Tap + Walk + Voice
ea6cfe5c-d81f-41e3-bfbe-d5a502795e66	29	Female	"White or Caucasian","Mixed"	true	9	false	0	0.42951	≤35	0	Tap + Walk + Voice
ea7f3270-6d34-4ad6-90c0-f6422639f3b4	23	Male	"White or Caucasian"	true	NA	false	0	0.52960625	≤35	0	Tap + Walk + Voice
eb0e8e58-7c7f-4f8d-8f24-4a62167b3d1f	33	Male	"Black or African"	false	NA	false	0	0.474828333333333	≤35	0	Tap + Walk + Voice
eb141a47-60b4-412a-91e1-ad09ead3d2a5	41	Male	"White or Caucasian"	true	18	false	0	0.35857	35-50	0	Tap + Walk + Voice
eb842eaa-897a-4227-822b-ba14b22057c4	NA	Female	"White or Caucasian"	false	NA	false	0	0.740257878787879	NA	0	Tap + Walk + Voice
eb9c7e6e-6f83-4634-85c7-19977adbabf2	40	Male	"White or Caucasian"	true	23	false	0	0.437485	35-50	0	Tap + Walk + Voice
ebfa1ce3-9993-4188-a531-3ba017c7b9ba	21	Male	"White or Caucasian"	false	NA	false	0	0.567358333333333	≤35	0	Tap + Walk + Voice
ec275daf-781f-422f-970a-ddc19dfcbcc5	50	Male	"White or Caucasian"	false	NA	true	1	0.584235	35-50	0	Tap + Walk + Voice
ec3eee5a-27bb-493e-a282-8e81570076f5	66	Male	"White or Caucasian"	true	15	true	1	0.819285	>65	0	Tap + Walk + Voice
ec4b1d9c-4093-4a8d-84a2-672ac9bc511d	26	Male	"White or Caucasian"	true	2	false	0	0.41726	≤35	0	Tap + Walk + Voice
ec822b07-4b4b-4117-9f7d-7e92e0fee1d3	75	Male	"White or Caucasian"	false	NA	true	1	0.832474090909091	>65	0	Tap + Walk + Voice
ec93d3d3-8d57-4364-89f3-91c76a652558	18	Male	"White or Caucasian"	false	NA	false	0	0.445615	≤35	0	Tap + Walk + Voice
ece2ceac-1d65-4a06-be5d-2f7fa4c6af0d	18	Male	"White or Caucasian"	false	NA	false	0	0.39223	≤35	0	Tap + Walk + Voice
ed1b8bdc-5569-4bb6-ae79-c56ab8f4da68	62	Male	"White or Caucasian"	false	NA	true	1	0.642881875	50-65	0	Tap + Walk + Voice
ed24dd8e-cb86-4ca2-98cc-a52d624286f2	18	Male	"Latino/Hispanic"	true	NA	false	0	0.313518333333334	≤35	0	Tap + Walk + Voice
ed54c38c-3688-4ea3-a9d9-db0d1c5e0e35	25	Male	"White or Caucasian"	false	NA	false	0	0.352055	≤35	0	Tap + Walk + Voice
edabf0ed-e6b3-43dc-a271-7b35b683e96a	47	Male	"White or Caucasian"	false	NA	true	1	0.862878478260869	35-50	0	Tap + Walk + Voice
ede151dc-f04f-4390-8cdf-0f84e2651196	42	Male	"East Asian"	true	0	false	0	0.58000375	35-50	0	Tap + Walk + Voice
edf20e32-fdef-40a7-a2e1-3c8e48b3d3f3	38	Male	"White or Caucasian"	true	10	false	0	0.424685	35-50	0	Tap + Walk + Voice
edf2bd5f-b185-4a82-997e-6ac080d5eb04	25	Male	"Latino/Hispanic"	true	1	false	0	0.32556375	≤35	0	Tap + Walk + Voice
edfab0c7-6bd1-424e-b459-6417c5a726fe	72	Male	"White or Caucasian"	false	NA	true	1	0.808148986486486	>65	0	Tap + Walk + Voice
ee3691f6-e782-4c7e-a432-415604a9e139	33	Female	"White or Caucasian"	false	NA	false	0	0.739505	≤35	0	Tap + Walk + Voice
ee8b704b-5930-4fd8-aa15-058986e26254	39	Female	"White or Caucasian"	true	8	false	0	0.36946	35-50	0	Tap + Walk + Voice
eea2bc0d-e013-4def-b184-8f153023c890	82	Male	"White or Caucasian"	false	NA	true	1	0.812355555555555	>65	0	Tap + Walk + Voice
eeb6fa00-57ef-460b-8b1a-ec65fd79ba2c	45	Male	"White or Caucasian"	true	9	false	0	0.4288005	35-50	0	Tap + Walk + Voice
ef026044-8bf1-4720-be95-e823c7a6e1df	75	Male	"White or Caucasian"	true	7	true	1	0.87027	>65	0	Tap + Walk + Voice
ef281d10-9a48-4033-b25b-6873caf37cef	55	Male	"White or Caucasian"	false	NA	false	0	0.605636	50-65	0	Tap + Walk + Voice
ef37a86b-f5cc-4c8a-943e-ea4d38a4abd9	18	Female	"White or Caucasian"	false	NA	false	0	0.356313333333333	≤35	0	Tap + Walk + Voice
ef3e3d38-3573-402d-9e1b-a9ac58c78abf	27	Female	"White or Caucasian"	false	NA	false	0	0.5010925	≤35	0	Tap + Walk + Voice
ef3f0c87-fe38-401b-ba53-b2e78a3b4a0b	34	Male	"Latino/Hispanic","White or Caucasian"	false	NA	false	0	0.33107	≤35	0	Tap + Walk + Voice
ef66575a-9df3-4d53-adcf-76704494b987	18	Male	"Other"	false	NA	false	0	0.34216	≤35	0	Tap + Walk + Voice
ef6b9a98-6766-4072-80f7-65f66d900f85	47	Male	"White or Caucasian"	false	NA	false	0	0.665916649589699	35-50	0	Tap + Walk + Voice
ef7b5e7d-248d-4a52-ac3a-87efb5775247	38	Male	"White or Caucasian"	true	17	false	0	0.436155	35-50	0	Tap + Walk + Voice
ef8cecf0-1fa4-4ea1-9235-d89917676540	43	Male	"White or Caucasian"	true	0	true	1	0.623871666666666	35-50	0	Tap + Walk + Voice
efcf9116-6643-465b-8168-cbbb51fae35d	67	Female	"White or Caucasian"	false	NA	true	1	0.814901	>65	0	Tap + Walk + Voice
f00ece10-8e77-4bee-8d25-eb5b4d71b98f	49	Male	"East Asian"	true	5	false	0	0.44438	35-50	0	Tap + Walk + Voice
f03b7a08-445a-4787-846a-578c905a29a8	41	Male	"White or Caucasian"	false	NA	false	0	0.251006666666666	35-50	0	Tap + Walk + Voice
f074b3b0-5821-4a2b-b090-8afbcf02fa91	20	Male	"White or Caucasian"	false	NA	false	0	0.1999825	≤35	0	Tap + Walk + Voice
f0b8c1d4-7b4d-487e-a4f1-5f4bf72efed8	40	Female	"White or Caucasian"	false	NA	true	1	0.482166666666667	35-50	0	Tap + Walk + Voice
f0d89c81-bd48-4eb8-9ca6-aa750316faff	31	Male	"White or Caucasian"	false	NA	false	0	0.59009	≤35	0	Tap + Walk + Voice
f1303319-bb87-4fd7-a1a7-0ad314de4208	34	Female	"White or Caucasian"	false	NA	false	0	0.41043	≤35	0	Tap + Walk + Voice
f165ae5f-42b6-4d74-8c31-4691c183c483	20	Male	"White or Caucasian"	true	3	false	0	0.1949325	≤35	0	Tap + Walk + Voice
f17410d4-9337-424d-b9bd-2fc7df9a826d	40	Male	"White or Caucasian"	true	20	false	0	0.70947	35-50	0	Tap + Walk + Voice
f18a80b0-aea3-4e3d-bf80-8f438614834c	21	Female	"White or Caucasian"	true	0	false	0	0.388475	≤35	0	Tap + Walk + Voice
f1b652f1-a0b4-46ea-9756-6b21d6d04600	18	Male	"White or Caucasian"	false	NA	false	0	0.371758333333333	≤35	0	Tap + Walk + Voice
f1d5be4c-98c7-40cc-a0bc-abf6f7da3aa6	19	Male	"Latino/Hispanic"	true	2	false	0	0.199781666666667	≤35	0	Tap + Walk + Voice
f1ff148e-2fc6-44f9-8877-5c7c06fe7a9d	59	Female	"Latino/Hispanic"	true	5	true	1	0.8270575	50-65	0	Tap + Walk + Voice
f2c94055-607b-43d1-b92f-fb2287457418	31	Female	"White or Caucasian"	false	NA	false	0	0.515368333333334	≤35	0	Tap + Walk + Voice
f2ceaa43-3abf-43bc-9510-bf22708317a8	24	Male	"Latino/Hispanic","White or Caucasian"	true	5	false	0	0.103515	≤35	0	Tap + Walk + Voice
f2d4b1d9-5163-46e1-a1fb-0b7aee0d2a44	26	Male	"White or Caucasian"	true	11	false	0	0.34481	≤35	0	Tap + Walk + Voice
f2e465e8-1221-48de-8ddb-0690c713b0c0	35	Female	"White or Caucasian"	true	13	false	0	0.3948325	≤35	0	Tap + Walk + Voice
f2ff1106-26d8-4eee-9d9d-ba1321d7078a	32	Male	"White or Caucasian"		NA	false	0	0.3172975	≤35	0	Tap + Walk + Voice
f30d09f6-9d7a-43bf-8374-49cd1038bd00	78	Male	"White or Caucasian"	true	20	false	0	0.601165	>65	0	Tap + Walk + Voice
f34f4257-cbad-4adc-aa57-cbb0fcdf2c13	18	Male	"East Asian"	false	NA	false	0	0.42574	≤35	0	Tap + Walk + Voice
f3717639-aa99-462e-8514-6312d1e98e41	24	Male	"White or Caucasian"	false	NA	false	0	0.275353333333333	≤35	0	Tap + Walk + Voice
f3946774-3d55-46b7-a830-92c838dc2a9d	41	Female	"White or Caucasian"	true	26	false	0	0.574959	35-50	0	Tap + Walk + Voice
f3ce7aef-749b-492d-ba62-6f6ecd0fd832	27	Male	"White or Caucasian"	false	NA	false	0	0.212815	≤35	0	Tap + Walk + Voice
f4910fb6-da07-47b1-9e80-f2af028f8e9e	49	Male	"White or Caucasian"	false	NA	true	1	0.8196175	35-50	0	Tap + Walk + Voice
f4a2496d-ca7f-4c1a-b71b-b92354888e1d	19	Female	"Mixed"	true	NA	false	0	0.3944525	≤35	0	Tap + Walk + Voice
f53eb68e-1c17-424f-a486-ddda29e8827d	76	Male	"White or Caucasian"	true	NA	true	1	0.762805833333333	>65	0	Tap + Walk + Voice
f5a4fb85-c3d0-4bf7-aca3-176a2b9f731b	24	Male	"White or Caucasian"	false	NA	false	0	0.574865	≤35	0	Tap + Walk + Voice
f5bd40c6-2007-4c0c-8701-c4607595a396	33	Male	"White or Caucasian","East Asian"	true	0	false	0	0.623275	≤35	0	Tap + Walk + Voice
f5cf5d0d-404e-4359-99fc-cada714ea1d0	27	Male	"Latino/Hispanic"	true	7	false	0	0.512841666666667	≤35	0	Tap + Walk + Voice
f66d5489-3e2a-4274-a3bc-49ff4b243a7e	27	Male	"White or Caucasian"	false	NA	false	0	0.284898125	≤35	0	Tap + Walk + Voice
f6bdbd53-2248-4cf3-beb6-14161b589b9c	38	Male	"White or Caucasian"	false	NA	false	0	0.47511	35-50	0	Tap + Walk + Voice
f6c7642e-822b-4606-833b-76ddc8e6abee	45	Male	"White or Caucasian"	false	NA	false	0	0.4539	35-50	0	Tap + Walk + Voice
f75ebae0-a58b-440e-b57d-609bedb06181	27	Female	"White or Caucasian"	true	NA	false	0	0.485268333333333	≤35	0	Tap + Walk + Voice
f7dfe721-193c-43eb-9b02-900099ca2cb5	63	Male	"White or Caucasian"	false	NA	true	1	0.750334	50-65	0	Tap + Walk + Voice
f7e546d8-9831-4cc1-b3ac-176de8da6698	55	Female	"White or Caucasian"	false	NA	true	1	0.846394166666667	50-65	0	Tap + Walk + Voice
f7f4a294-3757-45ab-8d75-94e3b06e844f	61	Male	"White or Caucasian"	false	NA	true	1	0.776218	50-65	0	Tap + Walk + Voice
f7fa05e4-1568-4272-b202-52af1d0ceba6	25	Male	"White or Caucasian"	false	NA	false	0	0.692436176470588	≤35	0	Tap + Walk + Voice
f81400aa-8627-4062-bb94-115d810b073f	19	Male	"White or Caucasian"	false	NA	false	0	0.4096625	≤35	0	Tap + Walk + Voice
f8582e93-97e9-462e-b21e-8a776c50d77c	18	Male	"Latino/Hispanic"	false	NA	false	0	0.35353	≤35	0	Tap + Walk + Voice
f86ae25b-7d8e-44f9-9713-cd00331fb6da	50	Male		false	NA	false	0	0.443877	35-50	0	Tap + Walk + Voice
f892aaea-b677-4256-b0bd-74aa6b45bbfc	33	Male	"Black or African"	false	NA	false	0	0.482	≤35	0	Tap + Walk + Voice
f8c7860d-263a-476b-99b7-01ba18989520	22	Male	"White or Caucasian"	false	NA	false	0	0.36823	≤35	0	Tap + Walk + Voice
f8eea344-0215-4fc9-8012-1362b63aff2c	45	Male	"White or Caucasian"	false	NA	false	0	0.383621666666666	35-50	0	Tap + Walk + Voice
f91ad75b-4362-4e52-9f60-66edc4504114	47	Male	"White or Caucasian"	true	14	true	1	0.496140833333333	35-50	0	Tap + Walk + Voice
f96e1363-ff49-4103-89f9-01c87b5cbffc	38	Male	"White or Caucasian"	true	1	true	1	0.695541428571429	35-50	0	Tap + Walk + Voice
f9816a32-1ed5-4ea0-a838-4f5cacf04cbd	46	Male	"White or Caucasian"	false	NA	false	0	0.38312	35-50	0	Tap + Walk + Voice
f9ccd468-a04f-4edb-82f5-bd21804a0800	25	Male	"Native American","White or Caucasian"	true	1	false	0	0.414841666666667	≤35	0	Tap + Walk + Voice
f9d4a921-f43e-445c-a1a2-d3fad146e75a	50	Female	"White or Caucasian"	false	NA	false	0	0.820606	35-50	0	Tap + Walk + Voice
f9efd7c7-b8fb-4d37-9076-45c5b017cf17	36	Male	"Black or African"	true	20	true	1	0.71502	35-50	0	Tap + Walk + Voice
fa735991-ec53-4763-9fa1-2fb499e3efcb	51	Female	"White or Caucasian"	false	NA	true	1	0.789289756097561	50-65	0	Tap + Walk + Voice
fad5d56b-6ba6-4994-8883-27a1a4948f3a	20	Female	"White or Caucasian"	true	1	false	0	0.51001	≤35	0	Tap + Walk + Voice
faeab8f9-5e6b-48ef-8e87-3cc7e6da3e5f	54	Male	"White or Caucasian"	false	NA	true	1	0.897134547127896	50-65	0	Tap + Walk + Voice
fb1855fc-b16c-4b37-a8b8-c1c1ce772c27	50	Female	"White or Caucasian"		NA	false	0	0.473995	35-50	0	Tap + Walk + Voice
fbd468eb-3615-4ae2-9dcc-daf41aa68a07	55	Male	"White or Caucasian"	false	NA	true	1	0.815781666666667	50-65	0	Tap + Walk + Voice
fc1e78e6-4856-4ba5-a2b1-4b0a0d9b7a4c	38	Male	"White or Caucasian"	false	NA	false	0	0.332265	35-50	0	Tap + Walk + Voice
fc5daf3d-baa4-415d-8ae5-d456afa65082	59	Male	"White or Caucasian"	false	NA	true	1	0.845835	50-65	0	Tap + Walk + Voice
fcd13adb-18cb-45d3-9c76-8f95e8202088	45	Male	"White or Caucasian"	true	14	false	0	0.5481025	35-50	0	Tap + Walk + Voice
fd101450-de2e-42b1-970a-f98a73462415	22	Male	"Latino/Hispanic"	true	1	false	0	0.438975	≤35	0	Tap + Walk + Voice
fd12c696-a503-460f-9fad-7582b936532d	20	Male	"Latino/Hispanic"	false	NA	false	0	0.456693333333333	≤35	0	Tap + Walk + Voice
fd2c4077-3d7b-434f-9498-889c12e2cadb	18	Male	"White or Caucasian"	false	NA	false	0	0.3853875	≤35	0	Tap + Walk + Voice
fd2fda3a-a00b-4bbe-9753-d5193441f535	60	Female	"Caribbean"	false	NA	false	0	0.545215	50-65	0	Tap + Walk + Voice
fd90f699-307a-477e-b888-d3676279e0de	23	Male	"Latino/Hispanic"	true	0	false	0	0.28724	≤35	0	Tap + Walk + Voice
fd955abe-b6ae-4de2-bd09-cee736a10b96	20	Female	"Mixed"	false	NA	false	0	0.71522	≤35	0	Tap + Walk + Voice
fdb35bb1-f26b-48c8-bac0-d2003925bdf0	19	Male	"White or Caucasian"	true	0	false	0	0.510891666666667	≤35	0	Tap + Walk + Voice
fde429ed-1f7c-42a5-9b08-e556626cfffb	29	Male	"Latino/Hispanic"	false	NA	false	0	0.574415277777778	≤35	0	Tap + Walk + Voice
fe9746ec-bf40-4cb1-892e-c20593a67e3c	41	Male	"Black or African","Native American"	true	5	false	0	0.445183333333333	35-50	0	Tap + Walk + Voice
ff11f2a8-7c84-4e1f-af5d-d8fa6537cbbb	32	Male	"White or Caucasian"	false	NA	false	0	0.499246071428571	≤35	0	Tap + Walk + Voice
ff699dbc-26d4-4dae-8c34-d0fb7b96ae21	41	Female	"East Asian"	true	5	false	0	0.63890375	35-50	0	Tap + Walk + Voice
ff776fbd-45ad-491b-ba6d-67a74f62c434	18	Female	"White or Caucasian"	false	NA	false	0	0.39804	≤35	0	Tap + Walk + Voice
ff87c0f8-227e-4f76-be46-c65e23653deb	43	Female	"White or Caucasian"	false	NA	false	0	0.594775	35-50	0	Tap + Walk + Voice
ffab2631-dfe1-4f5e-bd9e-f763e8aede19	56	Female	"White or Caucasian"	false	NA	true	1	0.780340406976744	50-65	0	Tap + Walk + Voice
ffd42c31-63ae-49aa-93fc-04e276b6d945	24	Male	"White or Caucasian"	false	NA	false	0	0.49918	≤35	0	Tap + Walk + Voice
00547584-0c04-4228-a5d5-c68f7d59f176	23	Male	"White or Caucasian"	true	2	false	0	0.534757142857143	≤35	1	Tap + Walk + Voice
008b878d-8b12-428a-99bb-d39e1db26512	28	Male	"White or Caucasian"		NA	false	0	0.680836785714286	≤35	1	Tap + Walk + Voice
0160664a-f4af-4071-a4aa-2967f3ea0503	64	Male	"White or Caucasian"	false	NA	true	1	0.916318561643836	50-65	1	Tap + Walk + Voice
01749f46-7be9-48a6-9ad0-b12e1f7d97b5	18	Male	"White or Caucasian"	true	2	false	0	0.378865	≤35	1	Tap + Walk + Voice
01afeb98-d6a9-4924-9085-aa7c1ca76538	18	Male	"White or Caucasian"	false	NA	false	0	0.355406666666666	≤35	1	Tap + Walk + Voice
01b1ec31-0348-4148-a641-626d4391b4fb	60	Female	"White or Caucasian"	false	NA	false	0	0.826336283637954	50-65	1	Tap + Walk + Voice
0207eb25-aa69-4679-a6e7-f2b697ebdc82	20	Male	"White or Caucasian"	true	NA	false	0	0.239641666666667	≤35	1	Tap + Walk + Voice
021863fe-1573-4478-823e-457711bf8d66	27	Female	"Latino/Hispanic"	true	NA	false	0	0.59594	≤35	1	Tap + Walk + Voice
02614b17-5f16-4326-8575-d599b7a8467d	18	Male	"White or Caucasian"		NA	false	0	0.305115	≤35	1	Tap + Walk + Voice
02655e3b-7d59-4aef-8d19-c68bf6c8a36c	29	Male	"White or Caucasian"	false	NA	false	0	0.33283	≤35	1	Tap + Walk + Voice
027cd82a-2dde-4b32-b6cf-0d9e413530ee	18	Male	"White or Caucasian"	true	1	false	0	0.25202	≤35	1	Tap + Walk + Voice
02c7f33f-0dd9-41e1-adee-1d6f107c87a2	52	Male	"White or Caucasian"	true	2	true	1	0.833513333333334	50-65	1	Tap + Walk + Voice
02f42f94-f1bd-4a90-8b98-8fea8680a7d7	77	Male	"White or Caucasian"	false	NA	true	1	0.756238	>65	1	Tap + Walk + Voice
030d48aa-0bbc-423a-a10c-f9694da25f33	26	Male	"White or Caucasian"	false	NA	false	0	0.414121666666667	≤35	1	Tap + Walk + Voice
03d50e89-143a-4084-bc25-4b13077ff381	52	Female	"White or Caucasian"	false	NA	false	0	0.5271875	50-65	1	Tap + Walk + Voice
041b0a0e-abcc-43d8-aa99-c098a8e53257	26	Male	"White or Caucasian"	true	7	false	0	0.1766975	≤35	1	Tap + Walk + Voice
04291356-5efe-4f2e-a6d1-caefc2997ebe	19	Male	"Latino/Hispanic"	true	1	false	0	0.320725	≤35	1	Tap + Walk + Voice
043547f4-f60a-47f9-a8ab-d80e79a18734	53	Female	"White or Caucasian"	true	16	false	0	0.626725625	50-65	1	Tap + Walk + Voice
047bf151-ce54-4c24-80aa-262d604b03a4	24	Male	"White or Caucasian"	true	2	false	0	0.11799	≤35	1	Tap + Walk + Voice
0502f8f4-4705-4196-a85c-4ff536be35d7	21	Male	"White or Caucasian"	false	NA	false	0	0.27079	≤35	1	Tap + Walk + Voice
0539f665-7ba0-4649-866e-40a21a045044	54	Male	"White or Caucasian"	true	7	false	0	0.628125	50-65	1	Tap + Walk + Voice
054a682a-3e07-48be-acd5-ad1ed6a657f6	25	Male	"South Asian"	false	NA	false	0	0.498125	≤35	1	Tap + Walk + Voice
057f125d-ada6-4c87-8da2-02a05e8819de	36	Male	"White or Caucasian"	true	10	false	0	0.3853275	35-50	1	Tap + Walk + Voice
05bfb3c3-acdc-4c88-a54a-9c179ae21a7f	19	Male	"Latino/Hispanic"	false	NA	false	0	0.334165	≤35	1	Tap + Walk + Voice
05f94534-bc26-4c93-a1ed-908034559a82	36	Male	"White or Caucasian"	false	NA	false	0	0.461901666666667	35-50	1	Tap + Walk + Voice
061c32e2-359e-4eb6-9795-24cd8bcccd6d	25	Male	"White or Caucasian"	false	NA	false	0	0.254215	≤35	1	Tap + Walk + Voice
06297df1-478e-4174-af61-47921d594c4d	33	Male	"White or Caucasian"	false	NA	false	0	0.326895	≤35	1	Tap + Walk + Voice
06651da4-0fd7-48c1-be70-c19f39101d1f	71	Male	"White or Caucasian"	true	10	true	1	0.776985	>65	1	Tap + Walk + Voice
06d826be-c1ac-4c68-8353-14cfaba359f4	33	Female	"White or Caucasian"	false	NA	false	0	0.55031	≤35	1	Tap + Walk + Voice
06dd40d6-1f10-471c-b336-6b7d580e79b2	31	Male	"Black or African","East Asian"	true	10	false	0	0.32727	≤35	1	Tap + Walk + Voice
06dd4feb-9e27-41ff-8703-e18d07599e71	35	Male	"White or Caucasian"	true	NA	false	0	0.199055	≤35	1	Tap + Walk + Voice
06e05e26-9d10-4fee-9d2b-a6993371849e	23	Female	"White or Caucasian"	false	NA	false	0	0.694575	≤35	1	Tap + Walk + Voice
06e3bccb-ce2f-433a-9d40-7b2c56a907eb	25	Male	"White or Caucasian"	false	NA	false	0	0.37673	≤35	1	Tap + Walk + Voice
06fa8645-cfe2-482c-8515-258697c16483	25	Male	"White or Caucasian"	false	NA	false	0	0.530966666666667	≤35	1	Tap + Walk + Voice
07895188-2de1-4ab0-a640-2655f78514a7	45	Male	"South Asian"	false	NA	false	0	0.441625	35-50	1	Tap + Walk + Voice
07c49def-b38f-46b1-945b-070f81f08aec	24	Female	"White or Caucasian"		NA	false	0	0.23213	≤35	1	Tap + Walk + Voice
080156bb-da12-4d92-ae6a-3f019db5e27c	27	Male	"White or Caucasian"	true	6	false	0	0.324075	≤35	1	Tap + Walk + Voice
083da88e-934e-40cc-b60e-13d671fb8c37	29	Male	"Latino/Hispanic"	true	10	false	0	0.54602	≤35	1	Tap + Walk + Voice
08b5bf4a-44e2-4d25-899a-e65956284903	25	Male	"Latino/Hispanic"	true	0	false	0	0.39532	≤35	1	Tap + Walk + Voice
08d61cb1-33fa-45dc-9a61-8b5db3780858	49	Male	"White or Caucasian"	false	NA	false	0	0.710093636363636	35-50	1	Tap + Walk + Voice
091b0186-0d08-4b3d-816d-2fd7a7a222d9	65	Female	"East Asian"	false	NA	true	1	0.81347	50-65	1	Tap + Walk + Voice
09592ab5-605a-4df2-8fec-d21b63f542c7	72	Male	"White or Caucasian"	true	20	false	0	0.756404	>65	1	Tap + Walk + Voice
0964cf4e-ed3e-4b90-b5a2-ce7d026de895	39	Male	"White or Caucasian"	false	NA	false	0	0.5402	35-50	1	Tap + Walk + Voice
09979443-bae2-463b-ba02-07f047716ae6	53	Female	"White or Caucasian"	true	2	false	0	0.6280375	50-65	1	Tap + Walk + Voice
099fa3fb-332f-4bd1-bb38-215d02e84472	18	Male	"White or Caucasian"	false	NA	false	0	0.561035	≤35	1	Tap + Walk + Voice
09d1bcac-1a3b-4294-859c-ea543544f062	43	Male	"East Asian"	true	20	false	0	0.423621666666667	35-50	1	Tap + Walk + Voice
0ae68fc8-2edf-4a67-8d22-3e8efaa7db54	28	Male	"White or Caucasian"	false	NA	false	0	0.243795	≤35	1	Tap + Walk + Voice
0b08bef7-cd9a-4732-9aa4-5855d59981ed	34	Male	"White or Caucasian"	false	NA	false	0	0.36395	≤35	1	Tap + Walk + Voice
0b421cde-9889-4004-ad1e-0775008269e4	45	Male	"Latino/Hispanic"	false	NA	false	0	0.606305	35-50	1	Tap + Walk + Voice
0b95e050-a6d1-433c-80d6-1573a9457da0	67	Female	"White or Caucasian"	true	13	true	1	0.7624775	>65	1	Tap + Walk + Voice
0ba1a93a-5432-4b98-a75d-955d2f4346ca	70	Male	"White or Caucasian"	false	NA	true	1	0.77074125	>65	1	Tap + Walk + Voice
0bc051fe-d863-4e20-8fb9-cc899bf3b072	62	Female	"White or Caucasian"	false	NA	true	1	0.74969125	50-65	1	Tap + Walk + Voice
0c200b4a-725c-4937-aebe-9b6811d4fe21	48	Male	"White or Caucasian"	false	NA	false	0	0.5644925	35-50	1	Tap + Walk + Voice
0c37da12-7be6-45a1-a8a2-16c95182b70d	56	Male	"White or Caucasian"	false	NA	true	1	0.352525	50-65	1	Tap + Walk + Voice
0c618056-a00a-4d3f-90af-76574fce3cff	31	Female	"White or Caucasian"	true	5	false	0	0.626353333333333	≤35	1	Tap + Walk + Voice
0c6aeb72-84e0-4a82-8848-a5d27e50730f	23	Male	"White or Caucasian"	false	NA	false	0	0.417303333333333	≤35	1	Tap + Walk + Voice
0c9ae5ab-4f7a-4339-b6cf-f4e35e2558d0	20	Male	"East Asian"	true	0	false	0	0.194311666666667	≤35	1	Tap + Walk + Voice
0d089b7f-84dd-4bd5-b3ec-f10b11d2107c	71	Female	"White or Caucasian"	true	10	false	0	0.6810675	>65	1	Tap + Walk + Voice
0d17e3b4-aa93-428d-b0b8-c4526cb34003	24	Male	"White or Caucasian"	true	2	false	0	0.43115	≤35	1	Tap + Walk + Voice
0d182f3f-1f10-4a3f-9a77-993bd96d8c4d	36	Female	"White or Caucasian"	true	15	false	0	0.418365	35-50	1	Tap + Walk + Voice
0d1d5798-ef1e-496a-8980-fe3531eb6c3a	67	Male	"East Asian","White or Caucasian"	true	5	true	1	0.879070714285714	>65	1	Tap + Walk + Voice
0d3ecc36-fd07-466c-8c91-47631232a8cb	19	Male	"East Asian"	true	0	false	0	0.43478	≤35	1	Tap + Walk + Voice
0d647d03-2697-4dfa-81fa-d8f015a280d1	24	Male	"White or Caucasian"	true	0	false	0	0.19795	≤35	1	Tap + Walk + Voice
0d93ece9-ce08-4d7e-aedd-949c9cd97059	63	Male	"White or Caucasian"	false	NA	false	0	0.731425	50-65	1	Tap + Walk + Voice
0de121c8-7003-4ceb-90d4-4c7815fd6cd4	26	Male	"White or Caucasian"	false	NA	false	0	0.5347	≤35	1	Tap + Walk + Voice
0e20f6bd-4ae6-4e94-bf17-5c9a4c4f8c14	31	Male	"White or Caucasian"	false	NA	false	0	0.330515	≤35	1	Tap + Walk + Voice
0e3a3e5e-5566-4857-9ff7-3e142c29a5cf	18	Male	"White or Caucasian"	false	NA	false	0	0.418075833333333	≤35	1	Tap + Walk + Voice
0f2c2037-dd16-4b6d-97ef-5a08f313487a	47	Male	"White or Caucasian"	false	NA	false	0	0.5361625	35-50	1	Tap + Walk + Voice
0f377187-304a-411a-92e7-8ffad7816a1c	65	Male	"White or Caucasian"	false	NA	true	1	0.818658661144288	50-65	1	Tap + Walk + Voice
0f5bca0c-0745-4a0d-af3a-e400fad16df2	56	Female	"White or Caucasian"	false	NA	false	0	0.783108478260869	50-65	1	Tap + Walk + Voice
0f61f782-e71c-4096-b2ba-b281896bd434	65	Male	"White or Caucasian"	false	NA	false	0	0.610478333333333	50-65	1	Tap + Walk + Voice
0f67ec69-fdd3-463e-88df-507a59369fe7	20	Female	"White or Caucasian"	false	NA	false	0	0.39683	≤35	1	Tap + Walk + Voice
0f82aeeb-0213-4971-8567-db64f5a85587	70	Male	"White or Caucasian"	true	5	false	0	0.59838	>65	1	Tap + Walk + Voice
0f8cabab-5efe-4336-bb75-35b51b871056	57	Male	"White or Caucasian"	false	NA	true	1	0.624635	50-65	1	Tap + Walk + Voice
0fa1bb69-cf3a-4842-898d-8d73a1241e94	19	Male	"White or Caucasian"	true	2	false	0	0.3540575	≤35	1	Tap + Walk + Voice
0fcbfa45-bd6c-4c0f-98f6-c8c3fafc025f	22	Male	"White or Caucasian"	false	NA	false	0	0.29704	≤35	1	Tap + Walk + Voice
0ff0bc01-2178-4962-b308-226c72db91d1	59	Male	"White or Caucasian"	true	1	false	0	0.387993333333333	50-65	1	Tap + Walk + Voice
10254517-055e-4a85-b07d-aadcaee16eda	60	Male	"White or Caucasian"	true	4	true	1	0.769278	50-65	1	Tap + Walk + Voice
1035c950-361f-4410-be15-25c5283c0ee8	30	Male	"White or Caucasian"	true	1	false	0	0.24834	≤35	1	Tap + Walk + Voice
103f7791-6b9c-4405-b751-4a3b733bf8f1	18	Male	"Mixed"	false	NA	false	0	0.287405	≤35	1	Tap + Walk + Voice
10632ed3-5f75-4132-9810-33e6180628dc	48	Male	"Other"	true	10	true	1	0.605161	35-50	1	Tap + Walk + Voice
107c805f-6df8-4519-9e2a-6d60bdc210a2	33	Female	"White or Caucasian"	false	NA	false	0	0.528773333333333	≤35	1	Tap + Walk + Voice
10b20f6e-d812-48b6-b580-0453d1d279e9	56	Male	"White or Caucasian"	false	NA	false	0	0.4769125	50-65	1	Tap + Walk + Voice
1108280e-7cfa-4d36-b108-6fb9290bc4d7	46	Male	"White or Caucasian"	true	20	false	0	0.551825	35-50	1	Tap + Walk + Voice
1120a72b-37ee-4a31-a036-9778165a5bf6	22	Male	"Middle Eastern"	false	NA	false	0	0.235977222222222	≤35	1	Tap + Walk + Voice
1150f0bf-7c14-4633-afad-022ddcd50cef	27	Female	"White or Caucasian"	true	10	false	0	0.562535	≤35	1	Tap + Walk + Voice
116072b2-8c6f-4d85-9ee2-b94d02b9e754	56	Male	"White or Caucasian"	false	NA	false	0	0.701738020833333	50-65	1	Tap + Walk + Voice
118172c1-fca4-4bde-a5df-e5cc9ebf55a5	20	Male	"Middle Eastern"	false	NA	false	0	0.459215	≤35	1	Tap + Walk + Voice
11aae9b1-d683-4704-9e4a-2da604e60060	63	Male	"White or Caucasian"	false	NA	true	1	0.78011	50-65	1	Tap + Walk + Voice
11d2db10-7ee9-43e9-8d44-b49f45937cb7	NA	Female	"White or Caucasian"	false	NA	true	1	0.761283	NA	1	Tap + Walk + Voice
11f8fb4b-dc02-465c-8bce-64e79aae3f21	26	Male	"White or Caucasian"	true	10	false	0	0.450085	≤35	1	Tap + Walk + Voice
11f9a95d-81de-454a-a989-678e7ef235d3	54	Male	"White or Caucasian"	false	NA	false	0	0.36489	50-65	1	Tap + Walk + Voice
11fa2e95-094c-45b7-9e4c-b6fb8d935314	64	Male	"White or Caucasian"	true	0	true	1	0.863669375	50-65	1	Tap + Walk + Voice
1208fde4-dec9-4e1f-9a2b-354fd599aa2d	18	Female	"White or Caucasian"	false	NA	false	0	0.508815	≤35	1	Tap + Walk + Voice
120ec3ea-a2e7-4d3c-854f-52622a133a2e	30	Female	"White or Caucasian"	true	10	false	0	0.564235	≤35	1	Tap + Walk + Voice
1267e84e-3119-4d0d-b9b5-c7445b165d91	60	Female	"Latino/Hispanic"	false	NA	true	1	0.889161666666667	50-65	1	Tap + Walk + Voice
12b56a1e-cba6-4d10-818d-0c7c0ca9a983	53	Male	"White or Caucasian"	false	NA	true	1	0.8151575	50-65	1	Tap + Walk + Voice
12f71860-3c28-48bf-9aa2-01596366ae4d	36	Male	"White or Caucasian"	true	1	false	0	0.233	35-50	1	Tap + Walk + Voice
13627002-073b-4366-8889-9561789c51be	60	Male	"White or Caucasian"	true	30	false	0	0.637168571428571	50-65	1	Tap + Walk + Voice
1376ca30-9d34-4cba-a06e-05fa9ee5842c	54	Female	"White or Caucasian"	false	NA	true	1	0.7291575	50-65	1	Tap + Walk + Voice
137af08a-64a2-4771-bd35-562fe83fb147	24	Male	"White or Caucasian"	true	10	false	0	0.516175	≤35	1	Tap + Walk + Voice
137f3e74-5580-4877-9e7f-314da7aff334	51	Male	"East Asian"	false	NA	false	0	0.585925	50-65	1	Tap + Walk + Voice
13853bcd-b253-4c01-8e95-881aa574aeb9	19	Male	"White or Caucasian"	false	NA	false	0	0.50319	≤35	1	Tap + Walk + Voice
13b0f9d1-8ed3-4e65-bdb3-b2db5d16f92a	27	Male	"White or Caucasian"	true	0	false	0	0.4455425	≤35	1	Tap + Walk + Voice
13b715e3-bbb5-47ae-afd0-8653536836b9	66	Male	"White or Caucasian"	false	NA	true	1	0.55287	>65	1	Tap + Walk + Voice
14063d48-58cc-49ed-8223-d7b59f1806d3	53	Male	"White or Caucasian"	false	NA	false	0	0.394078333333333	50-65	1	Tap + Walk + Voice
1427a0d9-bd9d-448b-92f8-42470ff60f04	31	Male	"Latino/Hispanic","White or Caucasian","Mixed"	false	NA	false	0	0.349393333333334	≤35	1	Tap + Walk + Voice
14391029-e102-48bd-97ff-89c0787bae47	25	Male	"Latino/Hispanic"	false	NA	false	0	0.411250714285714	≤35	1	Tap + Walk + Voice
14a539b0-3726-4904-9937-3639e6ef89c0	35	Female	"White or Caucasian"	false	NA	false	0	0.33867	≤35	1	Tap + Walk + Voice
14b74d88-44bc-4277-bef7-05fd53212d02	34	Male	"Pacific Islander"	false	NA	false	0	0.636508333333333	≤35	1	Tap + Walk + Voice
152ac052-e93d-472c-8b01-0821744bfbfb	53	Male	"White or Caucasian"	true	42	false	0	0.570778333333333	50-65	1	Tap + Walk + Voice
15aa5508-84e3-490f-977d-57636719c0a0	28	Male	"White or Caucasian"	false	NA	false	0	0.376745	≤35	1	Tap + Walk + Voice
15c66b8c-1f91-461d-92cf-2bb6043dede5	62	Female	"White or Caucasian"	false	NA	true	1	0.869342733611319	50-65	1	Tap + Walk + Voice
1624de72-40c9-4440-825d-e3c650abc25c	23	Male	"White or Caucasian"	false	NA	false	0	0.454415	≤35	1	Tap + Walk + Voice
164d983f-0316-42ab-ae64-2a554ccae23c	34	Male	"White or Caucasian"	false	NA	false	0	0.3163	≤35	1	Tap + Walk + Voice
1663b399-8412-42fd-9c61-77d52563db3a	34	Female	"White or Caucasian"	false	NA	false	0	0.259265	≤35	1	Tap + Walk + Voice
168948fc-d25f-4a09-8024-d5578021eac4	67	Male	"White or Caucasian"	false	NA	false	0	0.629170833333333	>65	1	Tap + Walk + Voice
169f3c9c-349d-46c5-aa0a-6b4d6e0effbf	41	Male	"White or Caucasian"	false	NA	false	0	0.494645	35-50	1	Tap + Walk + Voice
16c47f91-088e-4163-b1e4-03a4e279beda	22	Male	"Mixed"	true	0	false	0	0.45154	≤35	1	Tap + Walk + Voice
1739ced4-dfb8-477c-bc4d-3370c09d3368	22	Male	"White or Caucasian"	true	0	false	0	0.204545	≤35	1	Tap + Walk + Voice
173ebf8e-361e-4421-91c2-c9e3c8d5c827	48	Male	"White or Caucasian"	false	NA	false	0	0.374885	35-50	1	Tap + Walk + Voice
17556b18-e4f4-4c76-a832-f5d22577eb77	51	Male	"White or Caucasian"	true	27	false	0	0.684535384615385	50-65	1	Tap + Walk + Voice
17610320-2957-460d-a6d8-ea546204ca0c	40	Male	"White or Caucasian"	false	NA	false	0	0.317331666666667	35-50	1	Tap + Walk + Voice
179eda15-daea-426f-bf5f-a909688bcdde	50	Male	"White or Caucasian"	false	NA	true	1	0.635	35-50	1	Tap + Walk + Voice
181b71ab-2454-4a60-b968-834b0ca73b6a	44	Male	"White or Caucasian"	false	NA	false	0	0.38099125	35-50	1	Tap + Walk + Voice
185830d3-8cca-4206-afb2-a881492541c5	44	Male	"White or Caucasian"	false	NA	false	0	0.530361666666667	35-50	1	Tap + Walk + Voice
18d1efec-f958-4fcb-a726-6c2d05910fc6	39	Male	"White or Caucasian"	false	NA	false	0	0.528944166666667	35-50	1	Tap + Walk + Voice
190a0cc1-4a11-405d-8d84-1001340dbefd	69	Male	"White or Caucasian"	false	NA	false	0	0.570046666666667	>65	1	Tap + Walk + Voice
19219388-6742-42ae-b8b1-0278c303f220	57	Female	"White or Caucasian"	true	35	false	0	0.79094	50-65	1	Tap + Walk + Voice
192b02e2-114b-4b2e-9a81-19e1ce260783	47	Male	"White or Caucasian"	true	NA	false	0	0.707035	35-50	1	Tap + Walk + Voice
192b7d20-a887-449b-9c5a-ff6a8b105154	30	Male	"White or Caucasian"	false	NA	false	0	0.138525	≤35	1	Tap + Walk + Voice
198065cc-3cf7-493e-98ec-95042a6df37f	30	Male	"White or Caucasian"	false	NA	false	0	0.272438333333333	≤35	1	Tap + Walk + Voice
19af9466-ca54-4ab1-8089-17602dab9ad9	59	Male	"East Asian"	true	3	false	0	0.26876	50-65	1	Tap + Walk + Voice
1a0d6e54-22f6-4bcf-a588-7639a3c29698	18	Female	"East Asian"		NA	false	0	0.169475	≤35	1	Tap + Walk + Voice
1a2fd9e0-5e4e-4e4b-97aa-6718196bf510	57	Female	"White or Caucasian"	true	10	true	1	0.846861428571429	50-65	1	Tap + Walk + Voice
1a38dca5-145a-413b-86cd-86fa9f6802ff	58	Female	"White or Caucasian"	false	NA	true	1	0.8128875	50-65	1	Tap + Walk + Voice
1a8af98a-c2d5-40c2-ac2e-31b8db7338ac	21	Male	"White or Caucasian"	false	NA	false	0	0.360788333333333	≤35	1	Tap + Walk + Voice
1ad0a75d-2902-41cf-8150-4629c0ae210a	28	Female	"White or Caucasian"	false	NA	true	1	0.45913	≤35	1	Tap + Walk + Voice
1af5d5b8-2eee-4a7d-ba46-5710bb46e84f	19	Female	"White or Caucasian"	false	NA	false	0	0.420625	≤35	1	Tap + Walk + Voice
1b0a049f-42bf-487b-a5f3-9fc614b1158f	50	Male	"White or Caucasian"	false	NA	true	1	0.754876666666667	35-50	1	Tap + Walk + Voice
1b3ac010-fc8e-4102-8b69-07c6de8a41d1	40	Female	"White or Caucasian"	false	NA	false	0	0.41939	35-50	1	Tap + Walk + Voice
1b660ba9-e247-46d5-a145-35703a04299d	18	Female	"White or Caucasian"	true	0	false	0	0.581269166666667	≤35	1	Tap + Walk + Voice
1bc4e225-7dd2-439a-8546-e66ebd98a4f0	39	Male	"South Asian"	false	NA	false	0	0.455486666666667	35-50	1	Tap + Walk + Voice
1c10a5d2-ebff-4d88-b54d-5aef49de4b6e	44	Male	"White or Caucasian"	true	20	true	1	0.757503448275862	35-50	1	Tap + Walk + Voice
1c9d0333-b4ac-474d-ac87-f7941fb02443	20	Female	"Mixed"	false	NA	false	0	0.552161994477621	≤35	1	Tap + Walk + Voice
1cce909d-d703-45ba-adbb-cf464c381620	50	Male	"White or Caucasian"	false	NA	false	0	0.750601666666667	35-50	1	Tap + Walk + Voice
1d41112e-530e-4139-b2b8-37f1336e4ec2	34	Male	"White or Caucasian"	false	NA	false	0	0.458945	≤35	1	Tap + Walk + Voice
1d46bacf-a194-4d50-aa15-05dbcb7e754b	31	Male	"White or Caucasian"	true	12	false	0	0.424261666666667	≤35	1	Tap + Walk + Voice
1d7e6ef7-775e-4e68-a974-cc143c204335	22	Male	"White or Caucasian"	false	NA	false	0	0.352455	≤35	1	Tap + Walk + Voice
1db1ed03-b5ea-48ba-a5a6-54936d19639e	54	Male	"White or Caucasian"	false	NA	true	1	0.76516	50-65	1	Tap + Walk + Voice
1dda7f8e-8194-4533-8e31-8af6f69bbb84	20	Male	"White or Caucasian"	false	NA	false	0	0.389995	≤35	1	Tap + Walk + Voice
1e0888df-7059-4fab-9dd7-b0b6616442e6	51	Male	"White or Caucasian"	false	NA	true	1	0.73177775	50-65	1	Tap + Walk + Voice
1e39975b-18d1-4414-8275-2d4a5f7e035c	23	Male	"White or Caucasian"	false	NA	false	0	0.506208888888889	≤35	1	Tap + Walk + Voice
1ec04128-f06a-483e-bd25-9f77d223556f	25	Male	"White or Caucasian"	false	NA	false	0	0.36079	≤35	1	Tap + Walk + Voice
1ee6b7a9-30bd-49e4-bb46-9304f19531f9	28	Female	"White or Caucasian"	false	NA	false	0	0.401165	≤35	1	Tap + Walk + Voice
1f0799dc-ed6a-4df6-b061-6627f9a1300f	27	Male	"White or Caucasian"	false	NA	false	0	0.204278333333334	≤35	1	Tap + Walk + Voice
1f2644c9-0117-4783-baad-974042878869	64	Male	"Mixed"	false	NA	true	1	0.724145	50-65	1	Tap + Walk + Voice
1f683771-5ada-40f9-b379-276337a05c9b	24	Male	"East Asian"	true	2	false	0	0.35409125	≤35	1	Tap + Walk + Voice
1f9d0821-512c-4d52-b9cc-4d131d2e79a4	35	Male	"White or Caucasian"	false	NA	false	0	0.411176666666667	≤35	1	Tap + Walk + Voice
1ff805eb-4e96-4d64-b7a4-cc54aaddf2d6	64	Female	"White or Caucasian"	true	5	true	1	0.959982939189189	50-65	1	Tap + Walk + Voice
1ffd71dc-f8b7-4b8b-8bfe-39bf2f9c4837	25	Male	"White or Caucasian"	false	NA	false	0	0.076525	≤35	1	Tap + Walk + Voice
2010d9ae-4e47-4efb-8dfc-84189917534c	55	Male	"White or Caucasian"	false	NA	true	1	0.8037225	50-65	1	Tap + Walk + Voice
2052bcad-3c94-4d01-a9c3-50713c5b19c1	69	Male	"White or Caucasian"	true	20	false	0	0.792054285714286	>65	1	Tap + Walk + Voice
20698a9d-564e-4848-9ee7-c079c916f036	20	Male	"White or Caucasian"	false	NA	false	0	0.619725	≤35	1	Tap + Walk + Voice
2073a54c-e5f8-484e-86d9-75bed4207a85	39	Male	"Latino/Hispanic"	true	20	false	0	0.392419166666667	35-50	1	Tap + Walk + Voice
207a524b-9965-4366-bc4d-40009d081872	36	Male	"White or Caucasian"	true	2	false	0	0.464125	35-50	1	Tap + Walk + Voice
20b7b674-39e1-4a73-b4a8-8d9da92cbb93	42	Male	"White or Caucasian"		NA	false	0	0.607241666666667	35-50	1	Tap + Walk + Voice
20e7103c-69c3-497d-a533-188e199d2286	29	Male	"White or Caucasian"	false	NA	false	0	0.40884	≤35	1	Tap + Walk + Voice
20f030d3-ba7a-4fcc-9156-fde647171ca8	70	Female	"White or Caucasian"	true	15	true	1	0.58299	>65	1	Tap + Walk + Voice
214d0161-a5cb-4ddd-a285-c29a6a07fe3e	35	Male	"White or Caucasian"	false	NA	false	0	0.471066666666667	≤35	1	Tap + Walk + Voice
21e419bc-76c7-4350-8fc4-cc2231a10c3c	47	Male	"White or Caucasian"	false	NA	false	0	0.549995	35-50	1	Tap + Walk + Voice
22249fb7-2426-4ad2-9d3d-472ebd003a05	22	Male	"White or Caucasian"	true	0	false	0	0.37869	≤35	1	Tap + Walk + Voice
22669ba4-7a32-4307-8564-91d0252846f8	31	Female	"White or Caucasian"	false	NA	false	0	0.34518	≤35	1	Tap + Walk + Voice
229a8f39-bb1c-44db-8d06-6327a4f99ebe	62	Male	"White or Caucasian"	false	NA	false	0	0.64738	50-65	1	Tap + Walk + Voice
22edf787-4d42-469b-9448-75abd5e1875a	28	Male	"Other"	false	NA	false	0	0.218885	≤35	1	Tap + Walk + Voice
232cdb63-b154-4db1-9119-2eb2e10daa57	61	Male	"White or Caucasian"	false	NA	false	0	0.790764	50-65	1	Tap + Walk + Voice
237386d0-909f-45ce-a86f-aa6643d93c9f	30	Male	"White or Caucasian"	true	5	false	0	0.335895	≤35	1	Tap + Walk + Voice
2373d2a2-3bea-4f9a-82bb-623be0b60793	25	Male	"White or Caucasian"	true	7	false	0	0.492625	≤35	1	Tap + Walk + Voice
23c1a565-1761-4fe4-90a6-dcc9b9a4ee47	68	Female	"White or Caucasian"	false	NA	true	1	0.713405508241758	>65	1	Tap + Walk + Voice
2445d34b-4aa3-4ff0-82d7-a84ab15cef7c	20	Male	"White or Caucasian"	false	NA	false	0	0.35416	≤35	1	Tap + Walk + Voice
246ba7fb-4102-4fbf-b548-a14cf911a84e	19	Male	"South Asian"	true	0	false	0	0.2609225	≤35	1	Tap + Walk + Voice
249e7e51-13a1-40af-8fb4-e8c992028964	24	Male	"White or Caucasian"	false	NA	false	0	0.3738325	≤35	1	Tap + Walk + Voice
24bb1b93-cd3a-400d-aaef-da7124841485	44	Male	"White or Caucasian"	false	NA	false	0	0.448068333333333	35-50	1	Tap + Walk + Voice
2552d7eb-9fe0-4f83-93f1-931a4a215c6d	18	Male	"White or Caucasian"	false	NA	false	0	0.375445	≤35	1	Tap + Walk + Voice
25f75a03-516d-4f1d-aa1e-c35d0183301f	40	Female	"White or Caucasian"	false	NA	false	0	0.539605833333333	35-50	1	Tap + Walk + Voice
26108325-be0b-4c88-b7c0-ef2e8248ff11	30	Male	"Latino/Hispanic"	true	10	false	0	0.600371111111111	≤35	1	Tap + Walk + Voice
267bf83c-5ff9-4ec3-8991-66e59eca0d04	26	Male	"South Asian"	false	NA	false	0	0.439105	≤35	1	Tap + Walk + Voice
26ce0a95-9946-49f5-b3db-2f095ac9fcd4	40	Male	"White or Caucasian"	true	20	false	0	0.394935	35-50	1	Tap + Walk + Voice
27196fe1-fc62-4e61-ace3-6e223203b3a4	62	Female	"White or Caucasian"	false	NA	false	0	0.222245	50-65	1	Tap + Walk + Voice
271b4e75-0e2c-4493-8e57-bb9be17333d6	82	Male	"White or Caucasian"	false	NA	true	1	0.7873	>65	1	Tap + Walk + Voice
273fbe56-c785-4a37-a0b2-6efe1fd4ecae	44	Male	"White or Caucasian"	true	20	false	0	0.447815	35-50	1	Tap + Walk + Voice
27d1997f-a8d7-4b8b-99a2-983c24d50ecf	75	Male	"South Asian"	false	NA	true	1	0.720215	>65	1	Tap + Walk + Voice
27fe6352-b3cc-415e-9e11-40d984cf5447	24	Male	"East Asian"	false	NA	false	0	0.234875	≤35	1	Tap + Walk + Voice
286c60b3-1a5c-41e1-9354-ca5836b37f37	21	Male	"White or Caucasian"	true	2	false	0	0.665575	≤35	1	Tap + Walk + Voice
287cbee1-c39b-4139-93a3-857b1d4def2a	18	Male	"White or Caucasian"	false	NA	false	0	0.365455	≤35	1	Tap + Walk + Voice
2911f2f3-feb8-4de5-9ef9-3685e1fdbfa3	63	Male	"White or Caucasian"	true	3	false	0	0.744051379310345	50-65	1	Tap + Walk + Voice
2951c494-015e-48df-af05-a8a06707204c	27	Male	"White or Caucasian"	false	NA	false	0	0.575945178918677	≤35	1	Tap + Walk + Voice
2951f8b7-24c5-4d72-8e79-b00fc126d76a	45	Male	"White or Caucasian"	true	0	false	0	0.500561666666666	35-50	1	Tap + Walk + Voice
298d2abe-bf52-4a06-aa17-b50ee92342c5	25	Male	"White or Caucasian"	false	NA	false	0	0.375334	≤35	1	Tap + Walk + Voice
29a93776-799c-4d19-ac98-c6996f85e34b	41	Male	"White or Caucasian"	false	NA	false	0	0.456775	35-50	1	Tap + Walk + Voice
2a0a6e09-f23d-4ee6-a1a7-66b0e79ce08a	57	Male	"White or Caucasian"	false	NA	true	1	0.62551	50-65	1	Tap + Walk + Voice
2a5128d1-3ed7-49ee-a299-4025d6702faf	52	Male	"White or Caucasian"	false	NA	true	1	0.782390416666667	50-65	1	Tap + Walk + Voice
2a56117b-1b94-4ea1-ade7-e21533af0c4f	63	Male	"White or Caucasian"	true	15	true	1	0.912123713235294	50-65	1	Tap + Walk + Voice
2aaf7a0e-b6a7-467c-89c9-10e30fba6061	48	Male	"White or Caucasian"	true	30	false	0	0.50253	35-50	1	Tap + Walk + Voice
2b1f8af1-c928-4ca5-a240-fdd3ef6ead98	64	Male	"White or Caucasian"	false	NA	true	1	0.830185	50-65	1	Tap + Walk + Voice
2b262b6f-c507-4a58-a117-b23e379b085c	59	Male	"White or Caucasian"	false	NA	true	1	0.790335	50-65	1	Tap + Walk + Voice
2b2d3503-42a5-47cf-8d50-5ec6a0f3c2b0	24	Male	"White or Caucasian"	true	0	false	0	0.334075	≤35	1	Tap + Walk + Voice
2b938bfa-331b-4919-a820-97962281b409	36	Male	"South Asian","White or Caucasian"	false	NA	false	0	0.419072222222222	35-50	1	Tap + Walk + Voice
2b9b86b0-9b88-4e8a-a60f-2b5e33051d41	24	Male	"White or Caucasian"	false	NA	false	0	0.54299	≤35	1	Tap + Walk + Voice
2bc87897-ec5d-43e5-b27f-75cb58244dcb	22	Male	"White or Caucasian"	false	NA	false	0	0.382753333333334	≤35	1	Tap + Walk + Voice
2bfd6546-ea0d-43aa-b316-f77e9c7882ae	59		"South Asian","East Asian"	false	NA	false	0	0.407995	50-65	1	Tap + Walk + Voice
2c1e5fb1-590f-47f8-ba3e-e6bad064e35c	21	Male	"Latino/Hispanic"	true	5	false	0	0.492743333333334	≤35	1	Tap + Walk + Voice
2c4eb79e-059e-4f32-9dfe-2e023cf792c3	49	Male	"Mixed","South Asian","White or Caucasian"		NA	false	0	0.5108025	35-50	1	Tap + Walk + Voice
2c62b194-f0e3-4072-a695-cdbcc96c69be	35	Male	"White or Caucasian"	false	NA	false	0	0.261105	≤35	1	Tap + Walk + Voice
2ca837c8-6e74-4e1c-a14e-209edca3ad9e	67	Male	"White or Caucasian"	false	NA	true	1	0.928840882352941	>65	1	Tap + Walk + Voice
2d08327e-f265-4507-8927-eac6fd315e6e	61	Male	"White or Caucasian"	false	NA	true	1	0.830793333333333	50-65	1	Tap + Walk + Voice
2d9a8277-1cbf-49a4-9c87-8e4aa1387d68	24	Male	"Other"	true	7	false	0	0.430538333333333	≤35	1	Tap + Walk + Voice
2da71eb6-c9f5-4996-b79d-d49b5fcafd07	58	Male	"White or Caucasian"	false	NA	false	0	0.551070555555556	50-65	1	Tap + Walk + Voice
2dad3982-ff37-46be-a2c7-40beddbe252a	60	Male	"White or Caucasian"	false	NA	true	1	0.55945	50-65	1	Tap + Walk + Voice
2e0b096b-04cb-4b7c-b4a0-4dd1970e01cd	48	Female	"White or Caucasian"	true	NA	false	0	0.575965714285714	35-50	1	Tap + Walk + Voice
2e5b0e02-a940-447a-8b7e-a70b25ca174f	37	Male	"White or Caucasian"	false	NA	false	0	0.605863076923077	35-50	1	Tap + Walk + Voice
2e601fea-7e6c-48ff-9692-ef7a9f74c750	18	Male	"Latino/Hispanic"	false	NA	false	0	0.273481666666667	≤35	1	Tap + Walk + Voice
2e82bdc8-2b40-4d58-b393-0d229fd515b6	26	Male	"White or Caucasian"	true	1	false	0	0.221096666666667	≤35	1	Tap + Walk + Voice
2ec0013c-39a5-4325-9150-086acffb9be1	58	Female	"White or Caucasian"	false	NA	false	0	0.532384166666667	50-65	1	Tap + Walk + Voice
2f1bb813-e160-447f-a994-59466b9fb7dc	73	Male	"White or Caucasian"	true	20	false	0	0.60974	>65	1	Tap + Walk + Voice
2f395329-d835-4c51-b29b-144ad9282af5	70	Female	"White or Caucasian"	false	NA	false	0	0.572535	>65	1	Tap + Walk + Voice
2f59d408-6513-4d04-b8d3-3a3d68d31880	59	Male	"White or Caucasian"	false	NA	false	0	0.629758333333333	50-65	1	Tap + Walk + Voice
2f9c4950-2a3a-49e4-b343-ab6277119ea9	81	Male	"White or Caucasian"	false	NA	true	1	0.800173666666667	>65	1	Tap + Walk + Voice
2fd74767-4602-423c-9997-d24aa7237d77	68	Male	"White or Caucasian"		NA	false	0	0.653678333333333	>65	1	Tap + Walk + Voice
2fdb9384-f02e-409f-9d6b-5ffdfc05720d	25	Male	"East Asian"	false	NA	false	0	0.700875714285714	≤35	1	Tap + Walk + Voice
2fe2af78-84dd-44ad-a4bc-6451600b4af7	20	Male	"East Asian"	false	NA	false	0	0.382245	≤35	1	Tap + Walk + Voice
303e809c-703c-4224-9ddf-97155a764f56	29	Male	"Native American"	true	5	false	0	0.624377307692308	≤35	1	Tap + Walk + Voice
3070acf0-23ab-40c5-8afc-ba869e122c00	69	Male	"White or Caucasian"	false	NA	true	1	0.800705129310345	>65	1	Tap + Walk + Voice
30a7a2e8-12a2-4680-b14e-c61de5fbde57	18	Female	"White or Caucasian"	true	NA	false	0	0.489616666666667	≤35	1	Tap + Walk + Voice
30d53bb1-cf12-44d1-9854-78c35a607610	24	Female	"East Asian"	false	NA	false	0	0.50226	≤35	1	Tap + Walk + Voice
31372921-ad37-4983-b6dc-29d45f49ed7f	45	Male	"White or Caucasian"	false	NA	false	0	0.41615	35-50	1	Tap + Walk + Voice
32145922-132a-4ac6-a774-8569a422acc6	22	Female	"White or Caucasian"		NA	false	0	0.343723333333333	≤35	1	Tap + Walk + Voice
321e32af-3966-4fb4-a9ce-f7ae4781bc5d	31	Male	"Native American","White or Caucasian"	true	13	false	0	0.618630833333333	≤35	1	Tap + Walk + Voice
32359828-ef0d-47ca-bcd8-2b076e249077	25	Male	"Other"	false	NA	false	0	0.48784	≤35	1	Tap + Walk + Voice
32aee85a-ad9f-43fd-abb4-7ff54032764d	41	Male	"White or Caucasian"	false	NA	false	0	0.626845134551814	35-50	1	Tap + Walk + Voice
32e23bb4-c2ca-489e-a580-d432d05e015e	71	Male	"White or Caucasian"	false	NA	true	1	0.879690142857143	>65	1	Tap + Walk + Voice
32edb69f-c1ba-416b-81d0-63566cba8a47	53	Male	"White or Caucasian"	false	NA	false	0	0.5316025	50-65	1	Tap + Walk + Voice
32f542ec-25d9-4807-b473-7334ae0d9391	28	Male	"Other"	false	NA	true	1	0.480728333333334	≤35	1	Tap + Walk + Voice
337205d9-c60d-4263-b6aa-c3a976324df2	20	Male	"South Asian"	false	NA	false	0	0.330498333333333	≤35	1	Tap + Walk + Voice
341a3fde-86c0-464e-a442-d9fb294a53fc	54	Male	"White or Caucasian"	false	NA	true	1	0.715898333333333	50-65	1	Tap + Walk + Voice
341a5dcf-b67a-4008-9026-aae1398418b5	39	Male	"White or Caucasian"	false	NA	false	0	0.3678725	35-50	1	Tap + Walk + Voice
341cd0ba-cf94-4c8b-9f59-d7ddf0272b02	52	Male	"White or Caucasian"	false	NA	true	1	0.8511565	50-65	1	Tap + Walk + Voice
344b785d-d12a-47b6-95ba-fa05eecd7e8b	78	Female	"White or Caucasian"	false	NA	true	1	0.859412272727273	>65	1	Tap + Walk + Voice
3460dd84-f16c-4720-9ab6-85a571cb884b	44	Male	"White or Caucasian"	true	6	false	0	0.460373571428571	35-50	1	Tap + Walk + Voice
34ad641b-5a10-417c-a7d2-2e4cc2aa11b0	52	Male	"White or Caucasian"	false	NA	false	0	0.48259	50-65	1	Tap + Walk + Voice
34b7efd2-3db0-412e-993d-0816729df0a0	23	Male	"Black or African"	false	NA	false	0	0.327556666666667	≤35	1	Tap + Walk + Voice
34c5a65e-d71d-444b-8eda-e5219df27420	23	Male	"Latino/Hispanic"	false	NA	false	0	0.515311666666667	≤35	1	Tap + Walk + Voice
34e2480b-3454-458b-86b0-47e176741b60	69	Male	"White or Caucasian"	true	35	false	0	0.689368227848101	>65	1	Tap + Walk + Voice
3516da76-a3e1-47ac-9255-ee100797ba9b	66	Male	"White or Caucasian"	true	12	true	1	0.769986994477621	>65	1	Tap + Walk + Voice
354ae435-e61c-49d6-92da-d9f657c6755d	55	Male	"White or Caucasian"	false	NA	false	0	0.554541666666667	50-65	1	Tap + Walk + Voice
36030601-e1e9-442e-8d2f-f77637fa0599	27	Male	"South Asian","East Asian"	false	NA	false	0	0.211551666666667	≤35	1	Tap + Walk + Voice
3612ee96-df93-4b30-a9a0-02f197df6cf3	24	Male	"White or Caucasian"	false	NA	false	0	0.27606	≤35	1	Tap + Walk + Voice
362c7fd2-2a0f-4a0c-bb20-1c1184160170	27	Male	"White or Caucasian"	false	NA	false	0	0.33297	≤35	1	Tap + Walk + Voice
36aadd20-e26a-4caf-b250-bd60659e7f9f	77	Male	"White or Caucasian"	true	12	true	1	0.74655	>65	1	Tap + Walk + Voice
36b55e9c-fe29-4192-aad3-18f255143847	22	Male	"Middle Eastern"	false	NA	false	0	0.425956666666667	≤35	1	Tap + Walk + Voice
36b5ca3f-9e72-4fb3-9761-1d49d9c723f2	64	Male	"White or Caucasian"	false	NA	true	1	0.7428375	50-65	1	Tap + Walk + Voice
36d2fd51-1b90-43fc-9076-19b1c5262b0f	60	Female	"White or Caucasian"		NA	true	1	0.680547222222222	50-65	1	Tap + Walk + Voice
36db4e88-0c6d-464a-9c5c-f6b128db78d9	44	Male	"White or Caucasian"	false	NA	false	0	0.547872368421053	35-50	1	Tap + Walk + Voice
37a44dbc-b489-458f-adde-3697745d8c4a	31	Male	"Latino/Hispanic"	false	NA	false	0	0.426275	≤35	1	Tap + Walk + Voice
37a788b9-3cf0-482b-8007-e326fdfaa4d3	53	Male	"White or Caucasian"	false	NA	false	0	0.690018	50-65	1	Tap + Walk + Voice
37b967c4-0dc2-4aab-8d20-c35e855944bf	77	Female	"White or Caucasian"	false	NA	true	1	0.911671761298974	>65	1	Tap + Walk + Voice
380ca452-68ba-4b3d-aec9-39cb84815d30	22	Male	"White or Caucasian"	false	NA	false	0	0.411215	≤35	1	Tap + Walk + Voice
382dd1a5-818f-4d90-9cf2-fe44daca7649	56	Male	"White or Caucasian"		NA	false	0	0.362713333333333	50-65	1	Tap + Walk + Voice
386ba03d-8435-4cb4-9fa2-72ec3e1e0425	58	Male	"Pacific Islander"		NA	false	0	0.690555	50-65	1	Tap + Walk + Voice
3885e79f-f0bc-4931-a3ca-ec4840a24768	27	Male	"White or Caucasian"	false	NA	false	0	0.3180075	≤35	1	Tap + Walk + Voice
38d13929-846f-4b86-bb02-fa20462b099a	33	Male	"White or Caucasian"	true	10	false	0	0.30807	≤35	1	Tap + Walk + Voice
3915abc0-0580-4478-aec1-785a9309ffee	NA	Female	"White or Caucasian"	false	NA	false	0	0.56968	NA	1	Tap + Walk + Voice
392f4768-c1bb-476e-b080-cc13a9f756dc	22	Male	"White or Caucasian"	false	NA	false	0	0.32541	≤35	1	Tap + Walk + Voice
39c9956a-c1ac-4e12-8748-3141b96cc588	18	Male	"White or Caucasian"	false	NA	false	0	0.43255	≤35	1	Tap + Walk + Voice
3a0e7c0c-b6f6-4bd7-a578-ee39dd1d6140	28	Female	"White or Caucasian"	false	NA	false	0	0.276816666666666	≤35	1	Tap + Walk + Voice
3a2182ca-a09f-4eab-9ab4-6fb9e4e7fd54	31	Female	"East Asian"	false	NA	false	0	0.236085	≤35	1	Tap + Walk + Voice
3a7ca1ec-448a-4423-b585-100a6d8f4009	58	Male	"White or Caucasian"	false	NA	false	0	0.509826	50-65	1	Tap + Walk + Voice
3ac0729e-0bff-4876-9d0a-19030ee717a6	18	Male	"Latino/Hispanic"	false	NA	false	0	0.487616666666667	≤35	1	Tap + Walk + Voice
3ade11f0-6e95-4518-be99-0480b0f90b03	37	Female	"White or Caucasian"	true	2	true	1	0.475695	35-50	1	Tap + Walk + Voice
3b20c871-e212-4781-a30c-a0b31923fda2	56	Male	"White or Caucasian"	false	NA	true	1	0.735536777470979	50-65	1	Tap + Walk + Voice
3b592544-8bec-4999-9142-c35073e2d1da	63	Male	"White or Caucasian"	true	25	false	0	0.621576666666667	50-65	1	Tap + Walk + Voice
3b8574ca-f720-4363-815b-23e730acb10f	25	Male	"South Asian"	true	7	false	0	0.24734	≤35	1	Tap + Walk + Voice
3b8584cf-f9b2-44c1-be33-e84ec0a68cc7	23	Male		false	NA	false	0	0.322986666666667	≤35	1	Tap + Walk + Voice
3b85d532-0056-498f-88ba-c0701329a0ad	32	Male	"White or Caucasian"	false	NA	true	1	0.451253125	≤35	1	Tap + Walk + Voice
3b96ed25-a60b-4fcd-a734-4bf3cae6f4bb	21	Female	"White or Caucasian"	false	NA	false	0	0.122855	≤35	1	Tap + Walk + Voice
3ba3909d-dac0-4a1b-a900-e4989feaefc3	25	Male	"White or Caucasian"	false	NA	false	0	0.328501666666666	≤35	1	Tap + Walk + Voice
3bc850b6-4bbc-4d12-9bca-84ff745c6e7f	25	Female	"White or Caucasian"		NA	false	0	0.489713333333334	≤35	1	Tap + Walk + Voice
3bd090cb-defa-4d71-890d-7e437e453599	32	Male	"White or Caucasian"	true	4	false	0	0.409296666666667	≤35	1	Tap + Walk + Voice
3bdde942-e7b9-498b-bde9-6fad671385af	62	Female	"White or Caucasian"	false	NA	true	1	0.830461818181818	50-65	1	Tap + Walk + Voice
3c276970-26c7-4b3d-9765-5336032f1853	55	Female	"White or Caucasian"	false	NA	false	0	0.564661666666667	50-65	1	Tap + Walk + Voice
3c6db1bb-7636-44b6-8890-dae70ddaacb5	44	Male	"White or Caucasian"	false	NA	false	0	0.572997222222222	35-50	1	Tap + Walk + Voice
3c80d9c7-14f2-4118-9e3e-a21a36095075	69	Female	"White or Caucasian"	true	30	false	0	0.495745	>65	1	Tap + Walk + Voice
3c903ca1-8773-4a5f-affc-60b85329087b	24	Male	"Latino/Hispanic"	false	NA	false	0	0.28286	≤35	1	Tap + Walk + Voice
3ce36ca2-f79d-49a0-8e42-016be797773d	36	Male	"White or Caucasian"	true	4	false	0	0.479725	35-50	1	Tap + Walk + Voice
3cf8698b-0e0d-44db-8d6c-d6486c684418	71	Male	"White or Caucasian"	true	2	true	1	0.825992997633267	>65	1	Tap + Walk + Voice
3d1162a3-4150-48d4-b179-55361a508bdb	29	Male	"White or Caucasian"	true	8	false	0	0.34079	≤35	1	Tap + Walk + Voice
3d1e6a4d-1988-4e3d-ae43-6167593cef25	24	Female	"East Asian"	false	NA	false	0	0.609929166666667	≤35	1	Tap + Walk + Voice
3d670e59-cc88-46df-8d70-e2c1dc80b87c	35	Male	"Middle Eastern"	true	20	false	0	0.477015	≤35	1	Tap + Walk + Voice
3d859196-243f-45de-b3b1-a0379b49d958	73	Male	"Latino/Hispanic"	true	29	true	1	0.87221688172043	>65	1	Tap + Walk + Voice
3da1ee48-8a97-4296-98b8-72c2ae6b2bbd	21	Male	"South Asian"	false	NA	false	0	0.612468333333333	≤35	1	Tap + Walk + Voice
3db10659-abd6-420f-abe5-8ab5f32e9d9e	21	Female	"White or Caucasian"	false	NA	false	0	0.44668	≤35	1	Tap + Walk + Voice
3dbc521d-97e8-4a22-91e6-14f75c97272a	25	Female	"East Asian"	false	NA	false	0	0.22537	≤35	1	Tap + Walk + Voice
3e3dab8f-87e1-42c8-a091-9202fb089a03	52	Male	"White or Caucasian"	false	NA	true	1	0.823031111111111	50-65	1	Tap + Walk + Voice
3e7931b1-43fb-41cf-a64c-d360d3a7ce61	73	Female	"White or Caucasian"	false	NA	true	1	0.749385	>65	1	Tap + Walk + Voice
3e799759-fc47-4eac-9dce-0ec3c6a964b1	30	Male	"White or Caucasian"	false	NA	false	0	0.440254	≤35	1	Tap + Walk + Voice
3e7e6085-a641-4b0f-bcda-c4fb3c0d3fe4	57	Female	"White or Caucasian"	true	5	true	1	0.709453333333333	50-65	1	Tap + Walk + Voice
3ee6087b-7e4e-4f8b-97ec-78d3de73185a	21	Male	"Latino/Hispanic"	true	0	false	0	0.442032	≤35	1	Tap + Walk + Voice
3f057470-1b34-423e-abfe-bfc6ed411007	62	Male	"White or Caucasian"	false	NA	false	0	0.69553	50-65	1	Tap + Walk + Voice
3f089713-a352-4ec8-8da0-45925fc45f3c	18	Male	"White or Caucasian"	false	NA	false	0	0.44309	≤35	1	Tap + Walk + Voice
3f1d98b1-4599-41fa-95d6-066f85ade1c4	32	Male	"East Asian"	true	16	false	0	0.487866666666667	≤35	1	Tap + Walk + Voice
3f40b78d-a861-4296-87fe-8fb973e892c0	57	Male	"White or Caucasian"	true	30	false	0	0.746928333333333	50-65	1	Tap + Walk + Voice
3f68da18-e3d6-426b-801f-9d8ccd46e6cb	52	Male	"White or Caucasian"	false	NA	true	1	0.676362954545454	50-65	1	Tap + Walk + Voice
3f79af85-caa1-425f-9159-afd194e25951	31	Male	"White or Caucasian"	false	NA	false	0	0.369095	≤35	1	Tap + Walk + Voice
3f86de53-51a2-49ad-98f0-8f424ae61ac6	23	Female	"White or Caucasian"	false	NA	false	0	0.20535	≤35	1	Tap + Walk + Voice
3f997724-f0e4-4a31-9ef7-57bbb8cf3188	72	Male	"White or Caucasian"	false	NA	true	1	0.797919166666667	>65	1	Tap + Walk + Voice
3fb12699-ffda-4055-bf29-b8087a7af831	64	Male	"White or Caucasian"	true	25	false	0	0.504681666666667	50-65	1	Tap + Walk + Voice
3fbc3ca5-f28b-4924-978f-f186478834d3	22	Male	"White or Caucasian"	true	3	false	0	0.43696	≤35	1	Tap + Walk + Voice
3fc27cea-8cb1-48f3-baca-ff13cfda5ae5	54	Male	"White or Caucasian"	false	NA	false	0	0.478066	50-65	1	Tap + Walk + Voice
400a60d8-f50b-4df4-be25-7566fc39c090	62	Male	"White or Caucasian"	true	3	true	1	0.85626	50-65	1	Tap + Walk + Voice
40133d6e-3029-4f2d-8cc0-e1685677a56a	66	Male	"White or Caucasian"	false	NA	true	1	0.74661	>65	1	Tap + Walk + Voice
40a139ac-5883-48e8-8dd5-b47e584196b8	61	Male	"White or Caucasian"	false	NA	false	0	0.60532625	50-65	1	Tap + Walk + Voice
41115fa3-a5a7-479e-9c81-662ebf852c1e	73	Female	"South Asian"	false	NA	true	1	0.819943333333333	>65	1	Tap + Walk + Voice
414f78de-0ae6-4698-bef4-e43ee1ab9fee	32	Male	"White or Caucasian"	true	8	false	0	0.20819	≤35	1	Tap + Walk + Voice
416a984c-4a94-452b-93be-499c1ac374d6	52	Male	"Native American"	false	NA	true	1	0.651075365616427	50-65	1	Tap + Walk + Voice
41c85833-e553-4507-a2a9-3c8e8ddaa091	44	Female	"South Asian"	false	NA	false	0	0.443763333333333	35-50	1	Tap + Walk + Voice
41d411d7-4470-4453-90c4-067c4469f154	48	Male	"South Asian"	false	NA	false	0	0.68414	35-50	1	Tap + Walk + Voice
420f88d6-32f6-4f18-9a94-a5cb340d10cc	33	Male	"White or Caucasian"	false	NA	false	0	0.205105	≤35	1	Tap + Walk + Voice
4220329a-2d66-4962-a0d3-9694d14f3955	28	Female	"White or Caucasian"	false	NA	false	0	0.336345	≤35	1	Tap + Walk + Voice
4254ec6b-3a08-4baa-a909-e7737189bb06	55	Female	"White or Caucasian"	true	2	true	1	0.844185447154472	50-65	1	Tap + Walk + Voice
428d6cd7-4076-4a3d-9124-97e42dc9ee66	50	Female	"White or Caucasian"	false	NA	true	1	0.74759	35-50	1	Tap + Walk + Voice
428ed7ea-448e-4ad2-8ca6-e68178ca6248	61	Female	"White or Caucasian"	false	NA	true	1	0.60208	50-65	1	Tap + Walk + Voice
429f28e7-e79f-490a-9184-9632d95688fb	28	Male	"White or Caucasian"	true	0	false	0	0.373943333333333	≤35	1	Tap + Walk + Voice
42a21eed-5676-48dd-b361-f486e0e838c2	20	Male	"Middle Eastern"	false	NA	false	0	0.290535	≤35	1	Tap + Walk + Voice
42a94a99-ca04-4444-88f1-688d0ccdf6f4	29	Male	"White or Caucasian"	false	NA	false	0	0.442054166666667	≤35	1	Tap + Walk + Voice
42b19e40-684f-4b68-9210-605a6378ae80	45	Male	"Pacific Islander","White or Caucasian","Mixed"	true	9	false	0	0.54072	35-50	1	Tap + Walk + Voice
42ec1a33-55d2-486d-bdae-b95860dea545	24	Male	"Native American","White or Caucasian"	false	NA	false	0	0.434193333333333	≤35	1	Tap + Walk + Voice
43319463-a0f0-478c-93a6-98c20d1bc770	67	Female	"White or Caucasian"	true	NA	true	1	0.829543661144288	>65	1	Tap + Walk + Voice
43cd95d8-af23-4fab-a59e-e1d71a850a89	34	Male	"White or Caucasian"	false	NA	false	0	0.625383333333333	≤35	1	Tap + Walk + Voice
442309ee-3148-4b0a-9df7-57a118c6ef82	77	Male	"White or Caucasian"	false	NA	true	1	0.7924385	>65	1	Tap + Walk + Voice
4428f922-1202-45e5-ad99-f3d4dd627aaf	47	Male	"White or Caucasian"	true	5	false	0	0.544078333333333	35-50	1	Tap + Walk + Voice
444a6838-c541-45c5-856b-94dc5cccec5c	26	Male	"Latino/Hispanic"	false	NA	false	0	0.29878	≤35	1	Tap + Walk + Voice
4471bf35-7da3-40d6-afdd-2854f15ca1c7	50	Male	"White or Caucasian"	false	NA	false	0	0.382170833333333	35-50	1	Tap + Walk + Voice
44c63449-36a3-4edd-a7a6-b49d9aea740e	23	Female	"White or Caucasian"	false	NA	false	0	0.38714	≤35	1	Tap + Walk + Voice
44e504c7-413d-446d-b8bb-51ae48f39562	48	Male	"White or Caucasian"	false	NA	false	0	0.581373333333333	35-50	1	Tap + Walk + Voice
450f3979-d379-4caf-866d-7e97f368d16c	19	Male	"East Asian"	true	2	false	0	0.355265	≤35	1	Tap + Walk + Voice
45219f4a-1f40-4bbf-81fc-6a37f167c1ca	33	Male	"East Asian"	false	NA	false	0	0.39668	≤35	1	Tap + Walk + Voice
453c6983-b442-4a6a-8fa2-5317c562ae35	18	Male	"White or Caucasian"	false	NA	false	0	0.33054	≤35	1	Tap + Walk + Voice
4580288b-180f-4b30-a146-89d764c2f60b	56	Male	"White or Caucasian"	false	NA	true	1	0.768171666666667	50-65	1	Tap + Walk + Voice
459e2be9-61d0-4c11-b707-01afe7e34fc6	45	Male	"White or Caucasian"		NA	false	0	0.687903333333333	35-50	1	Tap + Walk + Voice
45b66b2f-ae15-4c71-b2e6-e80a252d052b	23	Male	"East Asian"	false	NA	false	0	0.398505	≤35	1	Tap + Walk + Voice
45c0924d-d7c5-442a-95fa-326971f22b0a	18	Male	"East Asian"	false	NA	false	0	0.24359	≤35	1	Tap + Walk + Voice
45e954bf-4cec-4b56-a957-d305029baba2	61	Female	"White or Caucasian"	false	NA	true	1	0.774088076923077	50-65	1	Tap + Walk + Voice
45ec4a48-bfc1-4bf3-8772-0a587b5f85f0	47	Male	"Black or African"	true	0	false	0	0.513755	35-50	1	Tap + Walk + Voice
45fd88a2-8ac2-4841-83c8-0e8278d134c0	22	Male	"Black or African"	true	8	false	0	0.377605	≤35	1	Tap + Walk + Voice
4616bba5-e3f7-4ce0-924b-94e1d38747c0	44	Male	"Mixed"	false	NA	false	0	0.50765	35-50	1	Tap + Walk + Voice
4648594e-3226-430f-bc74-0e36567f1f20	28	Female	"White or Caucasian"	false	NA	false	0	0.42087	≤35	1	Tap + Walk + Voice
4670b822-389f-45ed-bb14-3f12e25d92ec	22	Male	"Latino/Hispanic"	false	NA	false	0	0.63945	≤35	1	Tap + Walk + Voice
46f5740b-afa0-4432-94a4-4155ae963b75	43	Male	"Latino/Hispanic"	false	NA	false	0	0.6753475	35-50	1	Tap + Walk + Voice
47158955-70a5-41e9-b0c5-11c34834d067	18	Male	"South Asian"	false	NA	false	0	0.466495	≤35	1	Tap + Walk + Voice
47184d8b-9872-4b3b-8b3d-5d7a92ffc12c	24	Male	"White or Caucasian"	true	6	false	0	0.340418333333333	≤35	1	Tap + Walk + Voice
47d3ef30-9526-407a-850d-04689f4da169	41	Male	"White or Caucasian"	false	NA	false	0	0.369275	35-50	1	Tap + Walk + Voice
48636df4-7e93-496f-967f-83e6488c2a58	37	Male	"White or Caucasian"	true	7	false	0	0.399196666666667	35-50	1	Tap + Walk + Voice
486380c2-6690-4dab-bb07-c21f0736bf43	23	Male	"Latino/Hispanic"	false	NA	false	0	0.224411666666667	≤35	1	Tap + Walk + Voice
48d5372b-379c-495b-b082-0ac208f22bf0	29	Male	"White or Caucasian"	true	NA	false	0	0.715775	≤35	1	Tap + Walk + Voice
48f10485-fd75-48a0-852e-8663f760c30e	76	Male	"East Asian"	false	NA	true	1	0.883075	>65	1	Tap + Walk + Voice
48f65ce7-091f-4179-b1a2-b36ec2fce6db	65	Female	"White or Caucasian"	false	NA	true	1	0.789538421052632	50-65	1	Tap + Walk + Voice
49015692-95f2-4622-9c34-85605ecdfe4b	29	Male	"White or Caucasian"	false	NA	false	0	0.597545	≤35	1	Tap + Walk + Voice
492bc3a7-cc91-4da5-a368-5beac78dacfd	52	Male	"White or Caucasian"	true	12	false	0	0.281791	50-65	1	Tap + Walk + Voice
493ffbff-4f9b-419f-9db9-584fc27ae9fc	55	Male	"White or Caucasian"	true	20	true	1	0.79400875	50-65	1	Tap + Walk + Voice
49851f65-33c9-4b5d-be43-15591eb8ded2	18	Male	"White or Caucasian"	false	NA	false	0	0.21851	≤35	1	Tap + Walk + Voice
4995b205-2c38-429f-aa29-348007e61c4e	26	Male	"White or Caucasian"	false	NA	false	0	0.470858888888889	≤35	1	Tap + Walk + Voice
4996a4c2-d311-4169-a396-ccbffcdde78a	53	Female	"White or Caucasian"	true	10	true	1	0.845215	50-65	1	Tap + Walk + Voice
499ae188-3fab-4356-9471-fd78d7bf5b1c	26	Male	"White or Caucasian"	false	NA	false	0	0.397725	≤35	1	Tap + Walk + Voice
49cead59-3e1c-48ac-85c7-bffe67dbd09a	56	Male	"Black or African","Mixed"	true	2	false	0	0.682081875	50-65	1	Tap + Walk + Voice
4a56ed37-6bca-4643-aa2f-24a71d4d63b0	31	Male	"White or Caucasian"	false	NA	false	0	0.758315	≤35	1	Tap + Walk + Voice
4a61cb25-1f7d-48df-8b92-9cac13ebefd4	65	Female	"White or Caucasian"	true	5	true	1	0.7572675	50-65	1	Tap + Walk + Voice
4a737487-88d4-4c11-8bfe-d9fc79197f9b	69	Male	"White or Caucasian"	true	25	true	1	0.68068	>65	1	Tap + Walk + Voice
4ad61e24-16f0-4409-82a1-b37cb72a92c8	66	Male	"White or Caucasian"	false	NA	true	1	0.844666	>65	1	Tap + Walk + Voice
4adfd160-00bc-45f3-886c-b4237c1ee68d	28	Male	"White or Caucasian"	false	NA	false	0	0.468215	≤35	1	Tap + Walk + Voice
4b52f3cc-09b7-4ad1-98c4-7a8eb1e9ec74	58	Female	"White or Caucasian"	true	3	true	1	0.782994507042253	50-65	1	Tap + Walk + Voice
4b7f4e79-8579-4f85-8a08-4b6c3ab4a44b	27	Male	"White or Caucasian"	false	NA	false	0	0.51577	≤35	1	Tap + Walk + Voice
4b86ef46-390f-4457-909c-17cb6667cdbc	23	Male	"South Asian"	false	NA	false	0	0.212185	≤35	1	Tap + Walk + Voice
4bc220cf-2bc4-4a9e-8a26-10ca54e983b4	30	Male	"Other"	false	NA	false	0	0.327425	≤35	1	Tap + Walk + Voice
4bc54c5e-2d96-4e93-98c7-062534f1b7c5	60	Female	"White or Caucasian"	true	4	false	0	0.653318333333334	50-65	1	Tap + Walk + Voice
4bd9cbef-34f0-4457-916a-05114d091c8b	21	Female	"White or Caucasian"	true	6	false	0	0.42668	≤35	1	Tap + Walk + Voice
4c559d42-022f-4d12-b48d-5d1bc424a87d	42	Male	"White or Caucasian"	true	2	false	0	0.3498	35-50	1	Tap + Walk + Voice
4c623832-42d1-436e-a022-773222312425	61	Male	"White or Caucasian"	false	NA	true	1	0.911606304347826	50-65	1	Tap + Walk + Voice
4cdcceda-2afc-4572-9ba3-2ae4dfd9561c	38	Female	"South Asian"	false	NA	false	0	0.657389444444444	35-50	1	Tap + Walk + Voice
4d65d02d-0e1a-4298-a18f-bb14fa199cf3	26	Male	"White or Caucasian"	true	NA	false	0	0.35062	≤35	1	Tap + Walk + Voice
4d6cff55-48f0-42fb-b370-e01215d04982	47	Male	"White or Caucasian"	false	NA	false	0	0.408585	35-50	1	Tap + Walk + Voice
4e5171ed-cfb6-4f89-8c19-5aafbe825f2b	38	Male	"White or Caucasian"	false	NA	false	0	0.30322	35-50	1	Tap + Walk + Voice
4e73ed3d-c79c-4215-8c69-31df2eef5cac	24	Male	"White or Caucasian"	true	6	false	0	0.413818333333333	≤35	1	Tap + Walk + Voice
4e92549b-34a4-4685-b365-e07b92ba8343	19	Male	"White or Caucasian"	true	0	false	0	0.449225	≤35	1	Tap + Walk + Voice
4edac50f-9afa-4196-95ca-965474662b42	18	Male	"White or Caucasian"	false	NA	false	0	0.395185	≤35	1	Tap + Walk + Voice
4f363b0a-ef39-45f8-b751-28bf168c2183	32	Male	"White or Caucasian"	true	15	false	0	0.599543333333334	≤35	1	Tap + Walk + Voice
4fce8073-d331-4490-9738-5cb43b7a1d27	44	Male	"South Asian"	true	1	false	0	0.44228	35-50	1	Tap + Walk + Voice
4fcea293-a403-4cf8-8ba3-ee07028b9542	25	Female	"White or Caucasian"	false	NA	false	0	0.370935	≤35	1	Tap + Walk + Voice
4fe21cc9-9590-4308-9ad0-01ec643de331	33	Male	"White or Caucasian"	false	NA	false	0	0.37788875	≤35	1	Tap + Walk + Voice
50adb272-a1df-475c-811e-d324381b8196	71	Male	"White or Caucasian"	true	30	false	0	0.618973333333333	>65	1	Tap + Walk + Voice
50ed5188-9843-435b-854c-235a4a7cb1c8	24	Male	"White or Caucasian"	false	NA	false	0	0.408227777777778	≤35	1	Tap + Walk + Voice
50fef3c5-8844-4618-ac49-0386b72110a1	46	Female	"White or Caucasian"	false	NA	true	1	0.74114	35-50	1	Tap + Walk + Voice
51618415-b7a4-465f-8067-5097175b6f4f	33	Male	"White or Caucasian"	true	17	false	0	0.519197777777778	≤35	1	Tap + Walk + Voice
51c8083c-a40f-47cb-9f02-1f5ba6ccbaf5	19	Male	"Mixed"	false	NA	false	0	0.488801666666667	≤35	1	Tap + Walk + Voice
520917c2-1a2f-46d4-beed-5a104e630bd5	32	Male	"Middle Eastern"	true	16	false	0	0.441619	≤35	1	Tap + Walk + Voice
5216c72c-33d5-4e01-b050-791cac56d61d	56	Male	"White or Caucasian"	false	NA	true	1	0.653273125	50-65	1	Tap + Walk + Voice
523283b6-acc9-4375-ab7a-d7240cd690c3	68	Male	"White or Caucasian"	false	NA	true	1	0.8184090625	>65	1	Tap + Walk + Voice
5252c381-5a51-4441-b78a-40ee93c638f2	57	Male	"White or Caucasian"	true	5	false	0	0.587358333333333	50-65	1	Tap + Walk + Voice
52f94274-efc4-4055-9dc8-fe318a402750	36	Male	"White or Caucasian"	false	NA	false	0	0.31773	35-50	1	Tap + Walk + Voice
53497c69-654e-409d-bfe2-2fe643c32616	54	Male	"White or Caucasian"	false	NA	true	1	0.70930875	50-65	1	Tap + Walk + Voice
53767e95-ccbd-4fcc-a058-ae961f9d3302	28	Female	"Native American"	true	4	false	0	0.523665	≤35	1	Tap + Walk + Voice
53cab9a2-a0c3-4188-90d3-97736d73e471	68	Female	"White or Caucasian"	true	5	false	0	0.675818333333333	>65	1	Tap + Walk + Voice
53e69a28-ff70-4c9f-8d49-d66ffe4bf9e3	67	Male	"Latino/Hispanic"	true	15	false	0	0.744911666666667	>65	1	Tap + Walk + Voice
53fc50e0-d63f-4767-8c80-b07a2d938d4c	56	Female	"White or Caucasian"	false	NA	false	0	0.58777	50-65	1	Tap + Walk + Voice
54031d72-2961-47bb-b0e7-15f4887bbec7	24	Male	"White or Caucasian"	false	NA	false	0	0.4739175	≤35	1	Tap + Walk + Voice
5406ea75-329b-42e0-95f1-1b23c40b2a3b	49	Female	"White or Caucasian"	false	NA	true	1	0.587982222222222	35-50	1	Tap + Walk + Voice
54247570-e33b-4d54-bb75-8b74aa79fd8a	32	Male	"White or Caucasian"	false	NA	false	0	0.26513	≤35	1	Tap + Walk + Voice
544696cb-185a-4425-9274-250f3c30611b	29	Female	"White or Caucasian"	false	NA	false	0	0.4854025	≤35	1	Tap + Walk + Voice
5483b087-7e38-4649-b1de-9ac194b585b5	46	Male	"White or Caucasian"	false	NA	false	0	0.599011153846154	35-50	1	Tap + Walk + Voice
54ce4e9c-5cd2-4989-a383-1cdcf513dbc8	25	Male	"White or Caucasian"	false	NA	false	0	0.317509285714286	≤35	1	Tap + Walk + Voice
54d1a647-e48d-4c70-ac48-7fc0e090a7ff	52	Female	"White or Caucasian"	true	3	true	1	0.802145	50-65	1	Tap + Walk + Voice
54db303d-a4f5-4d28-991e-2bbba382f80c	18	Male	"White or Caucasian"	false	NA	false	0	0.20476	≤35	1	Tap + Walk + Voice
54e7560b-8dde-4dfe-b8ae-06f82a5555e2	60	Male	"White or Caucasian"	false	NA	true	1	0.82246875	50-65	1	Tap + Walk + Voice
5511a66f-8474-4310-b98a-f81e6204044e	61	Male	"White or Caucasian"	true	6	false	0	0.7380875	50-65	1	Tap + Walk + Voice
5553e5a1-32bf-40df-a387-7da8600f82f4	68	Male	"White or Caucasian"	false	NA	true	1	0.769916666666666	>65	1	Tap + Walk + Voice
559d58b6-ab77-48d9-b1b4-ff8db58ef3ef	24	Male	"White or Caucasian"	true	0	false	0	0.30297	≤35	1	Tap + Walk + Voice
55ca2fac-0579-4287-8930-8757529b8203	27	Female	"Latino/Hispanic"	false	NA	false	0	0.52889375	≤35	1	Tap + Walk + Voice
55cc7a36-8d55-4641-90ed-3a131f26b3bc	29	Male	"White or Caucasian"	true	5	false	0	0.236281666666667	≤35	1	Tap + Walk + Voice
5629e1ed-0102-44f8-81db-891cb51ae7fe	26	Male	"White or Caucasian"	false	NA	false	0	0.20154	≤35	1	Tap + Walk + Voice
563945fa-a039-49be-810c-903f94c19a48	24	Male	"White or Caucasian"	true	1	false	0	0.400576666666667	≤35	1	Tap + Walk + Voice
564f8fc9-7dda-4f39-b7c4-89a8aa0a89fc	42	Male	"White or Caucasian"	false	NA	false	0	0.322481666666667	35-50	1	Tap + Walk + Voice
569da23a-d719-42d4-bd97-9e9e62a49030	43	Female	"White or Caucasian"	false	NA	false	0	0.337825	35-50	1	Tap + Walk + Voice
56ae37f9-02fe-4a5b-90c6-a0798b75fc95	20	Male	"East Asian"	false	NA	false	0	0.55018	≤35	1	Tap + Walk + Voice
56f50323-3032-4c7e-94f8-39d3b037a455	32	Male	"Other"	false	NA	false	0	0.378736666666667	≤35	1	Tap + Walk + Voice
571da4b1-f83d-43e0-aab5-506bf19ac394	42	Male	"White or Caucasian"	true	13	false	0	0.328445	35-50	1	Tap + Walk + Voice
571e747b-c2e1-401e-afb3-43a6b614f77a	32	Male	"White or Caucasian"	false	NA	false	0	0.34455	≤35	1	Tap + Walk + Voice
5726fd8b-667a-40fd-859f-1d2c13d1a14f	60	Female	"White or Caucasian"	false	NA	true	1	0.709391666666667	50-65	1	Tap + Walk + Voice
5737bff3-0b05-45d8-a78c-0cd341ac23f1	53	Male	"White or Caucasian"	false	NA	true	1	0.792255	50-65	1	Tap + Walk + Voice
573bcf1f-b2fc-4d6a-8bc0-300f744d3150	26	Female	"East Asian"		NA	false	0	0.345673333333333	≤35	1	Tap + Walk + Voice
5769ceb6-6c63-4c8a-a987-d2c9f186a166	62	Male	"White or Caucasian"	true	30	false	0	0.700632962962963	50-65	1	Tap + Walk + Voice
57824673-920b-4bc2-a974-2b558f226008	19	Male	"White or Caucasian"	false	NA	false	0	0.38344	≤35	1	Tap + Walk + Voice
58469105-280d-4a10-b315-03d4cf661b9b	28	Male	"White or Caucasian"	true	3	false	0	0.3808775	≤35	1	Tap + Walk + Voice
5873a6ac-6317-4547-8cfa-e1555fafa4df	68	Female	"White or Caucasian"	true	10	false	0	0.6663775	>65	1	Tap + Walk + Voice
58c5e051-4c71-498e-8f6e-0133245cd004	71	Male	"Mixed"	true	30	false	0	0.423015	>65	1	Tap + Walk + Voice
58df81c2-5777-4d88-a158-10b93dafc03f	61	Male	"White or Caucasian"	true	45	false	0	0.603373	50-65	1	Tap + Walk + Voice
595a89a5-ef63-4c16-9465-2a7d1a13d207	57	Female	"White or Caucasian"	true	10	false	0	0.798164166666667	50-65	1	Tap + Walk + Voice
5a1ff75e-87f6-4617-886d-12c49dc11c8d	18	Male	"White or Caucasian"	false	NA	false	0	0.311655	≤35	1	Tap + Walk + Voice
5a5b0173-3d27-412c-84f3-57534bf1414f	75	Male	"White or Caucasian"	true	5	true	1	0.766076328691474	>65	1	Tap + Walk + Voice
5a5cf85d-8a6b-4f24-b4d2-4d9e94a3b9c7	33	Male	"White or Caucasian"	false	NA	false	0	0.368825	≤35	1	Tap + Walk + Voice
5a72bd77-fcb3-4440-a550-b4344c864822	32	Male	"Middle Eastern"	false	NA	false	0	0.53605875	≤35	1	Tap + Walk + Voice
5afeffab-a95c-4059-a2f9-3c272c69bef1	25	Female	"White or Caucasian"	false	NA	false	0	0.30717	≤35	1	Tap + Walk + Voice
5b3152ef-0faa-4fd9-a9fa-0459debbc4c5	34	Male	"East Asian"	true	0	false	0	0.5325275	≤35	1	Tap + Walk + Voice
5b4115a0-8bd8-46ca-9835-db4517e762b6	70	Male	"White or Caucasian"	true	9	true	1	0.8553275	>65	1	Tap + Walk + Voice
5b528917-274d-4f3d-8239-e378cd2f1ff5	27	Male	"Black or African"	true	2	false	0	0.463928	≤35	1	Tap + Walk + Voice
5b68ee80-508b-47c3-9e83-c05bc891be7f	29	Male	"Latino/Hispanic"	true	2	false	0	0.4118325	≤35	1	Tap + Walk + Voice
5b6fae87-cbc6-4300-ba1c-9487484a8cd5	35	Female	"White or Caucasian"	true	7	false	0	0.46751	≤35	1	Tap + Walk + Voice
5b75174e-fc8e-491e-bdb9-8a323a8b9938	39	Male	"White or Caucasian"	false	NA	false	0	0.3420775	35-50	1	Tap + Walk + Voice
5b80df1b-f5b8-4215-bfb5-e78036f50409	28	Male	"East Asian"	false	NA	false	0	0.429495	≤35	1	Tap + Walk + Voice
5bdce092-6bb7-403b-971b-84c27510df9d	18	Male	"Other"	false	NA	false	0	0.436565	≤35	1	Tap + Walk + Voice
5c16649a-ac27-4b5e-947d-1ec48b48426d	45	Male	"White or Caucasian"	false	NA	false	0	0.55036	35-50	1	Tap + Walk + Voice
5c751962-a385-4041-8669-6029fd8a6c9d	20	Male	"Latino/Hispanic"	false	NA	false	0	0.391681666666666	≤35	1	Tap + Walk + Voice
5c7ab631-b144-4ff9-a825-f7a98f8b9428	18	Female	"White or Caucasian"	true	1	false	0	0.542436666666667	≤35	1	Tap + Walk + Voice
5c8b7a99-da07-4d4c-88c0-dc60f2dbb3d2	38	Male	"Middle Eastern"	false	NA	false	0	0.5746425	35-50	1	Tap + Walk + Voice
5cc03f2e-6fbf-45d4-a8ba-d241345e7938	23	Male	"White or Caucasian"	false	NA	false	0	0.591265	≤35	1	Tap + Walk + Voice
5ce69643-aeec-44e5-a5cc-4c06d36f5979	66	Male	"White or Caucasian"	true	8	true	1	0.86389387283237	>65	1	Tap + Walk + Voice
5cfba2eb-5c3e-45d3-9e29-13f5f597794a	34	Male	"White or Caucasian"	true	4	false	0	0.197495	≤35	1	Tap + Walk + Voice
5d0e0219-6780-4390-8fd8-5e832d7d6d9c	44	Male	"White or Caucasian"	true	5	false	0	0.182595	35-50	1	Tap + Walk + Voice
5d1e7f3b-eb68-4780-8ba4-7de911ef596b	33	Male	"White or Caucasian"	false	NA	false	0	0.407813333333333	≤35	1	Tap + Walk + Voice
5d4dafaf-7161-43d7-b7da-59dfd905c51e	58	Female	"White or Caucasian"	false	NA	true	1	0.763805	50-65	1	Tap + Walk + Voice
5d5cb233-4949-4500-855e-9030437ff856	23	Male	"Middle Eastern"	false	NA	false	0	0.51885	≤35	1	Tap + Walk + Voice
5df008fe-4f0a-4914-b5bd-634faa00773b	22	Male	"East Asian"	false	NA	false	0	0.38177	≤35	1	Tap + Walk + Voice
5dfd64cb-336b-4838-972e-f16bec30bf62	48	Male	"White or Caucasian"		NA	false	0	0.456256666666667	35-50	1	Tap + Walk + Voice
5dfe71c6-acc0-4fa0-9bbd-766ca413d2ef	55	Male	"White or Caucasian"	false	NA	false	0	0.460418333333333	50-65	1	Tap + Walk + Voice
5e50a110-a16f-4c18-98cd-dbd4b275aff5	23	Male	"White or Caucasian"	false	NA	false	0	0.246561666666667	≤35	1	Tap + Walk + Voice
5e5e1d18-94ef-451f-98cb-10dd33dd1ce5	38	Male	"White or Caucasian"	true	3	true	1	0.9158715	35-50	1	Tap + Walk + Voice
5e7fba64-bc6f-4987-b3d4-97328d805f4f	61	Female	"White or Caucasian"	true	35	true	1	0.759891369477621	50-65	1	Tap + Walk + Voice
5e936ca1-9865-4b3a-a9f3-6de4591eb474	18	Male	"White or Caucasian"	false	NA	false	0	0.3043425	≤35	1	Tap + Walk + Voice
5f0c5d3a-2c61-4cb5-b055-995cdd6824c0	26	Male	"White or Caucasian"	true	9	false	0	0.315335	≤35	1	Tap + Walk + Voice
5f2ddd28-2506-43fb-8863-d9b521cb163e	60	Female	"White or Caucasian"	false	NA	true	1	0.79669375	50-65	1	Tap + Walk + Voice
5f369378-6389-4198-b97f-d1c19603a20a	26	Male	"Other"	false	NA	false	0	0.28386	≤35	1	Tap + Walk + Voice
5f52189f-204f-4c82-a4e0-f368f199a2e5	33	Male	"White or Caucasian"	true	NA	false	0	0.39002	≤35	1	Tap + Walk + Voice
5f571507-afb6-4b2b-88e5-77427af09e4b	21	Male	"Middle Eastern"	false	NA	false	0	0.26393	≤35	1	Tap + Walk + Voice
5f715699-26ec-4d13-a346-80cd971c4c56	19	Male	"Latino/Hispanic"	true	5	false	0	0.351875	≤35	1	Tap + Walk + Voice
5fe0830d-9fc2-493f-a9e7-2e900b9e37a8	72	Male	"White or Caucasian"	true	10	true	1	0.90423875	>65	1	Tap + Walk + Voice
60011d59-db6d-41d7-aff1-0557f69ce81b	62	Male	"White or Caucasian"	false	NA	true	1	0.827385714285714	50-65	1	Tap + Walk + Voice
6042a7cf-29e1-4c44-80e8-7f456a3057b0	43	Male	"White or Caucasian"		NA	false	0	0.57154	35-50	1	Tap + Walk + Voice
6053fa31-b3b9-49ec-8344-3e57692ab997	62	Male	"White or Caucasian"	true	2	false	0	0.74930375	50-65	1	Tap + Walk + Voice
6087042c-e093-4baa-aaa3-a47231d35f14	35	Male	"White or Caucasian"	true	5	false	0	0.29498	≤35	1	Tap + Walk + Voice
60b8d326-8e3f-472d-8c94-3690e2023a3f	26	Male	"Other"	false	NA	false	0	0.271468333333333	≤35	1	Tap + Walk + Voice
60bf4c6b-aca8-4371-89c5-65f632559c57	31	Male	"South Asian"	false	NA	false	0	0.420675	≤35	1	Tap + Walk + Voice
60c67049-c4c9-4176-9993-73abf6f12888	55	Male	"White or Caucasian"	false	NA	true	1	0.701561428571428	50-65	1	Tap + Walk + Voice
60d3b2bf-0e46-466e-9cdc-d0a1e8b2abc5	24	Male	"Black or African"	true	7	false	0	0.45072	≤35	1	Tap + Walk + Voice
60d78d1c-0a67-4b66-a5ef-2e20681f8ebb	76	Male	"White or Caucasian"	false	NA	true	1	0.7868775	>65	1	Tap + Walk + Voice
60d884e8-72ac-4567-848f-04404a31c39e	30	Male	"White or Caucasian"	false	NA	false	0	0.46316	≤35	1	Tap + Walk + Voice
60ff7531-921e-4aa5-919d-f456710c13af	30	Male	"White or Caucasian"	false	NA	false	0	0.486703333333333	≤35	1	Tap + Walk + Voice
6134a5c5-2912-4cb0-87aa-10dee483b686	56	Male	"White or Caucasian"	true	30	true	1	0.8320575	50-65	1	Tap + Walk + Voice
615d882e-3a2d-4ee5-840b-dc60b40f386d	78	Male	"Latino/Hispanic"	false	NA	false	0	0.41379	>65	1	Tap + Walk + Voice
615e9dd7-ab41-4326-9301-5aff56aaddc4	65	Male	"White or Caucasian"	false	NA	false	0	0.61599525	50-65	1	Tap + Walk + Voice
617f9a7c-ce57-4bc1-876b-72f904220934	56	Male	"White or Caucasian"	false	NA	false	0	0.678950833333334	50-65	1	Tap + Walk + Voice
621a9865-f339-4596-9b2c-6da1f5ba0ae6	36	Male	"White or Caucasian"	true	2	false	0	0.201863333333333	35-50	1	Tap + Walk + Voice
62df30f9-1161-440b-9be7-ad432d051c23	21	Female	"White or Caucasian"	false	NA	false	0	0.19178	≤35	1	Tap + Walk + Voice
62e4f3c4-3b2c-4901-98a3-e18754a3306a	25	Female	"White or Caucasian"	true	7	false	0	0.202405	≤35	1	Tap + Walk + Voice
62f144e0-1c71-4e9b-9962-35d761820e0f	45	Male	"White or Caucasian"	false	NA	false	0	0.260755	35-50	1	Tap + Walk + Voice
632f046f-f527-4210-8891-44b0d3ab4624	42	Male	"White or Caucasian"	false	NA	true	1	0.515035	35-50	1	Tap + Walk + Voice
635428dc-8898-4b02-83c8-1cb09d58f743	22	Male	"White or Caucasian"	false	NA	false	0	0.41035	≤35	1	Tap + Walk + Voice
637bd08c-8a3a-4a61-a5fb-5ffce3996cec	18	Female	"White or Caucasian"	true	0	false	0	0.536385	≤35	1	Tap + Walk + Voice
638ff105-37d6-4b09-b46c-4c8083701ebb	30	Male	"White or Caucasian"	false	NA	false	0	0.49528	≤35	1	Tap + Walk + Voice
639e8a78-3631-4231-bda1-c911c1b169e5	24	Male	"White or Caucasian"	false	NA	false	0	0.202913333333333	≤35	1	Tap + Walk + Voice
63d3e080-de53-4715-8221-510b236705c5	18	Male	"Mixed"	true	3	false	0	0.249761666666666	≤35	1	Tap + Walk + Voice
641fdb53-87bb-499a-9528-89de054f7b10	32	Male	"White or Caucasian"	true	9	false	0	0.319335	≤35	1	Tap + Walk + Voice
6489d88d-995b-4220-b7c5-12717b8a5270	31	Male	"White or Caucasian"	false	NA	false	0	0.244453333333333	≤35	1	Tap + Walk + Voice
6509f5e8-ff11-4eeb-9673-5b98024a155d	58	Male	"White or Caucasian"	true	7	false	0	0.459356666666667	50-65	1	Tap + Walk + Voice
65362f1b-e646-44d5-bfb4-c32f4dd1f9ad	24	Female	"White or Caucasian"	false	NA	false	0	0.41029	≤35	1	Tap + Walk + Voice
654d7eb7-4ee7-46af-aed8-1fd1561e36f5	57	Male	"White or Caucasian"	false	NA	false	0	0.34364	50-65	1	Tap + Walk + Voice
65cec515-ea00-4cc1-afae-b41c4a03bc15	25	Female	"White or Caucasian"	true	5	false	0	0.27699	≤35	1	Tap + Walk + Voice
666d2ad0-489f-44ed-bb23-8e018ea770ef	34	Male	"White or Caucasian"	true	12	false	0	0.42038	≤35	1	Tap + Walk + Voice
668766f9-7922-47f8-8f88-c40451851220	75	Male	"White or Caucasian"	false	NA	true	1	0.859172672413793	>65	1	Tap + Walk + Voice
66af2645-3e24-4db7-b17c-bbe01b04dd76	52	Male	"White or Caucasian"	true	5	false	0	0.636552777777778	50-65	1	Tap + Walk + Voice
670f4468-e675-467d-af6e-380b3f915e17	38	Male	"White or Caucasian"	false	NA	false	0	0.32355	35-50	1	Tap + Walk + Voice
673b86a6-3fd9-4257-9150-c5e4d2aaec81	62	Male	"White or Caucasian"	false	NA	false	0	0.480925	50-65	1	Tap + Walk + Voice
674c5360-e78b-478a-896a-0ac774005514	88	Male	"White or Caucasian"	true	50	true	1	0.864395	>65	1	Tap + Walk + Voice
67b9ce15-6b8d-4a0e-abab-249c9849651f	62	Male	"White or Caucasian"	false	NA	false	0	0.568795	50-65	1	Tap + Walk + Voice
67bdd316-26fc-4fc7-8431-bf9f41a649dd	32	Male	"White or Caucasian"	true	8	false	0	0.29833	≤35	1	Tap + Walk + Voice
67eaff7f-bf28-4a42-89e3-e72a36681d1b	40	Female	"East Asian","White or Caucasian","Mixed"		NA	false	0	0.61019	35-50	1	Tap + Walk + Voice
67f1c9a8-cc73-4fb1-8950-714d56a7c2cb	30	Female	"White or Caucasian","East Asian"	true	1	false	0	0.519270555555555	≤35	1	Tap + Walk + Voice
68582509-2528-4401-ae80-fdddd00a8558	42	Female	"White or Caucasian"	false	NA	true	1	0.670185	35-50	1	Tap + Walk + Voice
689c302d-72a0-4ccb-ad66-6ca709301013	20	Female	"Latino/Hispanic"	false	NA	false	0	0.513955	≤35	1	Tap + Walk + Voice
696d6276-a745-471c-8afc-39bd8607c25f	51	Male	"White or Caucasian"	false	NA	false	0	0.47715	50-65	1	Tap + Walk + Voice
69e73a84-0924-4112-8fbe-9803feaf1cef	51	Male	"White or Caucasian"	false	NA	true	1	0.711411666666667	50-65	1	Tap + Walk + Voice
6a04ebed-1b03-47ca-a6db-1bdfc41979a5	42	Male	"White or Caucasian"	false	NA	false	0	0.58834	35-50	1	Tap + Walk + Voice
6a4ee996-6653-42d4-8a52-af671f152629	21	Male	"White or Caucasian"	false	NA	false	0	0.55834	≤35	1	Tap + Walk + Voice
6a6a768b-94ff-41c8-b42f-c2db47efa2e4	68	Male	"White or Caucasian"	false	NA	true	1	0.789500049668874	>65	1	Tap + Walk + Voice
6a70c7d5-05f3-42f0-8027-23399570f3a6	26	Female	"Latino/Hispanic"	true	1	false	0	0.391175	≤35	1	Tap + Walk + Voice
6ab8c333-e607-475d-93d8-1949c14bd2a2	24	Female	"South Asian"	false	NA	false	0	0.5972245	≤35	1	Tap + Walk + Voice
6af48ddd-2574-4b03-a268-3d97889899fe	31	Male	"White or Caucasian"	true	4	false	0	0.43292	≤35	1	Tap + Walk + Voice
6b104542-0b0a-4421-a490-568f66c7ebc4	68	Female	"White or Caucasian"	false	NA	true	1	0.920092276478247	>65	1	Tap + Walk + Voice
6b304b5d-64a8-4c5b-8f51-56b22c6ac38c	54	Male	"White or Caucasian"	true	6	false	0	0.339045	50-65	1	Tap + Walk + Voice
6b648dee-0f5e-46b2-b5a4-7b8553b78a89	72	Male	"White or Caucasian"	true	14	true	1	0.861336111111111	>65	1	Tap + Walk + Voice
6b7f9abc-1312-4448-943a-7cf0766c3176	29	Male	"White or Caucasian"	false	NA	false	0	0.30964	≤35	1	Tap + Walk + Voice
6b960458-51a1-43d6-a44d-203206f3236b	47	Male	"White or Caucasian"	false	NA	false	0	0.29129	35-50	1	Tap + Walk + Voice
6bd56ca2-a9dd-4487-8ea7-b525d7c839f2	61	Male	"White or Caucasian"	false	NA	true	1	0.617875	50-65	1	Tap + Walk + Voice
6c1087bc-e8d3-421c-895c-8482803a3a38	51	Male	"White or Caucasian"	true	20	false	0	0.425005	50-65	1	Tap + Walk + Voice
6c130d05-41af-49e9-9212-aaae738d3ec1	51	Male	"White or Caucasian"	false	NA	true	1	0.650583154761905	50-65	1	Tap + Walk + Voice
6c50f995-ae47-4b3a-b966-88d48779635c	50	Male	"South Asian"	false	NA	false	0	0.7615775	35-50	1	Tap + Walk + Voice
6cb4c196-e639-4249-8e55-e58f7a182df3	43	Male	"White or Caucasian"	false	NA	false	0	0.4298825	35-50	1	Tap + Walk + Voice
6ce854ba-9407-441e-88f8-93985377af98	18	Male	"White or Caucasian"	false	NA	false	0	0.305165	≤35	1	Tap + Walk + Voice
6cfb4610-8fc7-4b86-8249-dd22abd64675	60	Male	"White or Caucasian"	false	NA	false	0	0.750007083333333	50-65	1	Tap + Walk + Voice
6d4d2cea-c1c0-48d2-822b-652c387b2894	25	Male	"White or Caucasian"	false	NA	false	0	0.34515	≤35	1	Tap + Walk + Voice
6d7022a2-4b6c-4be1-b61d-699bf2fb4ec9	43	Male	"White or Caucasian"	false	NA	false	0	0.433594166666667	35-50	1	Tap + Walk + Voice
6d705c46-fed5-49ef-bac7-95f67e71062e	58	Male	"Latino/Hispanic"	true	45	false	0	0.582726666666667	50-65	1	Tap + Walk + Voice
6de30650-4784-4ddd-9b27-163a80fc79a6	27	Female	"White or Caucasian"	false	NA	false	0	0.756588333333333	≤35	1	Tap + Walk + Voice
6dee211a-f79f-42c0-96bd-ae68056ea9d4	44	Male	"White or Caucasian"	false	NA	true	1	0.58361	35-50	1	Tap + Walk + Voice
6e1819d5-2a97-46bb-b787-c0fd2e64c49b	43	Male	"White or Caucasian"	true	3	false	0	0.680525	35-50	1	Tap + Walk + Voice
6e19dc65-c5a0-4fac-9465-ce75e004696f	65	Female	"White or Caucasian"	false	NA	true	1	0.810864777368713	50-65	1	Tap + Walk + Voice
6e2f881b-f2a2-4493-8593-e7a50d96874c	73	Male	"White or Caucasian"	true	24	true	1	0.717188571428572	>65	1	Tap + Walk + Voice
6e668775-4ee9-4141-bad6-0ad358955832	21	Male	"White or Caucasian"	false	NA	false	0	0.40585875	≤35	1	Tap + Walk + Voice
6e6f346b-3ab2-4fc8-baf0-95f8ee7e5408	66	Male	"Other"	true	25	true	1	0.808025588235294	>65	1	Tap + Walk + Voice
6e9907bf-09a2-4125-a86f-e9c36bf7849b	24	Male	"Latino/Hispanic"	false	NA	false	0	0.4116025	≤35	1	Tap + Walk + Voice
6eede5d5-cc9c-403c-8f6e-2379921f6cc9	24	Male	"White or Caucasian"	false	NA	false	0	0.676614846938775	≤35	1	Tap + Walk + Voice
6f169765-e151-4214-a3de-0c9ed13380cc	40	Male	"White or Caucasian","Latino/Hispanic"	false	NA	false	0	0.617255	35-50	1	Tap + Walk + Voice
6f2639dd-ee90-4653-b9ab-1ed231c3ce2e	45	Male	"White or Caucasian"	true	30	false	0	0.502770714285714	35-50	1	Tap + Walk + Voice
6f2cbd5a-f152-40ff-ae74-382b23aa561f	31	Male	"White or Caucasian"	false	NA	false	0	0.167065	≤35	1	Tap + Walk + Voice
6f3fab97-ba5c-4ed4-80fd-637e43139fa2	46	Male	"White or Caucasian"	false	NA	false	0	0.688265	35-50	1	Tap + Walk + Voice
6f615077-303b-49b2-8a44-daa947527b25	53	Male	"White or Caucasian"	true	10	false	0	0.6158325	50-65	1	Tap + Walk + Voice
6faa1fbb-12ea-4983-a854-9c5a269b81bb	29	Male	"White or Caucasian"	false	NA	false	0	0.31279	≤35	1	Tap + Walk + Voice
701a99d3-99e7-49f7-807a-e041de08281f	26	Female	"White or Caucasian"	false	NA	false	0	0.4590475	≤35	1	Tap + Walk + Voice
703413a6-b102-49d4-912a-ac42fa8dfab4	28	Female	"White or Caucasian"		NA	false	0	0.247795	≤35	1	Tap + Walk + Voice
7089670a-ebd8-4733-9c7d-8e442181d80f	31	Male	"White or Caucasian"	false	NA	false	0	0.549161875	≤35	1	Tap + Walk + Voice
70f178fd-6f07-4033-9176-fe48775bf9eb	19	Male	"White or Caucasian"	true	1	false	0	0.35928	≤35	1	Tap + Walk + Voice
714105f7-e513-4cdd-bb3b-df32640a22a2	19	Male	"White or Caucasian"	false	NA	false	0	0.377295	≤35	1	Tap + Walk + Voice
716d4bbb-5d83-4844-9334-e305787f5cfc	28	Male	"Latino/Hispanic"	true	5	false	0	0.189945	≤35	1	Tap + Walk + Voice
7175f964-c8ae-4b53-8907-204737433745	30	Female	"White or Caucasian"	false	NA	false	0	0.515633333333333	≤35	1	Tap + Walk + Voice
719acf95-c7d1-4993-93ca-b59cb297a788	54	Female	"White or Caucasian"	false	NA	false	0	0.689655	50-65	1	Tap + Walk + Voice
71ba8422-0bbe-42ae-9185-0fca8a95ccb8	50	Female	"White or Caucasian"	false	NA	true	1	0.837029	35-50	1	Tap + Walk + Voice
71f7aad9-8d7f-4929-86ef-8592fbef8d94	24	Female	"White or Caucasian"	false	NA	false	0	0.46185	≤35	1	Tap + Walk + Voice
71fc016e-285c-4aba-8a3e-c46a153688f8	45	Male	"White or Caucasian"	false	NA	false	0	0.56575625	35-50	1	Tap + Walk + Voice
724fcf9a-bc00-440f-b2ba-0a9f6ea7a719	63	Male	"White or Caucasian"	false	NA	true	1	0.837150593220339	50-65	1	Tap + Walk + Voice
727a15b3-5e85-4107-8269-d9be8ab7fe89	54	Female	"White or Caucasian"	true	40	true	1	0.72445	50-65	1	Tap + Walk + Voice
72923ebb-0218-4747-a8ea-cee677fe9b27	70	Female	"White or Caucasian"	false	NA	false	0	0.742402619047619	>65	1	Tap + Walk + Voice
72c95fc8-db97-4865-8bc3-a42e21d43e75	56	Male	"White or Caucasian"	false	NA	true	1	0.852549655172414	50-65	1	Tap + Walk + Voice
72f75a4d-de63-4077-b77e-49d98f559e8c	72	Female	"White or Caucasian"	true	20	true	1	0.881837724104473	>65	1	Tap + Walk + Voice
730b2fdd-85fe-4e66-be8e-78bb6d0606a7	39	Male	"White or Caucasian"	false	NA	false	0	0.489241666666667	35-50	1	Tap + Walk + Voice
7371a450-954f-4ee6-b406-c5de2ef0f351	65	Female	"White or Caucasian"	false	NA	true	1	0.730865	50-65	1	Tap + Walk + Voice
7385de88-a204-438a-b100-b5de6ffd5c02	18	Male	"White or Caucasian"	false	NA	false	0	0.335755	≤35	1	Tap + Walk + Voice
73dd6b98-c1a3-46dd-a387-9b41fb61dec4	59	Male	"White or Caucasian"	false	NA	false	0	0.41235	50-65	1	Tap + Walk + Voice
74a0596d-a626-40d4-8dcd-f274f8d31dba	65	Male	"White or Caucasian"	true	10	true	1	0.964725	50-65	1	Tap + Walk + Voice
74de3c85-715c-4962-9cd7-28bdf4e96a73	58	Male	"White or Caucasian"	false	NA	true	1	0.834254025974026	50-65	1	Tap + Walk + Voice
75088bad-12e0-438b-a224-2c53d70c4b0b	26	Female	"White or Caucasian"	false	NA	false	0	0.705504333333334	≤35	1	Tap + Walk + Voice
751a69db-6a32-45fd-9267-e4d4235a7ceb	69	Male	"White or Caucasian"	false	NA	true	1	0.781539166666667	>65	1	Tap + Walk + Voice
7521c80d-7d73-41a2-8a88-6003e50efa00	20	Male	"White or Caucasian"	false	NA	false	0	0.342856666666667	≤35	1	Tap + Walk + Voice
7533e420-2c4c-4362-a7e1-bc77c46b200e	25	Male	"White or Caucasian"	false	NA	false	0	0.31723	≤35	1	Tap + Walk + Voice
75537f2c-b504-4f66-8b38-ed64993d92a6	66	Male	"White or Caucasian"	false	NA	false	0	0.514230882352941	>65	1	Tap + Walk + Voice
755c9cd8-9ed7-4acf-b077-e951ebdc4b2f	20	Male	"Latino/Hispanic"	false	NA	false	0	0.345555	≤35	1	Tap + Walk + Voice
7596aaab-47e5-4468-9edc-b85914247063	34	Male	"White or Caucasian"	false	NA	false	0	0.283945	≤35	1	Tap + Walk + Voice
75c3f076-214e-4d85-ae66-7f7f39fab0b4	39	Female	"Latino/Hispanic"	false	NA	false	0	0.264045	35-50	1	Tap + Walk + Voice
75d11a81-16e3-4349-814f-6a63786dae5a	64	Male	"White or Caucasian"	false	NA	false	0	0.419853333333334	50-65	1	Tap + Walk + Voice
75e16764-2272-4d4c-955b-2ecb34b15442	68	Male	"White or Caucasian"	false	NA	true	1	0.74347875	>65	1	Tap + Walk + Voice
762557a6-7a4b-4a2a-833f-e629be2994c8	23	Male	"Latino/Hispanic"	true	1	false	0	0.34849	≤35	1	Tap + Walk + Voice
767a067f-10ae-49db-9efe-d2db66074e37	54	Male	"White or Caucasian"	true	3	true	1	0.6184425	50-65	1	Tap + Walk + Voice
7697d1e8-bd4a-42b9-8166-1a873edd1bd5	31	Male	"Black or African","White or Caucasian","East Asian"	false	NA	false	0	0.446328333333333	≤35	1	Tap + Walk + Voice
76ad80ce-504c-4241-916c-3e939b54393f	32	Male	"White or Caucasian"	false	NA	false	0	0.3556975	≤35	1	Tap + Walk + Voice
76ba4b72-6907-4efe-886f-fbe4fbf6e103	30	Male	"White or Caucasian"	false	NA	false	0	0.353708333333334	≤35	1	Tap + Walk + Voice
76cc96e1-b7ca-463e-918f-9257bf8cf6a0	18	Male	"Latino/Hispanic"	false	NA	false	0	0.28072	≤35	1	Tap + Walk + Voice
76f80e39-f360-4ce6-92a3-88ba11b630cc	33	Male	"White or Caucasian"	false	NA	false	0	0.333061111111111	≤35	1	Tap + Walk + Voice
773e80cc-bd5b-4c94-94ab-f703dcbe25c9	25	Male	"White or Caucasian"		NA	false	0	0.33686	≤35	1	Tap + Walk + Voice
776122cd-333b-400a-af9d-39771b26fa4d	66	Female	"White or Caucasian"	false	NA	true	1	0.892022571428571	>65	1	Tap + Walk + Voice
7764fee6-d732-4a4e-bfc0-5b406b66c754	18	Male	"Mixed"	false	NA	false	0	0.459566	≤35	1	Tap + Walk + Voice
776a7890-0095-41f6-8f83-67c0d615e2f6	24	Male	"White or Caucasian"	true	4	false	0	0.42949	≤35	1	Tap + Walk + Voice
77803679-1c7d-4bac-8a00-ffd97eb87bfc	18	Male	"White or Caucasian"	true	5	false	0	0.430997272727273	≤35	1	Tap + Walk + Voice
77c41c80-7e65-4bb7-b931-870e4a0511a1	52	Male	"White or Caucasian"	false	NA	false	0	0.42788	50-65	1	Tap + Walk + Voice
77e38deb-054e-4f9b-b9c1-777afdb0b538	22	Female	"White or Caucasian"	false	NA	false	0	0.412973491743438	≤35	1	Tap + Walk + Voice
77e3b8c0-9b8b-486a-b92f-6bcc420b6ba4	56	Male	"White or Caucasian"	false	NA	true	1	0.77429375	50-65	1	Tap + Walk + Voice
77fb6fe7-009c-410c-be36-4c7fd2d8f582	48	Male	"White or Caucasian"	false	NA	false	0	0.469318333333333	35-50	1	Tap + Walk + Voice
7808ea07-7623-4c0d-97a0-ce8c66e79274	51	Male	"White or Caucasian"	true	6	false	0	0.671842291666667	50-65	1	Tap + Walk + Voice
787f7f87-2a50-4b3a-aabb-63a22a8fb305	56	Female	"East Asian"	true	5	false	0	0.840217083333334	50-65	1	Tap + Walk + Voice
789421f2-f18e-4791-88c6-39f1da6aff9f	54	Male	"White or Caucasian"	false	NA	false	0	0.56055	50-65	1	Tap + Walk + Voice
78994c93-fc37-4755-b05e-52b562cb3748	51	Male	"White or Caucasian"	true	3	false	0	0.5369	50-65	1	Tap + Walk + Voice
78a12d05-5513-404b-bc25-e43f0552ad47	24	Male	"White or Caucasian"	false	NA	false	0	0.553711	≤35	1	Tap + Walk + Voice
78aabc7e-27b2-4ff7-adbd-ad44ae4ee867	19	Male	"Latino/Hispanic"	false	NA	false	0	0.54625	≤35	1	Tap + Walk + Voice
7910a404-a55e-445d-9677-19ec1584822f	35	Male	"Latino/Hispanic"	false	NA	false	0	0.28116	≤35	1	Tap + Walk + Voice
79dc00ef-d429-4964-b032-f2797438c880	66	Male	"White or Caucasian"	false	NA	false	0	0.782866666666667	>65	1	Tap + Walk + Voice
7a52a4fc-ae1d-491e-b845-b2e2d32b6dc8	34	Female	"White or Caucasian"	false	NA	false	0	0.73697	≤35	1	Tap + Walk + Voice
7a837f11-98c5-422f-8b27-0653a6b6a47e	32	Male	"East Asian"	false	NA	false	0	0.391649666666667	≤35	1	Tap + Walk + Voice
7ab72474-b9d1-4199-b93a-1cb5be441a8e	38	Male	"White or Caucasian"	false	NA	false	0	0.4749375	35-50	1	Tap + Walk + Voice
7ac9ffb0-4626-49e6-b474-1d8d6523c090	55	Male	"White or Caucasian"		NA	false	0	0.589343333333333	50-65	1	Tap + Walk + Voice
7b19c426-83ac-4c1c-8baa-f1ff8c39f87c	20	Male	"Mixed"		NA	false	0	0.355155	≤35	1	Tap + Walk + Voice
7b465f25-dcd7-4b35-91c6-64518adbd581	64	Male	"White or Caucasian"	true	13	true	1	0.919027	50-65	1	Tap + Walk + Voice
7b6285c1-1b41-44c0-988b-24e6303bd254	26	Female	"White or Caucasian"	false	NA	false	0	0.692859216699844	≤35	1	Tap + Walk + Voice
7bb7c09f-884b-4f17-9e9f-a91e8b222a18	37	Male	"White or Caucasian"	false	NA	false	0	0.51445	35-50	1	Tap + Walk + Voice
7bfa7f2b-6cd6-4f9b-b0f2-cdbcd2a5ef6e	69	Male	"White or Caucasian"	false	NA	true	1	0.8321	>65	1	Tap + Walk + Voice
7c410e28-9f05-40ee-b91e-61cada341a17	50	Male	"White or Caucasian"	true	2	false	0	0.514985	35-50	1	Tap + Walk + Voice
7c61ee6e-b433-446a-b140-f20299873c2c	61	Female	"Latino/Hispanic"	false	NA	true	1	0.71725	50-65	1	Tap + Walk + Voice
7c7283c6-8bd1-4112-bab2-7d3e05bef338	50	Female	"White or Caucasian"	false	NA	true	1	0.835133333333334	35-50	1	Tap + Walk + Voice
7cbcfc9d-95f2-4930-beda-297515d2ef16	50	Female	"White or Caucasian"	true	2	false	0	0.57544	35-50	1	Tap + Walk + Voice
7d08beca-658a-4460-b85a-f5597aa2896e	20	Male	"White or Caucasian"	true	0	false	0	0.212685	≤35	1	Tap + Walk + Voice
7d835aa7-d891-4afa-89bb-0c357fc357ef	27	Male	"White or Caucasian"	false	NA	false	0	0.28765	≤35	1	Tap + Walk + Voice
7db85024-93ef-454d-946c-ac5fb8d5df1c	49	Male	"White or Caucasian"	false	NA	false	0	0.5352225	35-50	1	Tap + Walk + Voice
7dbd2137-6a17-478d-955e-90af29711f93	69	Male	"White or Caucasian"	false	NA	false	0	0.814881555555556	>65	1	Tap + Walk + Voice
7dc52ba5-9ce9-42c6-bf4b-c7ce52d1b266	75	Male	"White or Caucasian"	true	17	true	1	0.856388180428134	>65	1	Tap + Walk + Voice
7e109332-bc64-4c86-81c9-6166a7977768	18	Male	"White or Caucasian"	true	0	false	0	0.390545	≤35	1	Tap + Walk + Voice
7e339314-74cb-4784-9cd0-aebbd191bdfc	45	Male	"White or Caucasian"	false	NA	false	0	0.39617	35-50	1	Tap + Walk + Voice
7e99d931-a8cc-4220-a7bb-16287a8ad49e	24	Male	"East Asian"	false	NA	false	0	0.26557	≤35	1	Tap + Walk + Voice
7eedab49-0fe6-4642-bd67-9bc439c47fba	18	Male	"White or Caucasian"	false	NA	false	0	0.3921235	≤35	1	Tap + Walk + Voice
7f10980d-1044-453e-863f-fbbb07c1800a	35	Male	"White or Caucasian"	true	12	false	0	0.44774	≤35	1	Tap + Walk + Voice
7f540a1d-2574-4057-a006-43055261bd6b	26	Male	"White or Caucasian"	true	2	false	0	0.352301666666667	≤35	1	Tap + Walk + Voice
7f5523b9-2172-4128-9159-9ff0ff73d7eb	44	Male	"White or Caucasian"	false	NA	false	0	0.2203625	35-50	1	Tap + Walk + Voice
7fb7afc9-b006-4a44-99dc-409ba90d3fe8	74	Male	"White or Caucasian"		NA	false	0	0.852242626262626	>65	1	Tap + Walk + Voice
800aad52-9ea8-4813-a206-acb3126e533f	27	Male	"Latino/Hispanic"	true	NA	false	0	0.39096	≤35	1	Tap + Walk + Voice
8037e716-0539-4948-aafc-53e1e8c24cdc	29	Male	"White or Caucasian"	true	1	false	0	0.26873	≤35	1	Tap + Walk + Voice
804548c3-deab-4614-b8de-e807edbecc80	51	Male	"White or Caucasian"	true	30	true	1	0.751702777777778	50-65	1	Tap + Walk + Voice
8056c5c2-18fb-4778-808d-497bb6cf6c1b	23	Male	"White or Caucasian"	false	NA	false	0	0.38128	≤35	1	Tap + Walk + Voice
805b4bf9-5187-4ab8-b1df-80ead32f951e	29	Male	"White or Caucasian"	false	NA	false	0	0.28066	≤35	1	Tap + Walk + Voice
807f3293-c025-445e-811d-ce960942ac22	28	Male	"White or Caucasian"		NA	false	0	0.30367	≤35	1	Tap + Walk + Voice
808bd714-1d45-4db7-8910-db3eed15a011	60	Female	"Other"	false	NA	true	1	0.769823461538461	50-65	1	Tap + Walk + Voice
80dc60d6-02e3-424a-a80e-fecf16866b7c	30	Male	"South Asian"	false	NA	false	0	0.22968	≤35	1	Tap + Walk + Voice
810b6795-e764-4bff-b80a-5009b9d149cd	36	Male	"White or Caucasian"		NA	false	0	0.752915	35-50	1	Tap + Walk + Voice
811ed795-7ff7-4ce2-bdbd-82b0cd253612	36	Male	"White or Caucasian"	true	15	false	0	0.34961	35-50	1	Tap + Walk + Voice
81434ce9-c1db-4717-81e4-f49b0942e321	76	Male	"White or Caucasian"	false	NA	true	1	0.9009015	>65	1	Tap + Walk + Voice
81b8a9ba-11e2-4c5c-b961-b9475f55a23a	41	Male	"White or Caucasian"	true	12	false	0	0.519820714285714	35-50	1	Tap + Walk + Voice
81c0206d-ac99-41e5-acc4-de3de1181043	19	Male	"Latino/Hispanic"	false	NA	false	0	0.517531	≤35	1	Tap + Walk + Voice
81f362ca-e99d-48c1-b820-bbb5485bd6fc	29	Male	"Black or African"	false	NA	false	0	0.527226666666667	≤35	1	Tap + Walk + Voice
821e5fcf-6960-4c50-b370-289e33a55069	56	Male	"White or Caucasian"	false	NA	false	0	0.652270666666667	50-65	1	Tap + Walk + Voice
82214d0a-c0b5-4828-a104-05204d8b34c7	58	Male	"White or Caucasian"	false	NA	false	0	0.60180125	50-65	1	Tap + Walk + Voice
8248a477-6598-497d-80aa-4202d23fef38	56	Male	"White or Caucasian"	false	NA	true	1	0.910701666666667	50-65	1	Tap + Walk + Voice
832aa158-3218-4bd0-90a1-49c8cb3a57d1	21	Male	"Caribbean"	true	3	false	0	0.354275	≤35	1	Tap + Walk + Voice
8355ff33-b52f-4667-a2f9-09737395e37d	59	Male	"White or Caucasian"	false	NA	true	1	0.846233012048193	50-65	1	Tap + Walk + Voice
8376ef66-3a6a-414b-888b-11f4f37dab8f	71	Male	"White or Caucasian"	false	NA	false	0	0.593218333333333	>65	1	Tap + Walk + Voice
83f3d30c-a764-477b-b459-bbd0bbd84cb6	27	Male	"White or Caucasian"	false	NA	false	0	0.319145	≤35	1	Tap + Walk + Voice
844dfe5f-25d2-4cec-be3f-afc8fe8025fb	39	Male	"White or Caucasian"	true	10	false	0	0.446186666666667	35-50	1	Tap + Walk + Voice
84cdec84-5148-47d3-822d-b829ef24d11f	69	Female	"White or Caucasian"	false	NA	true	1	0.876366947368421	>65	1	Tap + Walk + Voice
858e6b9a-ed84-4a18-8dcf-bb4b8a26c660	43	Male	"White or Caucasian"	false	NA	false	0	0.4125925	35-50	1	Tap + Walk + Voice
861c0b1f-ee38-4a8c-97c8-7b721f396e42	34	Male	"White or Caucasian"	false	NA	false	0	0.45732	≤35	1	Tap + Walk + Voice
862227ea-122b-462f-ac5f-af1a9c7626be	36	Male	"White or Caucasian"	false	NA	false	0	0.435905	35-50	1	Tap + Walk + Voice
86461a34-4e95-46c9-825a-9235dbb1bf74	21	Male	"White or Caucasian"	false	NA	false	0	0.655726756756757	≤35	1	Tap + Walk + Voice
8648d5c3-92bc-4160-835b-34d2d5a80635	25	Female	"White or Caucasian"	false	NA	false	0	0.39107	≤35	1	Tap + Walk + Voice
86735cb7-d6d8-4aff-84ea-6b4f6f5357b4	23	Male	"Latino/Hispanic"	false	NA	false	0	0.430125	≤35	1	Tap + Walk + Voice
870dd223-ff49-42bd-9d2f-2136036d8e68	51	Male	"Latino/Hispanic"	true	32	false	0	0.600471666666667	50-65	1	Tap + Walk + Voice
8745e5f5-648b-4d46-bc7d-045fa6e2d628	44	Male	"White or Caucasian"	false	NA	true	1	0.700212763157895	35-50	1	Tap + Walk + Voice
877f8fcf-4491-42f0-883b-f2e4e0a32854	48	Male	"White or Caucasian"	false	NA	true	1	0.833825833333333	35-50	1	Tap + Walk + Voice
87a468ce-50e9-4622-aac3-d4c90c2b1ebf	54	Male	"White or Caucasian"	true	8	true	1	0.744792777777778	50-65	1	Tap + Walk + Voice
87f076c1-953a-4646-82ef-f7ff7560db7e	24	Male	"White or Caucasian"	true	1	false	0	0.51533	≤35	1	Tap + Walk + Voice
8899a3c4-ecad-4fa4-b149-c23e38bf774f	47	Male	"White or Caucasian"	false	NA	false	0	0.499195	35-50	1	Tap + Walk + Voice
889cb67d-89c3-4ed2-a1ef-d7c4402dee20	34	Male	"Latino/Hispanic"	false	NA	false	0	0.33753	≤35	1	Tap + Walk + Voice
88d80a46-e34b-4d81-9888-bf0cddd6fc11	27	Male	"South Asian"	false	NA	false	0	0.657025	≤35	1	Tap + Walk + Voice
88dd6c20-e882-4904-83e1-7ee40055d308	31	Male	"White or Caucasian"	false	NA	false	0	0.318078333333333	≤35	1	Tap + Walk + Voice
8923a4d0-6223-4285-bef5-0ed3b5d76bf6	43	Male	"White or Caucasian"	false	NA	false	0	0.709633333333333	35-50	1	Tap + Walk + Voice
892e03ef-850b-40fe-b6ed-6473cedbdfef	34	Male	"Mixed"	false	NA	false	0	0.424045	≤35	1	Tap + Walk + Voice
892e1481-ede5-4e0f-b6fd-fcac4759b706	28	Female	"White or Caucasian"	false	NA	false	0	0.424728333333333	≤35	1	Tap + Walk + Voice
894ba5b8-f335-45e1-afc1-1367747e31cf	24	Male	"Latino/Hispanic"	true	NA	false	0	0.29343	≤35	1	Tap + Walk + Voice
894d7709-6761-494e-baa8-d272c96f8712	36	Male	"White or Caucasian"	true	10	false	0	0.2892	35-50	1	Tap + Walk + Voice
898f8dc7-7ef9-4cc8-b1b9-425f6f01303d	27	Male	"White or Caucasian"	false	NA	false	0	0.500100555555556	≤35	1	Tap + Walk + Voice
89978245-81d6-4468-ba54-d86316dddc60	44	Female	"South Asian"	false	NA	false	0	0.584347631578948	35-50	1	Tap + Walk + Voice
89be4e69-c6f6-447c-9d12-4aa19bb24e2d	23	Female	"White or Caucasian"	true	NA	false	0	0.29711	≤35	1	Tap + Walk + Voice
89d34827-b08e-48e1-bfaa-62bf68773d80	24	Male	"South Asian"	false	NA	false	0	0.22934	≤35	1	Tap + Walk + Voice
8a379b11-55dc-41bf-87b3-af8331f62587	60	Male	"White or Caucasian"	false	NA	true	1	0.871645	50-65	1	Tap + Walk + Voice
8a57c087-461f-40db-bf30-4c18e6da8d74	25	Female	"Latino/Hispanic"	true	10	false	0	0.547585	≤35	1	Tap + Walk + Voice
8a60c7f1-cab1-41db-99b8-7dcbbe70370f	30	Male	"South Asian"	false	NA	false	0	0.553795	≤35	1	Tap + Walk + Voice
8a618326-aab5-448b-80cc-b42af3baac2c	43	Male	"White or Caucasian"	false	NA	false	0	0.5136	35-50	1	Tap + Walk + Voice
8a6bb7df-b403-4b86-a94b-c8eeac6b1a01	23	Male	"White or Caucasian"	true	0	false	0	0.203095	≤35	1	Tap + Walk + Voice
8a716170-ddf8-4012-be15-c1eef6ca95f3	47	Male	"White or Caucasian"	false	NA	false	0	0.611265	35-50	1	Tap + Walk + Voice
8ab14817-d7df-4452-af87-23795ee85434	65	Male	"White or Caucasian"	true	14	true	1	0.866594016393443	50-65	1	Tap + Walk + Voice
8ac6d3d2-b738-4f27-9fb2-510bcd1dfd0f	56	Female	"White or Caucasian"	false	NA	false	0	0.755104	50-65	1	Tap + Walk + Voice
8ac90d4b-fc41-4ca6-b31c-99b9bde3f50f	29	Male	"White or Caucasian"	false	NA	false	0	0.58317875	≤35	1	Tap + Walk + Voice
8af46bf1-2594-4757-93c8-0d4cb21eef1e	19	Male	"White or Caucasian"	true	0	false	0	0.506511666666667	≤35	1	Tap + Walk + Voice
8b136b4f-c445-4005-b370-20ed1d14928c	32	Male	"White or Caucasian"	true	9	false	0	0.5281925	≤35	1	Tap + Walk + Voice
8b1c19df-5f39-47d2-ab47-e98d8bfa45bf	22	Male	"White or Caucasian"	false	NA	false	0	0.199745	≤35	1	Tap + Walk + Voice
8b238303-9260-4590-adf0-82a76e3590f9	57	Female	"White or Caucasian"	false	NA	false	0	0.653106111111111	50-65	1	Tap + Walk + Voice
8b6fd73f-897f-46c2-a7c5-7060e3e06b7b	34	Male	"East Asian"	false	NA	false	0	0.499865	≤35	1	Tap + Walk + Voice
8ba96360-9ac6-4e74-bf3e-6e84b9329ff9	60	Female	"White or Caucasian"	false	NA	true	1	0.7540625	50-65	1	Tap + Walk + Voice
8baf61c8-1ad8-44e0-86c0-f29c6d564cb5	43	Male	"White or Caucasian"	false	NA	true	1	0.779604	35-50	1	Tap + Walk + Voice
8baf8023-4044-425a-9183-a6c8cc8f7f15	61	Female	"White or Caucasian"	false	NA	true	1	0.752685	50-65	1	Tap + Walk + Voice
[truncated: 28,684 more rows]
